# Supplementary material for: Perilipin-2 modulates dietary fat-induced microbial global gene expression profiles in the mouse intestine
Source: Microbiome. 2017 Sep 6;5:117. doi: 10.1186/s40168-017-0327-x (PMC5588750; doi:10.1186/s40168-017-0327-x)
Supplement: Supplementary file 1 — Summary statistics of sequencing. (XLSX 19 kb) [file 40168_2017_327_MOESM1_ESM.xlsx]

## Sheet: Summary
Supplementary Table 1. Summary statistics for processing and annotation of metatranscriptome datasets
RNASeq label	Total reads	Adaptor & low quality	% adapter & low quality	Dereplication	% dereplication	rRNA	% rRNA	Host	% Host	Putative mRNA	% putative mRNA	Contigs	reads mapping to contigs	N50 contig size	Singletons	Number of mRNA reads matching transcripts identified through BWA+BLAT +DIAMOND	% of putative mRNA reads matching Bacteria transcripts	Number of Unique Transcripts Identified	Number of Unique Enzymes (Enzyme Classification numbers) Identified
KO1	23259351	10481661	45.0643	1119889	4.81479	182741	0.785667	392559	1.68775	12202390	52.4623	416972	10557981	345	1644409	8324287	68.2185	354623	1467
KO2	26835502	11806427	43.9956	572182	2.13218	64888	0.241799	64744	0.241262	14899443	55.5214	443968	12948783	417	1950660	12247229	82.1992	421650	1499
KO3	30521645	13662816	44.7644	870558	2.85226	157319	0.515434	102328	0.335264	16599182	54.385	529477	14507699	388	2091483	13388961	80.6604	403966	1464
KO4	26597134	11824633	44.4583	927629	3.4877	66562	0.25026	55093	0.207139	14650846	55.0843	410789	12952196	425	1698650	11925997	81.4014	373227	1465
KO5	22294860	9846875	44.1666	774709	3.47483	68681	0.308058	18017	0.0808123	12361287	55.4446	322448	10969905	411	1391382	10610304	85.8349	331728	1421
KO6	24177170	10499032	43.4254	600079	2.48201	81342	0.336441	28515	0.117942	13568281	56.1202	392019	11949755	422	1618526	11565876	85.242	367713	1453
KO7	27308384	11756305	43.0502	1394886	5.1079	80853	0.296074	56284	0.206105	15414942	56.4477	342487	14079919	422	1335023	13153267	85.328	337142	1467
KO8	30451443	12973593	42.6042	1781045	5.8488	166880	0.54802	74268	0.24389	17236702	56.6039	395178	15694025	414	1542677	14227281	82.5406	361329	1481
WT1	21588643	9420532	43.6365	972603	4.50516	71016	0.328951	201908	0.935251	11895187	55.0993	354337	10335598	384	1559589	8943569	75.1865	321451	1462
WT2	18204894	8643101	47.4768	713112	3.91714	134539	0.739027	31871	0.175068	9395383	51.6091	291610	7905237	397	1490146	7349179	78.2212	303773	1453
WT3	25596552	10865744	42.45	915209	3.57552	30307	0.118403	21775	0.0850701	14678726	57.3465	381566	13038989	455	1639737	12343681	84.0923	349102	1466
WT4	26696428	11514984	43.1331	909937	3.40846	57681	0.216063	88155	0.330213	15035608	56.3207	422562	13307660	406	1727948	11779646	78.345	361607	1468
WT5	26214964	11173528	42.6227	1000246	3.81555	96179	0.366886	15310	0.0584018	14929947	56.952	334907	12828297	452	2101650	12324432	82.5484	333978	1480
WT6	25606683	9968111	38.9278	3000174	11.7164	143938	0.562111	18861	0.0736566	15475773	60.4365	136031	14607736	458	868037	14246619	92.0576	210470	1407
WT7	31198548	13188761	42.2736	1778488	5.70055	455765	1.46085	341280	1.0939	17212742	55.1716	387447	15728893	415	1483849	13361302	77.6245	359230	1471
WT8	32317247	13888995	42.977	1772434	5.48448	196300	0.607416	150052	0.464309	18081900	55.9512	408642	16473172	448	1608728	14541413	80.4197	380172	1474

## Sheet: metadata
Library	Genotype	Diet	Host	SampleType
WT 1	WT	HF	Mouse	Colon
WT 2	WT	HF	Mouse	Colon
WT 3	WT	HF	Mouse	Colon
WT 4	WT	HF	Mouse	Colon
WT 5	WT	LF	Mouse	Colon
WT 6	WT	LF	Mouse	Colon
WT 7	WT	LF	Mouse	Colon
WT 8	WT	LF	Mouse	Colon
KO 1	KO	HF	Mouse	Colon
KO 2	KO	HF	Mouse	Colon
KO 3	KO	HF	Mouse	Colon
KO 4	KO	HF	Mouse	Colon
KO 5	KO	LF	Mouse	Colon
KO 6	KO	LF	Mouse	Colon
KO 7	KO	LF	Mouse	Colon
KO 8	KO	LF	Mouse	Colon

## Sheet: apply_filter
	KO1	KO2	KO3	KO4	KO5	KO6	KO7	KO8	WT1	WT2	WT3	WT4	WT5	WT6	WT7	WT8
Putative mRNA reads	12202390	14899443	16599182	14650846	12361287	13568281	15414942	17236702	11895187	9395383	14678726	15035608	14929947	15475773	17212742	18081900
Annotated mRNA reads	8324287	12247229	13388961	11925997	10610304	11565876	13153267	14227281	8943569	7349179	12343681	11779646	12324432	14246619	13361302	14541413
% annotated mRNA reads	0.682185	0.821992	0.806604	0.814014	0.858349	0.85242	0.85328	0.825406	0.751865	0.782212	0.840923	0.78345	0.825484	0.920576	0.776245	0.804197
Unique transcripts	354623	421650	403966	373227	331728	367713	337142	361329	321451	303773	349102	361607	333978	210470	359230	380172
	1404446	868700	639941	501646	406111	335586	280520	236121	198920	168534	142274	118827	97479	77536	58214	36306
HE mRNA reads	7733110	11315646	12463093	11181459	9423922	10781691	12238870	13330256	8436882	6906385	11668704	11069665	11411807	13788954	12594023	13632971
% HE mRNA reads	0.633737	0.759468	0.750826	0.763195	0.762374	0.794625	0.793961	0.773365	0.709269	0.735083	0.79494	0.73623	0.764357	0.891003	0.731669	0.753957
HE transcripts	142557	152332	152806	146206	124776	139439	137733	141053	140815	135118	145392	148175	139553	102485	143011	145459
	200007	200007	200007	154329	124130	102642	85991	72748	61608	52361	44329	37338	30667	24504	18345	10917
LE mRNA reads	591177	931583	925868	744538	1186382	784185	914397	897025	506687	442794	674977	709981	912625	457665	767279	908442
% LE mRNA reads	0.0484476	0.0625247	0.0557779	0.0508188	0.0959756	0.0577955	0.0593189	0.0520416	0.042596	0.0471289	0.0459834	0.04722	0.0611271	0.029573	0.0445762	0.0502404
LE transcripts	212066	269318	251160	227021	206952	228274	199409	220276	180636	168655	203710	213432	194425	107985	216219	234713
* HE refers to high expressed
* LE refers to low expressed
