# Supplementary material for: Perilipin-2 modulates dietary fat-induced microbial global gene expression profiles in the mouse intestine
Source: Microbiome. 2017 Sep 6;5:117. doi: 10.1186/s40168-017-0327-x (PMC5588750; doi:10.1186/s40168-017-0327-x)
Supplement: Supplementary file 2 — Expression values (RPKM) for each of the 57,736 transcripts identified across all samples. (XLSX 35991 kb) [file 40168_2017_327_MOESM2_ESM.xlsx]

## Sheet: RPKM
Supplemental Table 2: Expression values (RPKM) for each of the 200,007 transcripts identified across all samples
									Gene RPKM per Sample
Gene ID	Gene Description	Length	NCBI TaxonID	Strain	Genus	Phylogenetic classification	Enzyme Classification ID	E. coli ortholog	Taxonomic Supergroup	KO1	KO2	KO3	KO4	KO5	KO6	KO7	KO8	WT1	WT2	WT3	WT4	WT5	WT6	WT7	WT8
gi|103485498|ref|NC_008048.1|:2167155-2169059	gi|103485498|ref|NC_008048.1|:2167155-2169059|name|dnaK|locus|Sala_2058|product|molecular chaperone DnaK|note|heat shock protein 70%3B assists in folding of nascent polypeptide chains%3B refolding of misfolded proteins%3B utilizes ATPase activity to help fold%3B co-chaperones are DnaJ and GrpE%3B multiple copies in some bacteria	1905	317655	Sphingopyxis alaskensis RB2256	Sphingopyxis	Sphingopyxis alaskensis RB2256 => Sphingopyxis alaskensis => Sphingopyxis => Sphingomonadaceae => Sphingomonadales => Alphaproteobacteria => Proteobacteria => Bacteria => cellular organisms => root	-	b0014	Proteobacteria	1.09	0.79	0.04	0	0.17	0.05	0.17	0.12	0.06	0	0	0	0	0	0.21	0
gi|103485498|ref|NC_008048.1|:248893-249372	gi|103485498|ref|NC_008048.1|:248893-249372|name|rplM|locus|Sala_0243|product|50S ribosomal protein L13|note|in Escherichia coli this protein is one of the earliest assembly proteins in the large subunit	480	317655	Sphingopyxis alaskensis RB2256	Sphingopyxis	Sphingopyxis alaskensis RB2256 => Sphingopyxis alaskensis => Sphingopyxis => Sphingomonadaceae => Sphingomonadales => Alphaproteobacteria => Proteobacteria => Bacteria => cellular organisms => root	-	b3231	Proteobacteria	1.89	0.55	1.17	0.37	0	1.16	20.6	14.07	5.68	0	0.18	0.75	0.73	0	0.17	0.15
gi|103485498|ref|NC_008048.1|:555631-555900	gi|103485498|ref|NC_008048.1|:555631-555900|name|rpsO|locus|Sala_0542|product|30S ribosomal protein S15|note|primary rRNA binding protein%3B helps nucleate assembly of 30S%3B binds directly to the 16S rRNA and an intersubunit bridge to the 23S rRNA%3B autoregulates translation through interactions with the mRNA leader sequence	270	317655	Sphingopyxis alaskensis RB2256	Sphingopyxis	Sphingopyxis alaskensis RB2256 => Sphingopyxis alaskensis => Sphingopyxis => Sphingomonadaceae => Sphingomonadales => Alphaproteobacteria => Proteobacteria => Bacteria => cellular organisms => root	-	b3165	Proteobacteria	0	0	36.85	0	0	0.34	0	3.89	0.44	0	0.32	2.01	0	0	3.23	0
gi|103485498|ref|NC_008048.1|:c1546924-1542641	gi|103485498|ref|NC_008048.1|:c1546924-1542641|name|Sala_1485|locus|Sala_1485|product|DNA-directed RNA polymerase subunit beta%27|note|DNA-dependent RNA polymerase catalyzes the transcription of DNA into RNA using the four ribonucleoside triphosphates as substrates. Subunit beta%27 binds to sigma factor allowing it to bind to the -10 region of the promoter	4284	317655	Sphingopyxis alaskensis RB2256	Sphingopyxis	Sphingopyxis alaskensis RB2256 => Sphingopyxis alaskensis => Sphingopyxis => Sphingomonadaceae => Sphingomonadales => Alphaproteobacteria => Proteobacteria => Bacteria => cellular organisms => root	2.7.7.6	b3988	Proteobacteria	0	0.06	0.04	0.1	0.15	0.11	0.08	0.39	0	0	0.02	0.02	0.08	0	0	0.39
gi|103485498|ref|NC_008048.1|:c1973004-1971556	gi|103485498|ref|NC_008048.1|:c1973004-1971556|name|Sala_1875|locus|Sala_1875|product|cell division protein FtsZ|note|GTPase%3B similar structure to tubulin%3B forms ring-shaped polymers at the site of cell division%3B other proteins such as FtsA%2C ZipA%2C and ZapA%2C interact with and regulate FtsZ function	1449	317655	Sphingopyxis alaskensis RB2256	Sphingopyxis	Sphingopyxis alaskensis RB2256 => Sphingopyxis alaskensis => Sphingopyxis => Sphingomonadaceae => Sphingomonadales => Alphaproteobacteria => Proteobacteria => Bacteria => cellular organisms => root	-	b0095	Proteobacteria	0	0.61	0	0	0.66	0.51	0.56	0.67	0	0	0	0	0	0	0.05	0.25
gi|103485498|ref|NC_008048.1|:c2926419-2925064	gi|103485498|ref|NC_008048.1|:c2926419-2925064|name|Sala_2771|locus|Sala_2771|product|glutamate dehydrogenase|note|converts 2-oxoglutarate to glutamate%3B in Escherichia coli this enzyme plays a role in glutamate synthesis when the cell is under energy restriction%3B uses NADPH%3B forms a homohexamer	1356	317655	Sphingopyxis alaskensis RB2256	Sphingopyxis	Sphingopyxis alaskensis RB2256 => Sphingopyxis alaskensis => Sphingopyxis => Sphingomonadaceae => Sphingomonadales => Alphaproteobacteria => Proteobacteria => Bacteria => cellular organisms => root	1.4.1.3	b1761	Proteobacteria	0.1	0.13	0	0.2	0.16	0.21	0.12	0.44	0.52	0	0.13	0.2	0.06	0	0.64	0.11
gi|103485498|ref|NC_008048.1|:c2974854-2973661	gi|103485498|ref|NC_008048.1|:c2974854-2973661|name|tuf|locus|Sala_2820|product|elongation factor Tu|note|EF-Tu%3B promotes GTP-dependent binding of aminoacyl-tRNA to the A-site of ribosomes during protein biosynthesis%3B when the tRNA anticodon matches the mRNA codon%2C GTP hydrolysis results%3B the inactive EF-Tu-GDP leaves the ribosome and release of GDP is promoted by elongation factor Ts%3B …	1194	317655	Sphingopyxis alaskensis RB2256	Sphingopyxis	Sphingopyxis alaskensis RB2256 => Sphingopyxis alaskensis => Sphingopyxis => Sphingomonadaceae => Sphingomonadales => Alphaproteobacteria => Proteobacteria => Bacteria => cellular organisms => root	-	b3339;b3980	Proteobacteria	1.3	0.07	0.27	0.15	0	0.16	0	0.06	0.2	0	1.87	3.93	0	0	0.86	0.43
gi|103485498|ref|NC_008048.1|:c2977065-2974972	gi|103485498|ref|NC_008048.1|:c2977065-2974972|name|fusA|locus|Sala_2821|product|elongation factor G|note|EF-G%3B promotes GTP-dependent translocation of the ribosome during translation%3B many organisms have multiple copies of this gene	2094	317655	Sphingopyxis alaskensis RB2256	Sphingopyxis	Sphingopyxis alaskensis RB2256 => Sphingopyxis alaskensis => Sphingopyxis => Sphingomonadaceae => Sphingomonadales => Alphaproteobacteria => Proteobacteria => Bacteria => cellular organisms => root	-	b3340	Proteobacteria	0	0.04	0.23	0	0.3	0	0.04	0.04	0	0.41	0.29	1.73	0	0	0.38	0
gi|103485498|ref|NC_008048.1|:c3136414-3134588	gi|103485498|ref|NC_008048.1|:c3136414-3134588|name|Sala_2994|locus|Sala_2994|product|peptidase M24	1827	317655	Sphingopyxis alaskensis RB2256	Sphingopyxis	Sphingopyxis alaskensis RB2256 => Sphingopyxis alaskensis => Sphingopyxis => Sphingomonadaceae => Sphingomonadales => Alphaproteobacteria => Proteobacteria => Bacteria => cellular organisms => root	3.4.11.9	b2385	Proteobacteria	0.57	0	0	1.32	0	0	0	0	0	0	0.99	1.73	0.77	0	0	0
gi|103485498|ref|NC_008048.1|:c417918-415330	gi|103485498|ref|NC_008048.1|:c417918-415330|name|Sala_0406|locus|Sala_0406|product|ATPase	2589	317655	Sphingopyxis alaskensis RB2256	Sphingopyxis	Sphingopyxis alaskensis RB2256 => Sphingopyxis alaskensis => Sphingopyxis => Sphingomonadaceae => Sphingomonadales => Alphaproteobacteria => Proteobacteria => Bacteria => cellular organisms => root	-	b2592	Proteobacteria	0.3	0	0.81	0	0	0	0	0	0.37	0	0	0	0	0	0	0
gi|103485498|ref|NC_008048.1|:c580577-580209	gi|103485498|ref|NC_008048.1|:c580577-580209|name|rpsM|locus|Sala_0567|product|30S ribosomal protein S13|note|located at the top of the head of the 30S subunit%2C it contacts several helices of the 16S rRNA%3B makes contact with the large subunit via RNA-protein interactions and via protein-protein interactions with L5%3B contacts P-site tRNA	369	317655	Sphingopyxis alaskensis RB2256	Sphingopyxis	Sphingopyxis alaskensis RB2256 => Sphingopyxis alaskensis => Sphingopyxis => Sphingomonadaceae => Sphingomonadales => Alphaproteobacteria => Proteobacteria => Bacteria => cellular organisms => root	-	b3298	Proteobacteria	0.35	0.48	3.26	0.24	3.74	0.25	0	2.44	26.34	221.31	19.28	28.15	41.08	3.93	1.08	4.17
gi|103485498|ref|NC_008048.1|:c716596-715661	gi|103485498|ref|NC_008048.1|:c716596-715661|name|Sala_0711|locus|Sala_0711|product|N-acetyl-gamma-glutamyl-phosphate reductase|note|catalyzes the reduction of N-acetyl-5-glutamyl phosphate to N-acetyl-L-glutamate 5-semialdehyde in arginine biosynthesis	936	317655	Sphingopyxis alaskensis RB2256	Sphingopyxis	Sphingopyxis alaskensis RB2256 => Sphingopyxis alaskensis => Sphingopyxis => Sphingomonadaceae => Sphingomonadales => Alphaproteobacteria => Proteobacteria => Bacteria => cellular organisms => root	1.2.1.38	-	Proteobacteria	0	0	0	0	0.11	0	0.09	0	0.63	2.01	0.55	0.1	0.19	0	0	0.08
gi|104303735|gb|ABF72132.1|	gi|104303735|gb|ABF72132.1| OrfY	264	1661	Trueperella pyogenes	Trueperella	Trueperella pyogenes => Trueperella => Actinomycetaceae => Actinomycetales => Actinobacteria => Actinobacteria => Bacteria => cellular organisms => root	-	-	Actinobacteria	0.98	0	0.91	1.02	2.01	0.7	0.31	1.99	0.45	0	0	0	0	48.07	0.9	0
gi|104773257|ref|NC_008054.1|:1013078-1014094	gi|104773257|ref|NC_008054.1|:1013078-1014094|name|asnA|locus|Ldb1194|product|asparagine synthetase AsnA|note|catalyzes the formation of asparagine from aspartate and ammonia	1017	390333	Lactobacillus delbrueckii subsp. bulgaricus ATCC 11842	Lactobacillus	Lactobacillus delbrueckii subsp. bulgaricus ATCC 11842 = JCM 1002 => Lactobacillus delbrueckii subsp. bulgaricus => Lactobacillus delbrueckii => Lactobacillus => Lactobacillaceae => Lactobacillales => Bacilli => Firmicutes => Bacteria => cellular organisms => root	6.3.1.1	b3744	Bacilli	0.25	0.52	0.16	0.44	0.1	0.18	0.64	0.07	0.58	0.14	0.67	0.98	0.78	0	0.39	0
gi|104773257|ref|NC_008054.1|:1832622-1834166	gi|104773257|ref|NC_008054.1|:1832622-1834166|name|Ldb2184|locus|Ldb2184|product|ABC transporter ATP-binding protein	1545	390333	Lactobacillus delbrueckii subsp. bulgaricus ATCC 11842	Lactobacillus	Lactobacillus delbrueckii subsp. bulgaricus ATCC 11842 = JCM 1002 => Lactobacillus delbrueckii subsp. bulgaricus => Lactobacillus delbrueckii => Lactobacillus => Lactobacillaceae => Lactobacillales => Bacilli => Firmicutes => Bacteria => cellular organisms => root	-	b4087	Bacilli	0	0	0	0.23	0	0	0	0	4.3	0	0	0	1.87	0.23	0	0
gi|104773257|ref|NC_008054.1|:1844921-1845667	gi|104773257|ref|NC_008054.1|:1844921-1845667|name|Ldb2199|locus|Ldb2199|product|glutamine ABC transporter ATP-binding protein	747	390333	Lactobacillus delbrueckii subsp. bulgaricus ATCC 11842	Lactobacillus	Lactobacillus delbrueckii subsp. bulgaricus ATCC 11842 = JCM 1002 => Lactobacillus delbrueckii subsp. bulgaricus => Lactobacillus delbrueckii => Lactobacillus => Lactobacillaceae => Lactobacillales => Bacilli => Firmicutes => Bacteria => cellular organisms => root	3.6.3.-	b3271	Bacilli	1.04	1.3	4.19	1.2	8.38	0.87	0.88	4.42	1.75	1.16	0.34	1.81	0.47	0	8.61	18.26
gi|104773257|ref|NC_008054.1|:290070-292052	gi|104773257|ref|NC_008054.1|:290070-292052|name|metS|locus|Ldb0342|product|methionyl-tRNA synthetase|note|methionine--tRNA ligase%3B MetRS%3B adds methionine to tRNA%28Met%29 with cleavage of ATP to AMP and diphosphate%3B some MetRS enzymes form dimers depending on a C-terminal domain that is also found in other proteins such as Trbp111 in Aquifex aeolicus and the cold-shock protein CsaA from Ba…	1983	390333	Lactobacillus delbrueckii subsp. bulgaricus ATCC 11842	Lactobacillus	Lactobacillus delbrueckii subsp. bulgaricus ATCC 11842 = JCM 1002 => Lactobacillus delbrueckii subsp. bulgaricus => Lactobacillus delbrueckii => Lactobacillus => Lactobacillaceae => Lactobacillales => Bacilli => Firmicutes => Bacteria => cellular organisms => root	6.1.1.10	-	Bacilli	0.78	0	0.04	0.14	0.37	0	0.12	0	0.24	0	0	0	0	0	0.04	0.18
gi|104773257|ref|NC_008054.1|:298044-299024	gi|104773257|ref|NC_008054.1|:298044-299024|name|prs1|locus|Ldb0350|product|ribose-phosphate pyrophosphokinase	981	390333	Lactobacillus delbrueckii subsp. bulgaricus ATCC 11842	Lactobacillus	Lactobacillus delbrueckii subsp. bulgaricus ATCC 11842 = JCM 1002 => Lactobacillus delbrueckii subsp. bulgaricus => Lactobacillus delbrueckii => Lactobacillus => Lactobacillaceae => Lactobacillales => Bacilli => Firmicutes => Bacteria => cellular organisms => root	2.7.6.1	b1207	Bacilli	0	0.27	0	0	0.11	0	0	0	0.48	0.74	1.49	6.08	0.18	0	0	0
gi|104773257|ref|NC_008054.1|:305148-306515	gi|104773257|ref|NC_008054.1|:305148-306515|name|murF|locus|Ldb0357|product|UDP-N-acetylmuramoylalanyl-D-glutamyl-2%2C6-diaminopimelate--D-alanyl-D-alanyl ligase	1368	390333	Lactobacillus delbrueckii subsp. bulgaricus ATCC 11842	Lactobacillus	Lactobacillus delbrueckii subsp. bulgaricus ATCC 11842 = JCM 1002 => Lactobacillus delbrueckii subsp. bulgaricus => Lactobacillus delbrueckii => Lactobacillus => Lactobacillaceae => Lactobacillales => Bacilli => Firmicutes => Bacteria => cellular organisms => root	6.3.2.10	b0086	Bacilli	2.08	0.52	1.94	0.46	0	0	0.06	4.11	0.09	0	0	0	0.06	0	0.99	0
gi|104773257|ref|NC_008054.1|:367398-368018	gi|104773257|ref|NC_008054.1|:367398-368018|name|Ldb0435|locus|Ldb0435|product|MutT%2FNUDIX family hydrolase	621	390333	Lactobacillus delbrueckii subsp. bulgaricus ATCC 11842	Lactobacillus	Lactobacillus delbrueckii subsp. bulgaricus ATCC 11842 = JCM 1002 => Lactobacillus delbrueckii subsp. bulgaricus => Lactobacillus delbrueckii => Lactobacillus => Lactobacillaceae => Lactobacillales => Bacilli => Firmicutes => Bacteria => cellular organisms => root	3.6.1.-	-	Bacilli	0	0	0.13	0	0.68	0	0	0	1.53	0	1.1	0	0	0	2.43	1.42
gi|104773257|ref|NC_008054.1|:429948-431033	gi|104773257|ref|NC_008054.1|:429948-431033|name|Ldb0512|locus|Ldb0512|product|hypothetical protein	1086	390333	Lactobacillus delbrueckii subsp. bulgaricus ATCC 11842	Lactobacillus	Lactobacillus delbrueckii subsp. bulgaricus ATCC 11842 = JCM 1002 => Lactobacillus delbrueckii subsp. bulgaricus => Lactobacillus delbrueckii => Lactobacillus => Lactobacillaceae => Lactobacillales => Bacilli => Firmicutes => Bacteria => cellular organisms => root	3.4.11.-	b3898	Bacilli	0	0	0	0	0	3.93	0.6	0	1.75	1.6	0	0	0	0	0.37	0
gi|104773257|ref|NC_008054.1|:468990-470132	gi|104773257|ref|NC_008054.1|:468990-470132|name|Ldb0553|locus|Ldb0553|product|UDP-N-acetylglucosamine 2-epimerase	1143	390333	Lactobacillus delbrueckii subsp. bulgaricus ATCC 11842	Lactobacillus	Lactobacillus delbrueckii subsp. bulgaricus ATCC 11842 = JCM 1002 => Lactobacillus delbrueckii subsp. bulgaricus => Lactobacillus delbrueckii => Lactobacillus => Lactobacillaceae => Lactobacillales => Bacilli => Firmicutes => Bacteria => cellular organisms => root	5.1.3.14	b3786	Bacilli	0.11	0.23	0	0	0	0	0.57	0	0	0	0.37	0	0.31	0	1.11	0
gi|104773257|ref|NC_008054.1|:c1797344-1796718	gi|104773257|ref|NC_008054.1|:c1797344-1796718|name|Ldb2141|locus|Ldb2141|product|TetR family transcriptional regulator	627	390333	Lactobacillus delbrueckii subsp. bulgaricus ATCC 11842	Lactobacillus	Lactobacillus delbrueckii subsp. bulgaricus ATCC 11842 = JCM 1002 => Lactobacillus delbrueckii subsp. bulgaricus => Lactobacillus delbrueckii => Lactobacillus => Lactobacillaceae => Lactobacillales => Bacilli => Firmicutes => Bacteria => cellular organisms => root	-	-	Bacilli	1.86	0.28	1.28	0.29	0.17	0	0.13	0.12	5.1	0	6.56	5.04	0.56	1.73	10.38	0.12
gi|104779316|ref|NC_008027.1|:1054970-1056832	gi|104779316|ref|NC_008027.1|:1054970-1056832|name|secD|locus|PSEEN1002|product|preprotein translocase subunit SecD|note|part of the preprotein secretory system%3B when complexed with proteins SecF and YajC%2C SecDFyajC stimulates the proton motive force-driven protein translocation%2C and appears to be required for the release of mature proteins from the extracytoplasmic side of the membrane	1863	384676	Pseudomonas entomophila L48	Pseudomonas	Pseudomonas entomophila L48 => Pseudomonas entomophila => Pseudomonas => Pseudomonadaceae => Pseudomonadales => Gammaproteobacteria => Proteobacteria => Bacteria => cellular organisms => root	-	b0408	Gammaproteobacteria	0.42	0	0.95	0	0	0	0	1.61	0	0	0	0	0	0	0	0
gi|104779316|ref|NC_008027.1|:2140200-2142428	gi|104779316|ref|NC_008027.1|:2140200-2142428|name|glgB|locus|PSEEN2046|product|glycogen branching protein|note|catalyzes the transfer of a segment of a 1%2C4-alpha-D-glucan chain to a primary hydroxy group in a similar glucan chain	2229	384676	Pseudomonas entomophila L48	Pseudomonas	Pseudomonas entomophila L48 => Pseudomonas entomophila => Pseudomonas => Pseudomonadaceae => Pseudomonadales => Gammaproteobacteria => Proteobacteria => Bacteria => cellular organisms => root	2.4.1.18	b3432	Gammaproteobacteria	0.06	0	0.04	0	0	0	0	1.65	0.05	0.32	0	0.08	0	0	0.04	1.55
gi|104779316|ref|NC_008027.1|:3752576-3754687	gi|104779316|ref|NC_008027.1|:3752576-3754687|name|fusA|locus|PSEEN3478|product|elongation factor G|note|EF-G%3B promotes GTP-dependent translocation of the ribosome during translation%3B many organisms have multiple copies of this gene	2112	384676	Pseudomonas entomophila L48	Pseudomonas	Pseudomonas entomophila L48 => Pseudomonas entomophila => Pseudomonas => Pseudomonadaceae => Pseudomonadales => Gammaproteobacteria => Proteobacteria => Bacteria => cellular organisms => root	-	b3340	Gammaproteobacteria	0.06	0.63	3	0.68	0.7	0.7	2.01	0.14	0.28	0.55	0.81	2.48	1.08	0	0.19	1.04
gi|104779316|ref|NC_008027.1|:4220800-4222944	gi|104779316|ref|NC_008027.1|:4220800-4222944|name|PSEEN3928|locus|PSEEN3928|product|multidrug%2Ftoxin efflux protein%2C ATP-binding and membrane protein|note|Evidence 3 : Function proposed based on presence of conserved amino acid motif%2C structural feature or limited homology%3B Product type t : transporter	2145	384676	Pseudomonas entomophila L48	Pseudomonas	Pseudomonas entomophila L48 => Pseudomonas entomophila => Pseudomonas => Pseudomonadaceae => Pseudomonadales => Gammaproteobacteria => Proteobacteria => Bacteria => cellular organisms => root	-	b0914	Gammaproteobacteria	0	0	0	0	0.35	0	0.5	0	0.94	0	0	0	2.41	0	0	0
gi|104779316|ref|NC_008027.1|:4944268-4945491	gi|104779316|ref|NC_008027.1|:4944268-4945491|name|phbA|locus|PSEEN4635|product|acetyl-CoA acetyltransferase|note|Catalyzes the synthesis of acetoacetyl coenzyme A from two molecules of acetyl coenzyme A. It can also act as a thiolase%2C catalyzing the reverse reaction and generating two-carbon units from the four-carbon product of fatty acid oxidation	1224	384676	Pseudomonas entomophila L48	Pseudomonas	Pseudomonas entomophila L48 => Pseudomonas entomophila => Pseudomonas => Pseudomonadaceae => Pseudomonadales => Gammaproteobacteria => Proteobacteria => Bacteria => cellular organisms => root	2.3.1.9	b2844	Gammaproteobacteria	2.11	0.14	0.46	0.88	0	4.24	0.07	0.12	0.19	0.35	0.91	0.22	0.29	0	0	0.06
gi|104779316|ref|NC_008027.1|:5222449-5223654	gi|104779316|ref|NC_008027.1|:5222449-5223654|name|pncB-1|locus|PSEEN4919|product|nicotinate phosphoribosyltransferase|note|catalyzes the formation of nictonate and 5-phospho-alpha-D-ribose 1-diphosphate from nicotinate D-ribonucleotide and diphosphate	1206	384676	Pseudomonas entomophila L48	Pseudomonas	Pseudomonas entomophila L48 => Pseudomonas entomophila => Pseudomonas => Pseudomonadaceae => Pseudomonadales => Gammaproteobacteria => Proteobacteria => Bacteria => cellular organisms => root	6.3.4.21	b0931	Gammaproteobacteria	0.75	0	0.47	1.85	0	0	0	0	0	0	0	0	0	0	0	0
gi|104779316|ref|NC_008027.1|:810183-811319	gi|104779316|ref|NC_008027.1|:810183-811319|name|carA|locus|PSEEN0781|product|carbamoyl phosphate synthase small subunit|note|catalyzes production of carbamoyl phosphate from bicarbonate and glutamine in pyrimidine and arginine biosynthesis pathways%3B forms an octamer composed of four CarAB dimers	1137	384676	Pseudomonas entomophila L48	Pseudomonas	Pseudomonas entomophila L48 => Pseudomonas entomophila => Pseudomonas => Pseudomonadaceae => Pseudomonadales => Gammaproteobacteria => Proteobacteria => Bacteria => cellular organisms => root	6.3.5.5	b0032	Gammaproteobacteria	0	0	4.8	0	0	0.41	0	0.66	0	0	0	0	0	0	0	0
gi|104779316|ref|NC_008027.1|:c215106-214345	gi|104779316|ref|NC_008027.1|:c215106-214345|name|PSEEN0205|locus|PSEEN0205|product|putative amino-acid ABC transporter ATP-binding protein YecC|note|Evidence 3 : Function proposed based on presence of conserved amino acid motif%2C structural feature or limited homology%3B Product type e : enzyme	762	384676	Pseudomonas entomophila L48	Pseudomonas	Pseudomonas entomophila L48 => Pseudomonas entomophila => Pseudomonas => Pseudomonadaceae => Pseudomonadales => Gammaproteobacteria => Proteobacteria => Bacteria => cellular organisms => root	-	b1917	Gammaproteobacteria	0.34	0.12	5.37	1.88	1.39	0.12	0.21	0	0.31	0.38	0	0.71	0.23	0	0.52	0
gi|104779316|ref|NC_008027.1|:c260101-259226	gi|104779316|ref|NC_008027.1|:c260101-259226|name|rmlA|locus|PSEEN0252|product|dTDP-glucose pyrophosphorylase|note|Evidence 2a : Function of homologous gene experimentally demonstrated in an other organism%3B Product type e : enzyme	876	384676	Pseudomonas entomophila L48	Pseudomonas	Pseudomonas entomophila L48 => Pseudomonas entomophila => Pseudomonas => Pseudomonadaceae => Pseudomonadales => Gammaproteobacteria => Proteobacteria => Bacteria => cellular organisms => root	2.7.7.24	b2039	Gammaproteobacteria	2.07	0	0.09	0	0.85	0.53	0.56	0.6	1.22	0.83	0	0.1	0.5	0.17	0	0.08
gi|104779316|ref|NC_008027.1|:c404484-402949	gi|104779316|ref|NC_008027.1|:c404484-402949|name|gpmA|locus|PSEEN0380|product|phosphoglyceromutase|note|catalyzes the interconversion of 2-phosphoglycerate and 3-phosphoglycerate	1536	384676	Pseudomonas entomophila L48	Pseudomonas	Pseudomonas entomophila L48 => Pseudomonas entomophila => Pseudomonas => Pseudomonadaceae => Pseudomonadales => Gammaproteobacteria => Proteobacteria => Bacteria => cellular organisms => root	5.4.2.12	b3612	Gammaproteobacteria	0	0.06	0	0.35	0.9	0.06	0.16	0	0	0	0.11	3.53	0.11	0.47	15.51	0.33
gi|104779316|ref|NC_008027.1|:c4071715-4070588	gi|104779316|ref|NC_008027.1|:c4071715-4070588|name|cheB|locus|PSEEN3792|product|chemotaxis-specific methylesterase|note|regulates chemotaxis by demethylation of methyl-accepting chemotaxis proteins	1128	384676	Pseudomonas entomophila L48	Pseudomonas	Pseudomonas entomophila L48 => Pseudomonas entomophila => Pseudomonas => Pseudomonadaceae => Pseudomonadales => Gammaproteobacteria => Proteobacteria => Bacteria => cellular organisms => root	3.1.1.61	b1883	Gammaproteobacteria	0.8	0	2.28	0	2.45	0	0	0	0	0	0	2.16	0	0	0	0.72
gi|104779316|ref|NC_008027.1|:c4158496-4157261	gi|104779316|ref|NC_008027.1|:c4158496-4157261|name|PSEEN3874|locus|PSEEN3874|product|aspartate kinase|note|catalyzes the formation of 4-phospho-L-aspartate from L-aspartate and ATP%2C in Bacillus%2C lysine sensitive%3B regulated by response to starvation.	1236	384676	Pseudomonas entomophila L48	Pseudomonas	Pseudomonas entomophila L48 => Pseudomonas entomophila => Pseudomonas => Pseudomonadaceae => Pseudomonadales => Gammaproteobacteria => Proteobacteria => Bacteria => cellular organisms => root	2.7.2.4	b0002	Gammaproteobacteria	0	0	0.13	0	0	0.23	0.46	0.06	0.19	0.23	0	0	1.21	0.29	0	0
gi|104779316|ref|NC_008027.1|:c4226719-4225154	gi|104779316|ref|NC_008027.1|:c4226719-4225154|name|PSEEN3931|locus|PSEEN3931|product|aerotaxis receptor|note|Evidence 3 : Function proposed based on presence of conserved amino acid motif%2C structural feature or limited homology%3B Product type r : regulator	1566	384676	Pseudomonas entomophila L48	Pseudomonas	Pseudomonas entomophila L48 => Pseudomonas entomophila => Pseudomonas => Pseudomonadaceae => Pseudomonadales => Gammaproteobacteria => Proteobacteria => Bacteria => cellular organisms => root	-	b3072	Gammaproteobacteria	0	16.48	7.07	10.39	0	0	0	0.05	0	0	0	0	0	0	0	1.08
gi|104779316|ref|NC_008027.1|:c4314104-4313130	gi|104779316|ref|NC_008027.1|:c4314104-4313130|name|cysK|locus|PSEEN4013|product|cysteine synthase A|note|Evidence 2a : Function of homologous gene experimentally demonstrated in an other organism%3B Product type e : enzyme	975	384676	Pseudomonas entomophila L48	Pseudomonas	Pseudomonas entomophila L48 => Pseudomonas entomophila => Pseudomonas => Pseudomonadaceae => Pseudomonadales => Gammaproteobacteria => Proteobacteria => Bacteria => cellular organisms => root	2.5.1.47	b2414	Gammaproteobacteria	0.93	0	0.41	0.64	0	0	0	0.23	0.12	0	0	0.37	0	0	0	0
gi|104779316|ref|NC_008027.1|:c4479899-4478610	gi|104779316|ref|NC_008027.1|:c4479899-4478610|name|eno|locus|PSEEN4200|product|phosphopyruvate hydratase|note|enolase%3B catalyzes the formation of phosphoenolpyruvate from 2-phospho-D-glycerate in glycolysis	1290	384676	Pseudomonas entomophila L48	Pseudomonas	Pseudomonas entomophila L48 => Pseudomonas entomophila => Pseudomonas => Pseudomonadaceae => Pseudomonadales => Gammaproteobacteria => Proteobacteria => Bacteria => cellular organisms => root	4.2.1.11	b2779	Gammaproteobacteria	0	0	0	0	7.24	0	0.32	0	0.64	0	0	0	0	0	0	0
gi|104779316|ref|NC_008027.1|:c4773416-4771776	gi|104779316|ref|NC_008027.1|:c4773416-4771776|name|groEL|locus|PSEEN4460|product|chaperonin GroEL|note|60 kDa chaperone family%3B promotes refolding of misfolded polypeptides especially under stressful conditions%3B forms two stacked rings of heptamers to form a barrel-shaped 14mer%3B ends can be capped by GroES%3B misfolded proteins enter the barrel where they are refolded when GroES binds%3B m…	1641	384676	Pseudomonas entomophila L48	Pseudomonas	Pseudomonas entomophila L48 => Pseudomonas entomophila => Pseudomonas => Pseudomonadaceae => Pseudomonadales => Gammaproteobacteria => Proteobacteria => Bacteria => cellular organisms => root	-	b4143	Gammaproteobacteria	0.16	0	0.05	0.05	0.26	0	0.05	0.27	0.36	0	0.05	0	0.21	0.18	0	0.22
gi|104779316|ref|NC_008027.1|:c5045281-5044367	gi|104779316|ref|NC_008027.1|:c5045281-5044367|name|rmlA-2|locus|PSEEN4744|product|dTDP-glucose pyrophosphorylase|note|Evidence 2a : Function of homologous gene experimentally demonstrated in an other organism%3B Product type e : enzyme	915	384676	Pseudomonas entomophila L48	Pseudomonas	Pseudomonas entomophila L48 => Pseudomonas entomophila => Pseudomonas => Pseudomonadaceae => Pseudomonadales => Gammaproteobacteria => Proteobacteria => Bacteria => cellular organisms => root	2.7.7.24	b3789	Gammaproteobacteria	0.71	0.1	0.79	0.2	0	0	0.27	0.16	0	1.58	0.19	0	0	0.08	0	0.08
gi|104779316|ref|NC_008027.1|:c5817842-5816034	gi|104779316|ref|NC_008027.1|:c5817842-5816034|name|oadA|locus|PSEEN5495|product|pyruvate carboxylase subunit B|note|catalyzes the formation of oxaloacetate from pyruvate	1809	384676	Pseudomonas entomophila L48	Pseudomonas	Pseudomonas entomophila L48 => Pseudomonas entomophila => Pseudomonas => Pseudomonadaceae => Pseudomonadales => Gammaproteobacteria => Proteobacteria => Bacteria => cellular organisms => root	6.4.1.1	-	Gammaproteobacteria	0.07	0	0.04	0.25	0.12	5.02	0	0	0	0.16	0.09	0	0	0	0	0.28
gi|107021562|ref|NC_008060.1|:c222019-220454	gi|107021562|ref|NC_008060.1|:c222019-220454|name|purH|locus|Bcen_0208|product|bifunctional phosphoribosylaminoimidazolecarboxamide formyltransferase%2FIMP cyclohydrolase|note|involved in de novo purine biosynthesis	1566	331271	Burkholderia cenocepacia AU 1054	Burkholderia	Burkholderia cenocepacia AU 1054 => Burkholderia cenocepacia => Burkholderia cepacia complex => Burkholderia => Burkholderiaceae => Burkholderiales => Betaproteobacteria => Proteobacteria => Bacteria => cellular organisms => root	2.1.2.3;3.5.4.10	b4006	Proteobacteria	0.58	0	0	0.86	0	0	1.15	0.14	0	5.09	0	0	7.16	0.09	0	4.78
gi|107021562|ref|NC_008060.1|:c3131565-3129295	gi|107021562|ref|NC_008060.1|:c3131565-3129295|name|Bcen_2851|locus|Bcen_2851|product|chemotaxis protein CheA|note|PFAM: CheW-like protein%3B ATP-binding region%2C ATPase-like%3B Signal transducing histidine kinase%2C homodimeric%3B Hpt%3B KEGG: bur:Bcep18194_A3358 chemotaxis protein CheA	2271	331271	Burkholderia cenocepacia AU 1054	Burkholderia	Burkholderia cenocepacia AU 1054 => Burkholderia cenocepacia => Burkholderia cepacia complex => Burkholderia => Burkholderiaceae => Burkholderiales => Betaproteobacteria => Proteobacteria => Bacteria => cellular organisms => root	2.7.13.3	b1888	Proteobacteria	1.08	0	0.32	0.55	0	0.41	0	0.33	0	0	0	0	0.15	0	0	0.52
gi|107025343|ref|NC_008061.1|:c1037691-1036636	gi|107025343|ref|NC_008061.1|:c1037691-1036636|name|Bcen_3876|locus|Bcen_3876|product|mannonate dehydratase|note|catalyzes the formation of 2-dehydro-3-deoxy-D-gluconate from mannonate	1056	331271	Burkholderia cenocepacia AU 1054	Burkholderia	Burkholderia cenocepacia AU 1054 => Burkholderia cenocepacia => Burkholderia cepacia complex => Burkholderia => Burkholderiaceae => Burkholderiales => Betaproteobacteria => Proteobacteria => Bacteria => cellular organisms => root	4.2.1.8	b4322	Proteobacteria	1.59	0.08	0.3	0.08	0.1	0	0	0.57	0.11	0	0.16	0	0.5	0	0.9	0.07
gi|108756767|ref|NC_008095.1|:1345200-1345988	gi|108756767|ref|NC_008095.1|:1345200-1345988|name|sufC|locus|MXAN_1154|product|FeS assembly ATPase SufC|note|identified by match to protein family HMM PF00005%3B match to protein family HMM TIGR01978	789	246197	Myxococcus xanthus DK 1622	Myxococcus	Myxococcus xanthus DK 1622 => Myxococcus xanthus => Myxococcus => Myxococcaceae => Cystobacterineae => Myxococcales => Deltaproteobacteria => delta/epsilon subdivisions => Proteobacteria => Bacteria => cellular organisms => root	-	b1682	Deltaproteobacteria	38.19	72.47	0.2	78.1	2.56	1.06	99.73	5.51	0	12.11	4.24	4.58	108.95	2.3	0	41.84
gi|108756767|ref|NC_008095.1|:2671512-2672912	gi|108756767|ref|NC_008095.1|:2671512-2672912|name|asnC|locus|MXAN_2298|product|asparaginyl-tRNA synthetase|note|catalyzes a two-step reaction%2C first charging an asparagine molecule by linking its carboxyl group to the alpha-phosphate of ATP%2C followed by transfer of the aminoacyl-adenylate to its tRNA	1401	246197	Myxococcus xanthus DK 1622	Myxococcus	Myxococcus xanthus DK 1622 => Myxococcus xanthus => Myxococcus => Myxococcaceae => Cystobacterineae => Myxococcales => Deltaproteobacteria => delta/epsilon subdivisions => Proteobacteria => Bacteria => cellular organisms => root	6.1.1.22	b0930	Deltaproteobacteria	0	0.06	0.11	0.06	0	0	0.29	1.02	1.02	0.21	0	0.97	0.44	0	0.62	0.05
gi|108756767|ref|NC_008095.1|:3523639-3527367	gi|108756767|ref|NC_008095.1|:3523639-3527367|name|MXAN_3002|locus|MXAN_3002|product|DNA protecting protein DprA%2FDNA topoisomerase I|note|identified by match to protein family HMM PF01131%3B match to protein family HMM PF01396%3B match to protein family HMM PF01751%3B match to protein family HMM PF02481%3B match to protein family HMM TIGR01051	3729	246197	Myxococcus xanthus DK 1622	Myxococcus	Myxococcus xanthus DK 1622 => Myxococcus xanthus => Myxococcus => Myxococcaceae => Cystobacterineae => Myxococcales => Deltaproteobacteria => delta/epsilon subdivisions => Proteobacteria => Bacteria => cellular organisms => root	5.99.1.2	b1274	Deltaproteobacteria	0	0	0	0	0	1.34	0	0.1	0.67	0	0.02	1.09	0.21	0	0.09	0
gi|108756767|ref|NC_008095.1|:3559312-3560178	gi|108756767|ref|NC_008095.1|:3559312-3560178|name|folD|locus|MXAN_3032|product|methylenetetrahydrofolate dehydrogenase%2Fmethenyltetrahydrofolate cyclohydrolase|note|identified by match to protein family HMM PF00763%3B match to protein family HMM PF02882	867	246197	Myxococcus xanthus DK 1622	Myxococcus	Myxococcus xanthus DK 1622 => Myxococcus xanthus => Myxococcus => Myxococcaceae => Cystobacterineae => Myxococcales => Deltaproteobacteria => delta/epsilon subdivisions => Proteobacteria => Bacteria => cellular organisms => root	1.5.1.5;3.5.4.9	b0529	Deltaproteobacteria	1.04	0.1	0.46	0.72	0	0	0	0	0.14	0.5	0.1	4.69	0	0	0	0.25
gi|108756767|ref|NC_008095.1|:3596777-3597490	gi|108756767|ref|NC_008095.1|:3596777-3597490|name|rplA|locus|MXAN_3074|product|50S ribosomal protein L1|note|in Escherichia coli and Methanococcus%2C this protein autoregulates expression%3B the binding site in the mRNA mimics the binding site in the 23S rRNA	714	246197	Myxococcus xanthus DK 1622	Myxococcus	Myxococcus xanthus DK 1622 => Myxococcus xanthus => Myxococcus => Myxococcaceae => Cystobacterineae => Myxococcales => Deltaproteobacteria => delta/epsilon subdivisions => Proteobacteria => Bacteria => cellular organisms => root	-	b3984	Deltaproteobacteria	37.85	24.88	95.86	54.74	0	0	0	0	31.21	0	17.04	17.21	18.04	3.05	36.7	0
gi|108756767|ref|NC_008095.1|:3599058-3603284	gi|108756767|ref|NC_008095.1|:3599058-3603284|name|rpoB|locus|MXAN_3077|product|DNA-directed RNA polymerase subunit beta|note|DNA-dependent RNA polymerase catalyzes the transcription of DNA into RNA using the four ribonucleoside triphosphates as substrates%3B beta subunit is part of the catalytic core which binds with a sigma factor to produce the holoenzyme	4227	246197	Myxococcus xanthus DK 1622	Myxococcus	Myxococcus xanthus DK 1622 => Myxococcus xanthus => Myxococcus => Myxococcaceae => Cystobacterineae => Myxococcales => Deltaproteobacteria => delta/epsilon subdivisions => Proteobacteria => Bacteria => cellular organisms => root	2.7.7.6	b3987	Deltaproteobacteria	0.06	0.06	0.02	0.02	0.28	0.13	0.46	0.02	0	0	0.59	0.51	0.27	0	0.04	0
gi|108756767|ref|NC_008095.1|:3603419-3607630	gi|108756767|ref|NC_008095.1|:3603419-3607630|name|rpoC|locus|MXAN_3078|product|DNA-directed RNA polymerase subunit beta%27|note|identified by similarity to SP:P00577%3B match to protein family HMM PF00623%3B match to protein family HMM PF04983%3B match to protein family HMM PF04997%3B match to protein family HMM PF04998%3B match to protein family HMM PF05000%3B match to protein family HMM TIGR02…	4212	246197	Myxococcus xanthus DK 1622	Myxococcus	Myxococcus xanthus DK 1622 => Myxococcus xanthus => Myxococcus => Myxococcaceae => Cystobacterineae => Myxococcales => Deltaproteobacteria => delta/epsilon subdivisions => Proteobacteria => Bacteria => cellular organisms => root	2.7.7.6	b3988	Deltaproteobacteria	0.21	0.08	0.19	0.04	0.13	0.04	0.27	0.07	0.14	0.14	0.14	0.19	0.04	0.02	0.11	0.03
gi|108756767|ref|NC_008095.1|:3850399-3850869	gi|108756767|ref|NC_008095.1|:3850399-3850869|name|rpsG|locus|MXAN_3296|product|30S ribosomal protein S7|note|binds directly to 16S rRNA where it nucleates assembly of the head domain of the 30S subunit	471	246197	Myxococcus xanthus DK 1622	Myxococcus	Myxococcus xanthus DK 1622 => Myxococcus xanthus => Myxococcus => Myxococcaceae => Cystobacterineae => Myxococcales => Deltaproteobacteria => delta/epsilon subdivisions => Proteobacteria => Bacteria => cellular organisms => root	-	b3341	Deltaproteobacteria	1.1	4.13	1.36	2.47	1.8	2.17	2.78	2.23	1.01	4.92	0.18	3.26	0.37	0	1.85	0.78
gi|108756767|ref|NC_008095.1|:3855936-3856781	gi|108756767|ref|NC_008095.1|:3855936-3856781|name|rplB|locus|MXAN_3302|product|50S ribosomal protein L2|note|one of the primary rRNA-binding proteins%3B required for association of the 30S and 50S subunits to form the 70S ribosome%2C for tRNA binding and peptide bond formation	846	246197	Myxococcus xanthus DK 1622	Myxococcus	Myxococcus xanthus DK 1622 => Myxococcus xanthus => Myxococcus => Myxococcaceae => Cystobacterineae => Myxococcales => Deltaproteobacteria => delta/epsilon subdivisions => Proteobacteria => Bacteria => cellular organisms => root	-	b3317	Deltaproteobacteria	0.31	0	1.42	0.95	0	4.71	0.1	6.03	0.14	0	0.51	0	7.87	0	0	0.52
gi|108756767|ref|NC_008095.1|:3857500-3858162	gi|108756767|ref|NC_008095.1|:3857500-3858162|name|rpsC|locus|MXAN_3305|product|30S ribosomal protein S3|note|identified by similarity to SP:P21465%3B match to protein family HMM PF00189%3B match to protein family HMM PF00417%3B match to protein family HMM PF07650%3B match to protein family HMM TIGR01009	663	246197	Myxococcus xanthus DK 1622	Myxococcus	Myxococcus xanthus DK 1622 => Myxococcus xanthus => Myxococcus => Myxococcaceae => Cystobacterineae => Myxococcales => Deltaproteobacteria => delta/epsilon subdivisions => Proteobacteria => Bacteria => cellular organisms => root	-	b3314	Deltaproteobacteria	1.95	4.27	9.8	1.89	2.24	0.28	1.36	1.7	2.32	0.66	2.84	1.23	1.06	0	1.8	0.22
gi|108756767|ref|NC_008095.1|:3861824-3862390	gi|108756767|ref|NC_008095.1|:3861824-3862390|name|rplF|locus|MXAN_3314|product|50S ribosomal protein L6|note|ribosomal protein L6 appears to have arisen as a result of an ancient gene duplication as based on structural comparison of the Bacillus stearothermophilus protein%3B RNA-binding appears to be in the C-terminal domain%3B mutations in the L6 gene confer resistance to aminoglycoside antibio…	567	246197	Myxococcus xanthus DK 1622	Myxococcus	Myxococcus xanthus DK 1622 => Myxococcus xanthus => Myxococcus => Myxococcaceae => Cystobacterineae => Myxococcales => Deltaproteobacteria => delta/epsilon subdivisions => Proteobacteria => Bacteria => cellular organisms => root	-	b3305	Deltaproteobacteria	0.46	2.18	0.71	0.95	0.75	2.78	0.72	0.13	1.46	0.26	0.15	0	1.55	0	0.84	1.94
gi|108756767|ref|NC_008095.1|:3958613-3960622	gi|108756767|ref|NC_008095.1|:3958613-3960622|name|recG|locus|MXAN_3406|product|ATP-dependent DNA helicase RecG|note|identified by match to protein family HMM PF00270%3B match to protein family HMM PF00271%3B match to protein family HMM PF01336%3B match to protein family HMM PF04851%3B match to protein family HMM TIGR00643	2010	246197	Myxococcus xanthus DK 1622	Myxococcus	Myxococcus xanthus DK 1622 => Myxococcus xanthus => Myxococcus => Myxococcaceae => Cystobacterineae => Myxococcales => Deltaproteobacteria => delta/epsilon subdivisions => Proteobacteria => Bacteria => cellular organisms => root	3.6.4.12	b3652	Deltaproteobacteria	0.32	0	0.2	0	0.05	0.05	0	0.3	0	0.5	0.51	0	0	0	0.04	0.04
gi|108756767|ref|NC_008095.1|:4044610-4045887	gi|108756767|ref|NC_008095.1|:4044610-4045887|name|MXAN_3466|locus|MXAN_3466|product|aspartate kinase|note|identified by match to protein family HMM PF00696%3B match to protein family HMM PF01842%3B match to protein family HMM TIGR00656%3B match to protein family HMM TIGR00657	1278	246197	Myxococcus xanthus DK 1622	Myxococcus	Myxococcus xanthus DK 1622 => Myxococcus xanthus => Myxococcus => Myxococcaceae => Cystobacterineae => Myxococcales => Deltaproteobacteria => delta/epsilon subdivisions => Proteobacteria => Bacteria => cellular organisms => root	2.7.2.4	b4024	Deltaproteobacteria	0	0	0	2.66	0	0.51	15.47	0.65	0	0	0	0	0	0	0	0
gi|108756767|ref|NC_008095.1|:4482267-4483211	gi|108756767|ref|NC_008095.1|:4482267-4483211|name|era|locus|MXAN_3765|product|GTP-binding protein Era|note|identified by match to protein family HMM PF01926%3B match to protein family HMM PF07650%3B match to protein family HMM TIGR00231%3B match to protein family HMM TIGR00436%3B match to protein family HMM TIGR00650	945	246197	Myxococcus xanthus DK 1622	Myxococcus	Myxococcus xanthus DK 1622 => Myxococcus xanthus => Myxococcus => Myxococcaceae => Cystobacterineae => Myxococcales => Deltaproteobacteria => delta/epsilon subdivisions => Proteobacteria => Bacteria => cellular organisms => root	-	b2566	Deltaproteobacteria	0	0	0.25	0	0	0	0.17	0.16	0.38	0	0.73	0.38	0.56	0.08	0.08	1.01
gi|108756767|ref|NC_008095.1|:4852407-4853513	gi|108756767|ref|NC_008095.1|:4852407-4853513|name|MXAN_3984|locus|MXAN_3984|product|SPFH domain-containing protein%2Fband 7 family protein|note|identified by match to protein family HMM PF01145	1107	246197	Myxococcus xanthus DK 1622	Myxococcus	Myxococcus xanthus DK 1622 => Myxococcus xanthus => Myxococcus => Myxococcaceae => Cystobacterineae => Myxococcales => Deltaproteobacteria => delta/epsilon subdivisions => Proteobacteria => Bacteria => cellular organisms => root	-	b0489	Deltaproteobacteria	0.47	0	0.36	0.16	0.1	0.08	0.22	0.88	0.32	0.65	0.08	0.16	0.08	0	0.14	0.4
gi|108756767|ref|NC_008095.1|:5155036-5155719	gi|108756767|ref|NC_008095.1|:5155036-5155719|name|MXAN_4199|locus|MXAN_4199|product|macrolide efflux ABC transporter ATP-binding protein|note|identified by match to protein family HMM PF00005	684	246197	Myxococcus xanthus DK 1622	Myxococcus	Myxococcus xanthus DK 1622 => Myxococcus xanthus => Myxococcus => Myxococcaceae => Cystobacterineae => Myxococcales => Deltaproteobacteria => delta/epsilon subdivisions => Proteobacteria => Bacteria => cellular organisms => root	3.6.3.-	b0879	Deltaproteobacteria	3.02	11.11	24.4	0.39	2.79	0.14	0	0	0.87	0.64	1	1.98	0.13	0	0.35	0.21
gi|108756767|ref|NC_008095.1|:5157240-5158445	gi|108756767|ref|NC_008095.1|:5157240-5158445|name|MXAN_4201|locus|MXAN_4201|product|macrolide efflux ABC transporter permease|note|identified by similarity to SP:P75831%3B match to protein family HMM PF02687	1206	246197	Myxococcus xanthus DK 1622	Myxococcus	Myxococcus xanthus DK 1622 => Myxococcus xanthus => Myxococcus => Myxococcaceae => Cystobacterineae => Myxococcales => Deltaproteobacteria => delta/epsilon subdivisions => Proteobacteria => Bacteria => cellular organisms => root	3.6.3.-	b0879	Deltaproteobacteria	1.18	1.25	4.26	1.48	0.09	0.15	2.98	0.44	0.69	0	0.57	0.3	2.11	0	0	0.12
gi|108756767|ref|NC_008095.1|:6125850-6127499	gi|108756767|ref|NC_008095.1|:6125850-6127499|name|groEL|locus|MXAN_4895|product|molecular chaperone GroEL|note|60 kDa chaperone family%3B promotes refolding of misfolded polypeptides especially under stressful conditions%3B forms two stacked rings of heptamers to form a barrel-shaped 14mer%3B ends can be capped by GroES%3B misfolded proteins enter the barrel where they are refolded when GroES bi…	1650	246197	Myxococcus xanthus DK 1622	Myxococcus	Myxococcus xanthus DK 1622 => Myxococcus xanthus => Myxococcus => Myxococcaceae => Cystobacterineae => Myxococcales => Deltaproteobacteria => delta/epsilon subdivisions => Proteobacteria => Bacteria => cellular organisms => root	-	b4143	Deltaproteobacteria	1.02	0	0	0.05	0.06	0	0	0.05	0	0.53	0.1	0	0	0	2.5	0.13
gi|108756767|ref|NC_008095.1|:6352737-6353132	gi|108756767|ref|NC_008095.1|:6352737-6353132|name|rpsR|locus|MXAN_5079|product|30S ribosomal protein S18|note|binds as a heterodimer with protein S6 to the central domain of the 16S rRNA%3B helps stabilize the platform of the 30S subunit	396	246197	Myxococcus xanthus DK 1622	Myxococcus	Myxococcus xanthus DK 1622 => Myxococcus xanthus => Myxococcus => Myxococcaceae => Cystobacterineae => Myxococcales => Deltaproteobacteria => delta/epsilon subdivisions => Proteobacteria => Bacteria => cellular organisms => root	-	b4202	Deltaproteobacteria	0.33	1.56	24.31	2.48	0	0	0	0	0	0	0.43	0	5.09	0	72.99	57.05
gi|108756767|ref|NC_008095.1|:6362719-6365343	gi|108756767|ref|NC_008095.1|:6362719-6365343|name|clpB|locus|MXAN_5092|product|ATP-dependent chaperone protein ClpB|note|identified by similarity to SP:P53533%3B similarity to SP:Q9RA63	2625	246197	Myxococcus xanthus DK 1622	Myxococcus	Myxococcus xanthus DK 1622 => Myxococcus xanthus => Myxococcus => Myxococcaceae => Cystobacterineae => Myxococcales => Deltaproteobacteria => delta/epsilon subdivisions => Proteobacteria => Bacteria => cellular organisms => root	-	b2592	Deltaproteobacteria	0.44	0.27	0.12	0.03	0.28	0.42	0.12	0.77	0	0.06	0.03	0	0	0.14	0.24	0.36
gi|108756767|ref|NC_008095.1|:6861192-6863207	gi|108756767|ref|NC_008095.1|:6861192-6863207|name|MXAN_5510|locus|MXAN_5510|product|radical SAM domain-containing protein|note|identified by match to protein family HMM PF04055	2016	246197	Myxococcus xanthus DK 1622	Myxococcus	Myxococcus xanthus DK 1622 => Myxococcus xanthus => Myxococcus => Myxococcaceae => Cystobacterineae => Myxococcales => Deltaproteobacteria => delta/epsilon subdivisions => Proteobacteria => Bacteria => cellular organisms => root	-	b3015	Deltaproteobacteria	0	5.92	0	0.98	0.05	0.28	0	0	0.35	0	0	0	0	0	0	0
gi|108756767|ref|NC_008095.1|:7228546-7231050	gi|108756767|ref|NC_008095.1|:7228546-7231050|name|glgP|locus|MXAN_5831|product|glycogen phosphorylase|note|identified by similarity to SP:P11217	2505	246197	Myxococcus xanthus DK 1622	Myxococcus	Myxococcus xanthus DK 1622 => Myxococcus xanthus => Myxococcus => Myxococcaceae => Cystobacterineae => Myxococcales => Deltaproteobacteria => delta/epsilon subdivisions => Proteobacteria => Bacteria => cellular organisms => root	2.4.1.1	b3428	Deltaproteobacteria	4.23	5.47	8.23	1.96	3.81	0.44	0.23	0.99	3.69	2.02	4.48	4	1.36	0.23	0.25	0.53
gi|108756767|ref|NC_008095.1|:7287321-7288538	gi|108756767|ref|NC_008095.1|:7287321-7288538|name|ilvA|locus|MXAN_5874|product|threonine dehydratase|note|identified by match to protein family HMM PF00291%3B match to protein family HMM PF01842%3B match to protein family HMM TIGR01127	1218	246197	Myxococcus xanthus DK 1622	Myxococcus	Myxococcus xanthus DK 1622 => Myxococcus xanthus => Myxococcus => Myxococcaceae => Cystobacterineae => Myxococcales => Deltaproteobacteria => delta/epsilon subdivisions => Proteobacteria => Bacteria => cellular organisms => root	4.3.1.19;4.3.1.17	b3117	Deltaproteobacteria	0.11	2.61	0	0	0	1.45	0.2	0.18	0	0	0.07	0.37	0	0	0.07	0.06
gi|108756767|ref|NC_008095.1|:8114600-8116303	gi|108756767|ref|NC_008095.1|:8114600-8116303|name|MXAN_6589|locus|MXAN_6589|product|C69 family peptidase|note|identified by match to protein family HMM PF03577	1704	246197	Myxococcus xanthus DK 1622	Myxococcus	Myxococcus xanthus DK 1622 => Myxococcus xanthus => Myxococcus => Myxococcaceae => Cystobacterineae => Myxococcales => Deltaproteobacteria => delta/epsilon subdivisions => Proteobacteria => Bacteria => cellular organisms => root	-	-	Deltaproteobacteria	0	0.16	0.24	0	0	0	0	0	0	0	0.35	0	1.59	0.09	0	0
gi|108756767|ref|NC_008095.1|:8175648-8177243	gi|108756767|ref|NC_008095.1|:8175648-8177243|name|MXAN_6647|locus|MXAN_6647|product|S1C family peptidase|note|identified by match to protein family HMM PF00089%3B match to protein family HMM PF00595%3B match to protein family HMM TIGR02037	1596	246197	Myxococcus xanthus DK 1622	Myxococcus	Myxococcus xanthus DK 1622 => Myxococcus xanthus => Myxococcus => Myxococcaceae => Cystobacterineae => Myxococcales => Deltaproteobacteria => delta/epsilon subdivisions => Proteobacteria => Bacteria => cellular organisms => root	3.4.21.107	b0161	Deltaproteobacteria	107.68	1	98.34	4.59	1.2	0	0.31	6.63	1.71	0.27	5.91	93.34	0.16	0.14	0.55	0.09
gi|108756767|ref|NC_008095.1|:8322180-8323670	gi|108756767|ref|NC_008095.1|:8322180-8323670|name|glpK|locus|MXAN_6771|product|glycerol kinase|note|identified by match to protein family HMM PF00370%3B match to protein family HMM PF02782%3B match to protein family HMM TIGR01311	1491	246197	Myxococcus xanthus DK 1622	Myxococcus	Myxococcus xanthus DK 1622 => Myxococcus xanthus => Myxococcus => Myxococcaceae => Cystobacterineae => Myxococcales => Deltaproteobacteria => delta/epsilon subdivisions => Proteobacteria => Bacteria => cellular organisms => root	2.7.1.30	b3926	Deltaproteobacteria	0	0	0.32	0.06	0	0.31	0	0	0	0	0.06	3.64	0	0.05	0	0.05
gi|108756767|ref|NC_008095.1|:c1071127-1069625	gi|108756767|ref|NC_008095.1|:c1071127-1069625|name|MXAN_0934|locus|MXAN_0934|product|protease Do|note|identified by similarity to SP:P09376%3B similarity to SP:P39099	1503	246197	Myxococcus xanthus DK 1622	Myxococcus	Myxococcus xanthus DK 1622 => Myxococcus xanthus => Myxococcus => Myxococcaceae => Cystobacterineae => Myxococcales => Deltaproteobacteria => delta/epsilon subdivisions => Proteobacteria => Bacteria => cellular organisms => root	3.4.21.107	b3234	Deltaproteobacteria	4.04	0	50.07	1.07	6.28	0	0.76	4.84	40.06	21.96	3.25	0.6	0	0	23.24	0.1
gi|108756767|ref|NC_008095.1|:c1450272-1448731	gi|108756767|ref|NC_008095.1|:c1450272-1448731|name|gpmI|locus|MXAN_1236|product|phosphoglyceromutase|note|catalyzes the interconversion of 2-phosphoglycerate and 3-phosphoglycerate	1542	246197	Myxococcus xanthus DK 1622	Myxococcus	Myxococcus xanthus DK 1622 => Myxococcus xanthus => Myxococcus => Myxococcaceae => Cystobacterineae => Myxococcales => Deltaproteobacteria => delta/epsilon subdivisions => Proteobacteria => Bacteria => cellular organisms => root	5.4.2.12	b3612	Deltaproteobacteria	0	0	1.09	0.12	0	0.84	0.16	0.44	0	0	0.06	0.53	0	0	0.05	0.1
gi|108756767|ref|NC_008095.1|:c1477872-1476079	gi|108756767|ref|NC_008095.1|:c1477872-1476079|name|pckG|locus|MXAN_1264|product|phosphoenolpyruvate carboxykinase|note|catalyzes the phosphorylation and decarboxylation of oxaloacetate to form phosphoenolpyruvate using GTP	1794	246197	Myxococcus xanthus DK 1622	Myxococcus	Myxococcus xanthus DK 1622 => Myxococcus xanthus => Myxococcus => Myxococcaceae => Cystobacterineae => Myxococcales => Deltaproteobacteria => delta/epsilon subdivisions => Proteobacteria => Bacteria => cellular organisms => root	4.1.1.32	-	Deltaproteobacteria	12.76	1.43	19.5	0.85	1.72	3.88	6.74	16.06	3.7	0.32	5.68	1.06	0.98	0.57	3.41	1.14
gi|108756767|ref|NC_008095.1|:c4394749-4392545	gi|108756767|ref|NC_008095.1|:c4394749-4392545|name|glgB|locus|MXAN_3682|product|glycogen branching enzyme|note|catalyzes the transfer of a segment of a 1%2C4-alpha-D-glucan chain to a primary hydroxy group in a similar glucan chain	2205	246197	Myxococcus xanthus DK 1622	Myxococcus	Myxococcus xanthus DK 1622 => Myxococcus xanthus => Myxococcus => Myxococcaceae => Cystobacterineae => Myxococcales => Deltaproteobacteria => delta/epsilon subdivisions => Proteobacteria => Bacteria => cellular organisms => root	2.4.1.18	b3432	Deltaproteobacteria	0	0	0	0	0	0	0	0.1	0	0.26	0	0	0.28	0	0.18	0.17
gi|108756767|ref|NC_008095.1|:c4498645-4497188	gi|108756767|ref|NC_008095.1|:c4498645-4497188|name|guaB|locus|MXAN_3777|product|inosine-5%27-monophosphate dehydrogenase|note|identified by match to protein family HMM PF00478%3B match to protein family HMM PF00571%3B match to protein family HMM TIGR01302	1458	246197	Myxococcus xanthus DK 1622	Myxococcus	Myxococcus xanthus DK 1622 => Myxococcus xanthus => Myxococcus => Myxococcaceae => Cystobacterineae => Myxococcales => Deltaproteobacteria => delta/epsilon subdivisions => Proteobacteria => Bacteria => cellular organisms => root	1.1.1.205	b2508	Deltaproteobacteria	0	0.06	1.27	0.06	0.07	0.13	0.45	0	0.81	0	0.12	0.06	0.66	0	0.05	0.05
gi|108756767|ref|NC_008095.1|:c4548993-4548478	gi|108756767|ref|NC_008095.1|:c4548993-4548478|name|MXAN_3783|locus|MXAN_3783|product|hexapaptide repeat-containing transferase|note|identified by match to protein family HMM PF00132	516	246197	Myxococcus xanthus DK 1622	Myxococcus	Myxococcus xanthus DK 1622 => Myxococcus xanthus => Myxococcus => Myxococcaceae => Cystobacterineae => Myxococcales => Deltaproteobacteria => delta/epsilon subdivisions => Proteobacteria => Bacteria => cellular organisms => root	2.-.-.-	b3279	Deltaproteobacteria	0	0	0.78	0	0	0	0	0	0	0	0	0	0	0	25.39	9.38
gi|108756767|ref|NC_008095.1|:c4555047-4554391	gi|108756767|ref|NC_008095.1|:c4555047-4554391|name|MXAN_3789|locus|MXAN_3789|product|3-oxoacid CoA-transferase subunit B|note|identified by match to protein family HMM PF01144%3B match to protein family HMM TIGR02428	657	246197	Myxococcus xanthus DK 1622	Myxococcus	Myxococcus xanthus DK 1622 => Myxococcus xanthus => Myxococcus => Myxococcaceae => Cystobacterineae => Myxococcales => Deltaproteobacteria => delta/epsilon subdivisions => Proteobacteria => Bacteria => cellular organisms => root	2.8.3.5	b2222	Deltaproteobacteria	0	0	23.08	0	8.72	0	0	0	0	2.42	0	0	0	0	0	0
gi|108756767|ref|NC_008095.1|:c4564786-4563644	gi|108756767|ref|NC_008095.1|:c4564786-4563644|name|MXAN_3797|locus|MXAN_3797|product|acyl-CoA dehydrogenase|note|identified by match to protein family HMM PF00441%3B match to protein family HMM PF02770%3B match to protein family HMM PF02771%3B match to protein family HMM PF08028	1143	246197	Myxococcus xanthus DK 1622	Myxococcus	Myxococcus xanthus DK 1622 => Myxococcus xanthus => Myxococcus => Myxococcaceae => Cystobacterineae => Myxococcales => Deltaproteobacteria => delta/epsilon subdivisions => Proteobacteria => Bacteria => cellular organisms => root	1.3.8.1	-	Deltaproteobacteria	0	0	2.32	0.08	0	0	0.07	0	1.24	0.13	1.27	1.11	0	0.06	0.07	0.06
gi|108756767|ref|NC_008095.1|:c4566271-4565495	gi|108756767|ref|NC_008095.1|:c4566271-4565495|name|crt|locus|MXAN_3799|product|3-hydroxybutyryl-CoA dehydratase|note|identified by similarity to SP:P52046%3B match to protein family HMM PF00378	777	246197	Myxococcus xanthus DK 1622	Myxococcus	Myxococcus xanthus DK 1622 => Myxococcus xanthus => Myxococcus => Myxococcaceae => Cystobacterineae => Myxococcales => Deltaproteobacteria => delta/epsilon subdivisions => Proteobacteria => Bacteria => cellular organisms => root	4.2.1.55	b1393	Deltaproteobacteria	1.83	0.23	0.1	0	0.41	7.88	0.21	0.77	56.9	0.19	0.55	0.35	6.2	0.19	13.18	0.09
gi|108756767|ref|NC_008095.1|:c4688363-4685682	gi|108756767|ref|NC_008095.1|:c4688363-4685682|name|mutS|locus|MXAN_3897|product|DNA mismatch repair protein MutS|note|This protein performs the mismatch recognition step during the DNA repair process	2682	246197	Myxococcus xanthus DK 1622	Myxococcus	Myxococcus xanthus DK 1622 => Myxococcus xanthus => Myxococcus => Myxococcaceae => Cystobacterineae => Myxococcales => Deltaproteobacteria => delta/epsilon subdivisions => Proteobacteria => Bacteria => cellular organisms => root	-	b2733	Deltaproteobacteria	0.63	0.56	0.87	0	0	0	0.43	0	0.04	0	0	0.74	0.52	0.03	0.06	0.03
gi|108756767|ref|NC_008095.1|:c5027948-5026443	gi|108756767|ref|NC_008095.1|:c5027948-5026443|name|MXAN_4081|locus|MXAN_4081|product|ATP-dependent RNA helicase RhlE|note|identified by similarity to SP:P25888	1506	246197	Myxococcus xanthus DK 1622	Myxococcus	Myxococcus xanthus DK 1622 => Myxococcus xanthus => Myxococcus => Myxococcaceae => Cystobacterineae => Myxococcales => Deltaproteobacteria => delta/epsilon subdivisions => Proteobacteria => Bacteria => cellular organisms => root	3.6.4.13	b0797	Deltaproteobacteria	0.52	0.06	0.48	0.18	0.28	0.31	0.33	0.75	0.16	0.58	0.28	0.18	0.23	0.1	0.11	0.15
gi|108756767|ref|NC_008095.1|:c5332778-5330754	gi|108756767|ref|NC_008095.1|:c5332778-5330754|name|ftsH|locus|MXAN_4333|product|ATP-dependent metalloprotease FtsH|note|identified by match to protein family HMM PF00004%3B match to protein family HMM PF01434%3B match to protein family HMM PF06480%3B match to protein family HMM TIGR01241	2025	246197	Myxococcus xanthus DK 1622	Myxococcus	Myxococcus xanthus DK 1622 => Myxococcus xanthus => Myxococcus => Myxococcaceae => Cystobacterineae => Myxococcales => Deltaproteobacteria => delta/epsilon subdivisions => Proteobacteria => Bacteria => cellular organisms => root	3.4.24.-	b3178	Deltaproteobacteria	0	0	0	0	0.1	0	0	0.07	0.47	0	0	0	0.65	0	0.2	0
gi|108756767|ref|NC_008095.1|:c5365850-5363934	gi|108756767|ref|NC_008095.1|:c5365850-5363934|name|ftsH|locus|MXAN_4359|product|ATP-dependent metalloprotease FtsH|note|identified by similarity to SP:P28691%3B match to protein family HMM PF00004%3B match to protein family HMM PF01434%3B match to protein family HMM PF06480%3B match to protein family HMM TIGR01241	1917	246197	Myxococcus xanthus DK 1622	Myxococcus	Myxococcus xanthus DK 1622 => Myxococcus xanthus => Myxococcus => Myxococcaceae => Cystobacterineae => Myxococcales => Deltaproteobacteria => delta/epsilon subdivisions => Proteobacteria => Bacteria => cellular organisms => root	3.4.24.-	b3178	Deltaproteobacteria	1.55	0.28	0.54	5.74	0.06	3.05	0.3	0.47	0.56	0.45	0.49	1.88	0	0	0.08	0.61
gi|108756767|ref|NC_008095.1|:c5389120-5388722	gi|108756767|ref|NC_008095.1|:c5389120-5388722|name|MXAN_4385|locus|MXAN_4385|product|beta-alanyl-CoA:ammonia lyase|note|identified by similarity to GB:CAG29275.1	399	246197	Myxococcus xanthus DK 1622	Myxococcus	Myxococcus xanthus DK 1622 => Myxococcus xanthus => Myxococcus => Myxococcaceae => Cystobacterineae => Myxococcales => Deltaproteobacteria => delta/epsilon subdivisions => Proteobacteria => Bacteria => cellular organisms => root	4.3.1.14	-	Deltaproteobacteria	2.59	3.32	0.8	1.12	0	0.93	2.05	0	0	0	0.64	3.17	1.32	0	0	5.15
gi|108756767|ref|NC_008095.1|:c5513103-5511805	gi|108756767|ref|NC_008095.1|:c5513103-5511805|name|eno|locus|MXAN_4451|product|phosphopyruvate hydratase|note|enolase%3B catalyzes the formation of phosphoenolpyruvate from 2-phospho-D-glycerate in glycolysis	1299	246197	Myxococcus xanthus DK 1622	Myxococcus	Myxococcus xanthus DK 1622 => Myxococcus xanthus => Myxococcus => Myxococcaceae => Cystobacterineae => Myxococcales => Deltaproteobacteria => delta/epsilon subdivisions => Proteobacteria => Bacteria => cellular organisms => root	4.2.1.11	b2779	Deltaproteobacteria	1.69	0.41	5.25	0.07	1.72	0	0.31	0.87	0.27	0.67	0.86	0.35	1.08	0	0.61	0.96
gi|108756767|ref|NC_008095.1|:c5532125-5530482	gi|108756767|ref|NC_008095.1|:c5532125-5530482|name|groEL|locus|MXAN_4467|product|molecular chaperone GroEL|note|60 kDa chaperone family%3B promotes refolding of misfolded polypeptides especially under stressful conditions%3B forms two stacked rings of heptamers to form a barrel-shaped 14mer%3B ends can be capped by GroES%3B misfolded proteins enter the barrel where they are refolded when GroES b…	1644	246197	Myxococcus xanthus DK 1622	Myxococcus	Myxococcus xanthus DK 1622 => Myxococcus xanthus => Myxococcus => Myxococcaceae => Cystobacterineae => Myxococcales => Deltaproteobacteria => delta/epsilon subdivisions => Proteobacteria => Bacteria => cellular organisms => root	-	b4143	Deltaproteobacteria	3.93	0.22	4.83	0.49	3.61	0.28	0.2	3.38	0.94	0.26	0.47	0.44	0.11	0.49	2.66	1.96
gi|108756767|ref|NC_008095.1|:c5968112-5966856	gi|108756767|ref|NC_008095.1|:c5968112-5966856|name|glyA|locus|MXAN_4766|product|serine hydroxymethyltransferase|note|catalyzes the reaction of glycine with 5%2C10-methylenetetrahydrofolate to form L-serine and tetrahydrofolate	1257	246197	Myxococcus xanthus DK 1622	Myxococcus	Myxococcus xanthus DK 1622 => Myxococcus xanthus => Myxococcus => Myxococcaceae => Cystobacterineae => Myxococcales => Deltaproteobacteria => delta/epsilon subdivisions => Proteobacteria => Bacteria => cellular organisms => root	2.1.2.1	b2551	Deltaproteobacteria	0.21	0	0.06	0.57	0.25	1.48	1.37	0.12	0	0	0.07	0	0.14	0	0.82	0.82
gi|108756767|ref|NC_008095.1|:c6651185-6650433	gi|108756767|ref|NC_008095.1|:c6651185-6650433|name|pyrH|locus|MXAN_5342|product|uridylate kinase|note|Catalyzes the phosphorylation of UMP to UDP	753	246197	Myxococcus xanthus DK 1622	Myxococcus	Myxococcus xanthus DK 1622 => Myxococcus xanthus => Myxococcus => Myxococcaceae => Cystobacterineae => Myxococcales => Deltaproteobacteria => delta/epsilon subdivisions => Proteobacteria => Bacteria => cellular organisms => root	2.7.4.22	b0171	Deltaproteobacteria	0.86	0	0.64	0.48	0	0	0.43	0.1	0	5.58	5.01	0.12	3.26	0.39	2.32	0
gi|108756767|ref|NC_008095.1|:c6653152-6652214	gi|108756767|ref|NC_008095.1|:c6653152-6652214|name|rpsB|locus|MXAN_5344|product|30S ribosomal protein S2|note|one of the last subunits in the assembly of the 30S subunit%3B absence of S2 does not inhibit assembly but results in an inactive subunit	939	246197	Myxococcus xanthus DK 1622	Myxococcus	Myxococcus xanthus DK 1622 => Myxococcus xanthus => Myxococcus => Myxococcaceae => Cystobacterineae => Myxococcales => Deltaproteobacteria => delta/epsilon subdivisions => Proteobacteria => Bacteria => cellular organisms => root	-	b0169	Deltaproteobacteria	0.28	0.47	0.34	0	0	0.3	0.52	0	0.38	0.15	0.18	0.67	0.09	0	2.28	0
gi|108756767|ref|NC_008095.1|:c6656393-6653571	gi|108756767|ref|NC_008095.1|:c6656393-6653571|name|secA|locus|MXAN_5345|product|preprotein translocase subunit SecA|note|identified by similarity to SP:P10408%3B match to protein family HMM PF00271%3B match to protein family HMM PF01043%3B match to protein family HMM PF02810%3B match to protein family HMM PF07516%3B match to protein family HMM PF07517%3B match to protein family HMM TIGR00963	2823	246197	Myxococcus xanthus DK 1622	Myxococcus	Myxococcus xanthus DK 1622 => Myxococcus xanthus => Myxococcus => Myxococcaceae => Cystobacterineae => Myxococcales => Deltaproteobacteria => delta/epsilon subdivisions => Proteobacteria => Bacteria => cellular organisms => root	-	b0098	Deltaproteobacteria	0	0.16	0.06	0.03	0.79	0	0.09	0	0.38	1.23	0.12	0.9	0.31	0	0.23	0
gi|108756767|ref|NC_008095.1|:c7030762-7029773	gi|108756767|ref|NC_008095.1|:c7030762-7029773|name|MXAN_5666|locus|MXAN_5666|product|ATPase AAA|note|identified by match to protein family HMM PF07726	990	246197	Myxococcus xanthus DK 1622	Myxococcus	Myxococcus xanthus DK 1622 => Myxococcus xanthus => Myxococcus => Myxococcaceae => Cystobacterineae => Myxococcales => Deltaproteobacteria => delta/epsilon subdivisions => Proteobacteria => Bacteria => cellular organisms => root	-	-	Deltaproteobacteria	0	0.71	0	0	0	0.09	0	0	0	0	0.52	0.82	0	0.37	0	0
gi|108756767|ref|NC_008095.1|:c8271293-8270262	gi|108756767|ref|NC_008095.1|:c8271293-8270262|name|hrcA|locus|MXAN_6726|product|heat-inducible transcription repressor HrcA|note|identified by similarity to SP:P54305%3B match to protein family HMM PF01628%3B match to protein family HMM TIGR00331	1032	246197	Myxococcus xanthus DK 1622	Myxococcus	Myxococcus xanthus DK 1622 => Myxococcus xanthus => Myxococcus => Myxococcaceae => Cystobacterineae => Myxococcales => Deltaproteobacteria => delta/epsilon subdivisions => Proteobacteria => Bacteria => cellular organisms => root	-	-	Deltaproteobacteria	5.01	1.2	8.4	9.27	53.47	0	0.32	0.87	1.15	20.91	0.75	1.84	9.09	0.07	5.62	4.69
gi|108796981|ref|NC_008146.1|:1071942-1075442	gi|108796981|ref|NC_008146.1|:1071942-1075442|name|rpoB|locus|Mmcs_0969|product|DNA-directed RNA polymerase subunit beta|note|DNA-dependent RNA polymerase catalyzes the transcription of DNA into RNA using the four ribonucleoside triphosphates as substrates%3B beta subunit is part of the catalytic core which binds with a sigma factor to produce the holoenzyme	3501	164756	Mycobacterium sp. MCS	Mycobacterium	Mycobacterium sp. MCS => Mycobacterium => Mycobacteriaceae => Corynebacteriales => Actinobacteria => Actinobacteria => Bacteria => cellular organisms => root	2.7.7.6	b3987	Actinobacteria	0	0.03	0.02	0	0.21	0.03	0.05	0.11	0.78	0	0	0	0	0	0.02	0
gi|108796981|ref|NC_008146.1|:1093263-1094453	gi|108796981|ref|NC_008146.1|:1093263-1094453|name|tuf|locus|Mmcs_0987|product|elongation factor Tu|note|EF-Tu%3B promotes GTP-dependent binding of aminoacyl-tRNA to the A-site of ribosomes during protein biosynthesis%3B when the tRNA anticodon matches the mRNA codon%2C GTP hydrolysis results%3B the inactive EF-Tu-GDP leaves the ribosome and release of GDP is promoted by elongation factor Ts%3B m…	1191	164756	Mycobacterium sp. MCS	Mycobacterium	Mycobacterium sp. MCS => Mycobacterium => Mycobacteriaceae => Corynebacteriales => Actinobacteria => Actinobacteria => Bacteria => cellular organisms => root	-	b3339;b3980	Actinobacteria	0.98	5.71	3.97	0.23	0.09	0.39	0.14	17.7	0.3	0.12	5.97	0.23	0.15	0.12	0.33	2.83
gi|108796981|ref|NC_008146.1|:1121523-1121804	gi|108796981|ref|NC_008146.1|:1121523-1121804|name|rpsS|locus|Mmcs_1017|product|30S ribosomal protein S19|note|protein S19 forms a complex with S13 that binds strongly to the 16S ribosomal RNA	282	164756	Mycobacterium sp. MCS	Mycobacterium	Mycobacterium sp. MCS => Mycobacterium => Mycobacteriaceae => Corynebacteriales => Actinobacteria => Actinobacteria => Bacteria => cellular organisms => root	-	b3316	Actinobacteria	2.75	10.03	0	0.95	32.36	0.66	0	0.27	118.11	4.62	0.3	147.68	165.31	0.26	10.14	0.78
gi|108796981|ref|NC_008146.1|:1210306-1210911	gi|108796981|ref|NC_008146.1|:1210306-1210911|name|rpsD|locus|Mmcs_1112|product|30S ribosomal protein S4|note|primary rRNA binding protein%3B nucleates 30S assembly%3B involved in translational accuracy with proteins S5 and S12%3B interacts with protein S5%3B involved in autogeneously regulating ribosomal proteins by binding to pseudoknot structures in the polycistronic mRNA%3B interacts with tra…	606	164756	Mycobacterium sp. MCS	Mycobacterium	Mycobacterium sp. MCS => Mycobacterium => Mycobacteriaceae => Corynebacteriales => Actinobacteria => Actinobacteria => Bacteria => cellular organisms => root	-	b3296	Actinobacteria	12.16	1.9	0.4	4.28	0	2.3	92.9	0.62	3.72	0.24	100.27	0.15	0.14	0	1.05	4.6
gi|108796981|ref|NC_008146.1|:1230958-1231434	gi|108796981|ref|NC_008146.1|:1230958-1231434|name|rpsI|locus|Mmcs_1131|product|30S ribosomal protein S9|note|forms a direct contact with the tRNA during translation	477	164756	Mycobacterium sp. MCS	Mycobacterium	Mycobacterium sp. MCS => Mycobacterium => Mycobacteriaceae => Corynebacteriales => Actinobacteria => Actinobacteria => Bacteria => cellular organisms => root	-	b3230	Actinobacteria	1.63	0.19	0.67	0	1.56	0	0	0	8.2	0	0.18	2.08	0	0	1.83	0
gi|108796981|ref|NC_008146.1|:c3809232-3807952	gi|108796981|ref|NC_008146.1|:c3809232-3807952|name|clpX|locus|Mmcs_3576|product|ATP-dependent protease ATP-binding subunit ClpX|note|binds and unfolds substrates as part of the ClpXP protease	1281	164756	Mycobacterium sp. MCS	Mycobacterium	Mycobacterium sp. MCS => Mycobacterium => Mycobacteriaceae => Corynebacteriales => Actinobacteria => Actinobacteria => Bacteria => cellular organisms => root	-	b0438	Actinobacteria	0	0	0	0	0	0.36	0.13	0	0	0	0	0.92	1.37	0	0	0
gi|108802856|ref|NC_008148.1|:1029789-1030502	gi|108802856|ref|NC_008148.1|:1029789-1030502|name|Rxyl_0993|locus|Rxyl_0993|product|phosphoribosylaminoimidazole-succinocarboxamide synthase|note|KEGG: dra:DR0226 phosphoribosylaminoimidazole-succinocarboxamide synthase%7ETIGRFAM: phosphoribosylaminoimidazole-succinocarboxamide synthase%7EPFAM: SAICAR synthetase	714	266117	Rubrobacter xylanophilus DSM 9941	Rubrobacter	Rubrobacter xylanophilus DSM 9941 => Rubrobacter xylanophilus => Rubrobacter => Rubrobacteraceae => Rubrobacterineae => Rubrobacterales => Rubrobacteria => Actinobacteria => Bacteria => cellular organisms => root	6.3.2.6	b2476	Actinobacteria	0.18	0.12	0.22	0.13	0.15	0	1.95	0.11	1.99	0.2	0.72	0	0	0	0.56	0.21
gi|108802856|ref|NC_008148.1|:1118527-1119957	gi|108802856|ref|NC_008148.1|:1118527-1119957|name|Rxyl_1087|locus|Rxyl_1087|product|prolyl-tRNA synthetase|note|KEGG: plt:Plut_1492 prolyl-tRNA synthetase%7ETIGRFAM: prolyl-tRNA synthetase%7EPFAM: tRNA synthetase%2C class II %28G%2C H%2C P and S%29 Anticodon-binding	1431	266117	Rubrobacter xylanophilus DSM 9941	Rubrobacter	Rubrobacter xylanophilus DSM 9941 => Rubrobacter xylanophilus => Rubrobacter => Rubrobacteraceae => Rubrobacterineae => Rubrobacterales => Rubrobacteria => Actinobacteria => Bacteria => cellular organisms => root	6.1.1.15	-	Actinobacteria	2.26	0.43	11.77	0.94	1.33	0.91	0.4	0.73	4.39	1.42	1.14	2.15	2.45	0.1	2.72	1.69
gi|108802856|ref|NC_008148.1|:1321391-1322401	gi|108802856|ref|NC_008148.1|:1321391-1322401|name|Rxyl_1297|locus|Rxyl_1297|product|isocitrate dehydrogenase %28NAD%2B%29|note|PFAM: isocitrate%2Fisopropylmalate dehydrogenase%7EKEGG: mta:Moth_0993 isocitrate dehydrogenase %28NAD%2B%29	1011	266117	Rubrobacter xylanophilus DSM 9941	Rubrobacter	Rubrobacter xylanophilus DSM 9941 => Rubrobacter xylanophilus => Rubrobacter => Rubrobacteraceae => Rubrobacterineae => Rubrobacterales => Rubrobacteria => Actinobacteria => Bacteria => cellular organisms => root	1.1.1.41	b1136	Actinobacteria	0	0	0.87	0.62	0	0.55	0	0	0	0	0	0	0	0	0	0.44
gi|108802856|ref|NC_008148.1|:1326530-1327057	gi|108802856|ref|NC_008148.1|:1326530-1327057|name|Rxyl_1301|locus|Rxyl_1301|product|translation initiation factor 3|note|TIGRFAM: translation initiation factor IF-3%7EPFAM: initiation factor 3%7EKEGG: tfu:Tfu_2066 initiation factor 3	528	266117	Rubrobacter xylanophilus DSM 9941	Rubrobacter	Rubrobacter xylanophilus DSM 9941 => Rubrobacter xylanophilus => Rubrobacter => Rubrobacteraceae => Rubrobacterineae => Rubrobacterales => Rubrobacteria => Actinobacteria => Bacteria => cellular organisms => root	-	b1718	Actinobacteria	4.9	0.17	0.61	0	0	0	4.95	0	0	0	0	1.2	2.99	0.14	0	0.14
gi|108802856|ref|NC_008148.1|:1349747-1350286	gi|108802856|ref|NC_008148.1|:1349747-1350286|name|Rxyl_1322|locus|Rxyl_1322|product|crossover junction endodeoxyribonuclease RuvC|note|TIGRFAM: crossover junction endodeoxyribonuclease RuvC%7EPFAM: Crossover junction endodeoxyribonuclease RuvC%7EKEGG: tte:TTE1178 Holliday junction resolvasome endonuclease subunit	540	266117	Rubrobacter xylanophilus DSM 9941	Rubrobacter	Rubrobacter xylanophilus DSM 9941 => Rubrobacter xylanophilus => Rubrobacter => Rubrobacteraceae => Rubrobacterineae => Rubrobacterales => Rubrobacteria => Actinobacteria => Bacteria => cellular organisms => root	3.1.22.4	b1863	Actinobacteria	2.63	0	0.59	0	0	0	0	0	2.85	0	0.32	4.01	0.16	0	0.88	0
gi|108802856|ref|NC_008148.1|:1417622-1419127	gi|108802856|ref|NC_008148.1|:1417622-1419127|name|Rxyl_1395|locus|Rxyl_1395|product|Mg chelatase-like protein|note|KEGG: ttj:TTHA0201 Mg%282%2B%29 chelatase family protein%7ETIGRFAM: Mg chelatase-related protein%7EPFAM: magnesium chelatase%2C ChlI subunit%7ESMART: ATPase	1506	266117	Rubrobacter xylanophilus DSM 9941	Rubrobacter	Rubrobacter xylanophilus DSM 9941 => Rubrobacter xylanophilus => Rubrobacter => Rubrobacteraceae => Rubrobacterineae => Rubrobacterales => Rubrobacteria => Actinobacteria => Bacteria => cellular organisms => root	-	b3765	Actinobacteria	0.34	0.41	1.92	0.24	0	0	0.76	0.25	0.63	0.1	0.11	0.72	0.23	0	11.65	0.34
gi|108802856|ref|NC_008148.1|:1424141-1424809	gi|108802856|ref|NC_008148.1|:1424141-1424809|name|Rxyl_1402|locus|Rxyl_1402|product|undecaprenyl pyrophosphate synthetase|note|KEGG: mta:Moth_1038 undecaprenyl diphosphate synthase%7ETIGRFAM: undecaprenyl diphosphate synthase%7EPFAM: Di-trans-poly-cis-decaprenylcistransferase	669	266117	Rubrobacter xylanophilus DSM 9941	Rubrobacter	Rubrobacter xylanophilus DSM 9941 => Rubrobacter xylanophilus => Rubrobacter => Rubrobacteraceae => Rubrobacterineae => Rubrobacterales => Rubrobacteria => Actinobacteria => Bacteria => cellular organisms => root	2.5.1.-	b0174	Actinobacteria	0	0	0	0	1.11	0	0	1.68	0	0	0	0	0	0	1.07	0
gi|108802856|ref|NC_008148.1|:1427782-1428855	gi|108802856|ref|NC_008148.1|:1427782-1428855|name|Rxyl_1406|locus|Rxyl_1406|product|4-hydroxy-3-methylbut-2-en-1-yl diphosphate synthase|note|KEGG: fnu:FN0478 gcpE protein%7ETIGRFAM: 1-hydroxy-2-methyl-2-%28E%29-butenyl 4-diphosphate synthase%7EPFAM: IspG protein	1074	266117	Rubrobacter xylanophilus DSM 9941	Rubrobacter	Rubrobacter xylanophilus DSM 9941 => Rubrobacter xylanophilus => Rubrobacter => Rubrobacteraceae => Rubrobacterineae => Rubrobacterales => Rubrobacteria => Actinobacteria => Bacteria => cellular organisms => root	1.17.7.1	b2515	Actinobacteria	0	0	0	0	0.1	0	0	0	2.1	5.39	1.36	2.1	2.77	0	0	1.71
gi|108802856|ref|NC_008148.1|:1432238-1434307	gi|108802856|ref|NC_008148.1|:1432238-1434307|name|Rxyl_1411|locus|Rxyl_1411|product|translation initiation factor 2|note|TIGRFAM: translation initiation factor IF-2 Small GTP-binding protein domain%7EPFAM: protein synthesis factor%2C GTP-binding GTP-binding protein%2C HSR1-related elongation factor Tu%2C domain 2 translation initiation factor IF-2-like%7EKEGG: tte:TTE1393 translation initiation …	2070	266117	Rubrobacter xylanophilus DSM 9941	Rubrobacter	Rubrobacter xylanophilus DSM 9941 => Rubrobacter xylanophilus => Rubrobacter => Rubrobacteraceae => Rubrobacterineae => Rubrobacterales => Rubrobacteria => Actinobacteria => Bacteria => cellular organisms => root	-	b3168	Actinobacteria	0.12	0.09	0.58	0.26	0.21	0.04	0.08	0	0.11	0.28	0	0.26	0	0	0.12	0.28
gi|108802856|ref|NC_008148.1|:1441471-1443114	gi|108802856|ref|NC_008148.1|:1441471-1443114|name|Rxyl_1420|locus|Rxyl_1420|product|hypothetical protein|note|TIGRFAM: conserved hypothetical protein%7EPFAM: beta-lactamase-like RNA-metabolising metallo-beta-lactamase%7EKEGG: sth:STH1556 Zn-dependent hydrolase beta-lactamase superfamily	1644	266117	Rubrobacter xylanophilus DSM 9941	Rubrobacter	Rubrobacter xylanophilus DSM 9941 => Rubrobacter xylanophilus => Rubrobacter => Rubrobacteraceae => Rubrobacterineae => Rubrobacterales => Rubrobacteria => Actinobacteria => Bacteria => cellular organisms => root	3.1.-.-	-	Actinobacteria	0	0	0.05	0.44	0.06	0.56	0.2	0.05	0.43	0	0	0.49	0.16	0.09	0	0.04
gi|108802856|ref|NC_008148.1|:1443181-1445391	gi|108802856|ref|NC_008148.1|:1443181-1445391|name|Rxyl_1421|locus|Rxyl_1421|product|cell division protein FtsK|note|PFAM: cell divisionFtsK%2FSpoIIIE%7ESMART: ATPase%7EKEGG: tte:TTE1378 DNA segregation ATPase FtsK%2FSpoIIIE and related proteins	2211	266117	Rubrobacter xylanophilus DSM 9941	Rubrobacter	Rubrobacter xylanophilus DSM 9941 => Rubrobacter xylanophilus => Rubrobacter => Rubrobacteraceae => Rubrobacterineae => Rubrobacterales => Rubrobacteria => Actinobacteria => Bacteria => cellular organisms => root	-	b0890	Actinobacteria	0	0	0.18	0	0	0.17	0	0	1.93	0	0.08	0.41	1.31	0	0	0
gi|108802856|ref|NC_008148.1|:162147-163703	gi|108802856|ref|NC_008148.1|:162147-163703|name|Rxyl_0156|locus|Rxyl_0156|product|ABC transporter-like protein|note|PFAM: ABC transporter related%7ESMART: ATPase%7EKEGG: gka:GK1284 ABC transporter %28ATP-binding protein%29	1557	266117	Rubrobacter xylanophilus DSM 9941	Rubrobacter	Rubrobacter xylanophilus DSM 9941 => Rubrobacter xylanophilus => Rubrobacter => Rubrobacteraceae => Rubrobacterineae => Rubrobacterales => Rubrobacteria => Actinobacteria => Bacteria => cellular organisms => root	-	b3749	Actinobacteria	0	0.06	0.36	0.06	0.48	6.43	0	0	3.2	0.28	1.54	0.06	0.28	0	0.87	0.05
gi|108802856|ref|NC_008148.1|:178962-179165	gi|108802856|ref|NC_008148.1|:178962-179165|name|Rxyl_0175|locus|Rxyl_0175|product|cold-shock DNA-binding protein family protein|note|PFAM: Cold-shock protein%2C DNA-binding%7ESMART: Cold shock protein%7EKEGG: neu:NE1731 cold-shock DNA-binding domain	204	266117	Rubrobacter xylanophilus DSM 9941	Rubrobacter	Rubrobacter xylanophilus DSM 9941 => Rubrobacter xylanophilus => Rubrobacter => Rubrobacteraceae => Rubrobacterineae => Rubrobacterales => Rubrobacteria => Actinobacteria => Bacteria => cellular organisms => root	-	b0623	Actinobacteria	4.44	0	12.59	0.44	0	0.45	0	0	26.73	0	4.2	0	0.43	4.62	3.5	0
gi|108802856|ref|NC_008148.1|:2843471-2844847	gi|108802856|ref|NC_008148.1|:2843471-2844847|name|Rxyl_2838|locus|Rxyl_2838|product|hydroxydechloroatrazine ethylaminohydrolase|note|catalyzes the transformation of hydroxyatrazine to N-isopropylammelide and ethylamine in the atrazine degradation pathway.	1377	266117	Rubrobacter xylanophilus DSM 9941	Rubrobacter	Rubrobacter xylanophilus DSM 9941 => Rubrobacter xylanophilus => Rubrobacter => Rubrobacteraceae => Rubrobacterineae => Rubrobacterales => Rubrobacteria => Actinobacteria => Bacteria => cellular organisms => root	3.5.4.32	-	Actinobacteria	0.56	0	1.98	0	0.46	0	0	0.11	0	0	0.12	0.79	0	0	0.29	0.11
gi|108802856|ref|NC_008148.1|:2888049-2888810	gi|108802856|ref|NC_008148.1|:2888049-2888810|name|Rxyl_2887|locus|Rxyl_2887|product|N-acetylglutamate kinase|note|TIGRFAM: acetylglutamate kinase%7EPFAM: aspartate%2Fglutamate%2Furidylate kinase%7EKEGG: gka:GK0792 acetylglutamate kinase	762	266117	Rubrobacter xylanophilus DSM 9941	Rubrobacter	Rubrobacter xylanophilus DSM 9941 => Rubrobacter xylanophilus => Rubrobacter => Rubrobacteraceae => Rubrobacterineae => Rubrobacterales => Rubrobacteria => Actinobacteria => Bacteria => cellular organisms => root	2.7.2.8	b3959	Actinobacteria	1.02	0	0.95	0.35	0.28	0.12	1.5	2.36	0	0.19	0	0	0	0	0.52	0.48
gi|108802856|ref|NC_008148.1|:2917044-2918177	gi|108802856|ref|NC_008148.1|:2917044-2918177|name|Rxyl_2912|locus|Rxyl_2912|product|spermidine%2Fputrescine ABC transporter ATP-binding subunit|note|KEGG: sme:SMc00771 probable putrescine transport ATP-binding protein%7ETIGRFAM: spermidine%2Fputrescine ABC transporter ATP-binding subunit%7EPFAM: ABC transporter related TOBE Transport-associated OB%7ESMART: ATPase	1134	266117	Rubrobacter xylanophilus DSM 9941	Rubrobacter	Rubrobacter xylanophilus DSM 9941 => Rubrobacter xylanophilus => Rubrobacter => Rubrobacteraceae => Rubrobacterineae => Rubrobacterales => Rubrobacteria => Actinobacteria => Bacteria => cellular organisms => root	3.6.3.31	b0855	Actinobacteria	0.11	0.23	0.28	0.55	0.09	0.57	0.58	0.2	1.67	0.38	0.68	0.88	1	0	0.14	0.19
gi|108802856|ref|NC_008148.1|:308173-310686	gi|108802856|ref|NC_008148.1|:308173-310686|name|Rxyl_0299|locus|Rxyl_0299|product|ATPase|note|PFAM: UvrB%2FUvrC protein AAA ATPase%2C central region Clp%2C N terminal ATPase associated with various cellular activities%2C AAA_5 ATPase AAA-2%7ESMART: ATPase%7EKEGG: tte:TTE2327 ATPases with chaperone activity%2C ATP-binding subunit	2514	266117	Rubrobacter xylanophilus DSM 9941	Rubrobacter	Rubrobacter xylanophilus DSM 9941 => Rubrobacter xylanophilus => Rubrobacter => Rubrobacteraceae => Rubrobacterineae => Rubrobacterales => Rubrobacteria => Actinobacteria => Bacteria => cellular organisms => root	-	b2592	Actinobacteria	7.3	0.32	3.77	0.25	0.8	0.44	1.56	1.19	0.47	0.69	0.31	0.18	0.28	0.03	0.98	0.32
gi|108802856|ref|NC_008148.1|:336928-339096	gi|108802856|ref|NC_008148.1|:336928-339096|name|Rxyl_0316|locus|Rxyl_0316|product|glycogen branching protein|note|catalyzes the transfer of a segment of a 1%2C4-alpha-D-glucan chain to a primary hydroxy group in a similar glucan chain	2169	266117	Rubrobacter xylanophilus DSM 9941	Rubrobacter	Rubrobacter xylanophilus DSM 9941 => Rubrobacter xylanophilus => Rubrobacter => Rubrobacteraceae => Rubrobacterineae => Rubrobacterales => Rubrobacteria => Actinobacteria => Bacteria => cellular organisms => root	2.4.1.18	b3432	Actinobacteria	3.64	1.18	2.22	3.09	0.2	46.01	3.31	4.25	1.58	0.73	4.39	5.25	8.48	0	0.44	3.25
gi|108802856|ref|NC_008148.1|:339187-341334	gi|108802856|ref|NC_008148.1|:339187-341334|name|Rxyl_0317|locus|Rxyl_0317|product|glycogen debranching protein GlgX|note|KEGG: noc:Noc_1740 glycogen debranching enzyme GlgX%7ETIGRFAM: Glycogen debranching enzyme GlgX%7EPFAM: glycoside hydrolase%2C family 13-like alpha amylase%2C catalytic region%7ESMART: Alpha amylase%2C catalytic subdomain	2148	266117	Rubrobacter xylanophilus DSM 9941	Rubrobacter	Rubrobacter xylanophilus DSM 9941 => Rubrobacter xylanophilus => Rubrobacter => Rubrobacteraceae => Rubrobacterineae => Rubrobacterales => Rubrobacteria => Actinobacteria => Bacteria => cellular organisms => root	3.2.1.-	b3431	Actinobacteria	0.18	0.04	0.11	0.29	0.05	0	0.27	0	0	0.07	0.24	0	0.82	0	0	0.03
gi|108802856|ref|NC_008148.1|:6385-8943	gi|108802856|ref|NC_008148.1|:6385-8943|name|Rxyl_0006|locus|Rxyl_0006|product|DNA gyrase subunit A|note|TIGRFAM: DNA gyrase%2C A subunit%7EPFAM: DNA gyrase%2Ftopoisomerase IV%2C subunit A DNA gyrase C-terminal repeat%2C beta-propeller%7EKEGG: chy:CHY_2704 DNA gyrase%2C A subunit	2559	266117	Rubrobacter xylanophilus DSM 9941	Rubrobacter	Rubrobacter xylanophilus DSM 9941 => Rubrobacter xylanophilus => Rubrobacter => Rubrobacteraceae => Rubrobacterineae => Rubrobacterales => Rubrobacteria => Actinobacteria => Bacteria => cellular organisms => root	5.99.1.3	b2231	Actinobacteria	0.05	0.03	0.25	0.03	0.04	0	0	0	0.6	0	0	0.46	0	0	0	0
gi|108802856|ref|NC_008148.1|:650810-651715	gi|108802856|ref|NC_008148.1|:650810-651715|name|murQ|locus|Rxyl_0620|product|N-acetylmuramic acid 6-phosphate etherase|note|catalyzes the cleavage of the lactyl ether moiety of N-acetylmuramic acid-6-phosphate %28MurNAc-6-P%29 to form N-acetylglucosamine-6-phosphate %28GlcNAc-6-P%29 and lactate%3B involved in MurNAc dissimilation pathway	906	266117	Rubrobacter xylanophilus DSM 9941	Rubrobacter	Rubrobacter xylanophilus DSM 9941 => Rubrobacter xylanophilus => Rubrobacter => Rubrobacteraceae => Rubrobacterineae => Rubrobacterales => Rubrobacteria => Actinobacteria => Bacteria => cellular organisms => root	4.2.1.126	b2428	Actinobacteria	3.85	0.1	0	0	0	0	0	0	0.26	1.6	2.46	0	13.25	0.16	0	0
gi|108802856|ref|NC_008148.1|:708568-711228	gi|108802856|ref|NC_008148.1|:708568-711228|name|Rxyl_0676|locus|Rxyl_0676|product|ATPase|note|PFAM: UvrB%2FUvrC protein AAA ATPase%2C central region Clp%2C N terminal ATPase associated with various cellular activities%2C AAA_5 ATPase AAA-2%7ESMART: ATPase%7EKEGG: sco:SCO6408 clp protease ATP binding subunit	2661	266117	Rubrobacter xylanophilus DSM 9941	Rubrobacter	Rubrobacter xylanophilus DSM 9941 => Rubrobacter xylanophilus => Rubrobacter => Rubrobacteraceae => Rubrobacterineae => Rubrobacterales => Rubrobacteria => Actinobacteria => Bacteria => cellular organisms => root	-	b2592	Actinobacteria	0.78	0.83	0.54	0.34	0.32	0.1	0.09	2.99	0.76	0	0.03	0.41	0.43	0	1.04	0.06
gi|108802856|ref|NC_008148.1|:820840-822750	gi|108802856|ref|NC_008148.1|:820840-822750|name|Rxyl_0784|locus|Rxyl_0784|product|chaperone DnaK|note|TIGRFAM: Chaperone DnaK%7EPFAM: Heat shock protein 70%7EKEGG: pca:Pcar_0107 chaperone protein DnaK	1911	266117	Rubrobacter xylanophilus DSM 9941	Rubrobacter	Rubrobacter xylanophilus DSM 9941 => Rubrobacter xylanophilus => Rubrobacter => Rubrobacteraceae => Rubrobacterineae => Rubrobacterales => Rubrobacteria => Actinobacteria => Bacteria => cellular organisms => root	-	b0014	Actinobacteria	2.1	0.14	4.49	0.89	4.05	0.58	1.88	1.26	2.85	0.61	0.27	1.61	2.34	0	4.82	0.46
gi|108802856|ref|NC_008148.1|:839958-841055	gi|108802856|ref|NC_008148.1|:839958-841055|name|Rxyl_0804|locus|Rxyl_0804|product|alanine racemase|note|KEGG: sth:STH2936 alanine racemase%7ETIGRFAM: alanine racemase%7EPFAM: alanine racemase-like	1098	266117	Rubrobacter xylanophilus DSM 9941	Rubrobacter	Rubrobacter xylanophilus DSM 9941 => Rubrobacter xylanophilus => Rubrobacter => Rubrobacteraceae => Rubrobacterineae => Rubrobacterales => Rubrobacteria => Actinobacteria => Bacteria => cellular organisms => root	5.1.1.1	b4053	Actinobacteria	0	0	2.41	0	0	0	0	0	1.62	0	0.08	12.67	0	0	1.95	0
gi|108802856|ref|NC_008148.1|:847856-849478	gi|108802856|ref|NC_008148.1|:847856-849478|name|Rxyl_0814|locus|Rxyl_0814|product|chaperonin GroEL|note|TIGRFAM: chaperonin GroEL%7EPFAM: chaperonin Cpn60%2FTCP-1%7EKEGG: tte:TTE0580 chaperonin GroEL %28HSP60 family%29	1623	266117	Rubrobacter xylanophilus DSM 9941	Rubrobacter	Rubrobacter xylanophilus DSM 9941 => Rubrobacter xylanophilus => Rubrobacter => Rubrobacteraceae => Rubrobacterineae => Rubrobacterales => Rubrobacteria => Actinobacteria => Bacteria => cellular organisms => root	-	b4143	Actinobacteria	8.92	19	24.03	24.8	0.65	0	0.55	1.34	0.15	1.87	0	0.11	0	0.85	1.17	1.36
gi|108802856|ref|NC_008148.1|:851032-852552	gi|108802856|ref|NC_008148.1|:851032-852552|name|guaA|locus|Rxyl_0816|product|GMP synthase|note|contains glutamine-hydrolyzing domain and glutamine amidotransferase%3B GMP-binding domain%3B functions to produce GMP from XMP in the IMP pathway	1521	266117	Rubrobacter xylanophilus DSM 9941	Rubrobacter	Rubrobacter xylanophilus DSM 9941 => Rubrobacter xylanophilus => Rubrobacter => Rubrobacteraceae => Rubrobacterineae => Rubrobacterales => Rubrobacteria => Actinobacteria => Bacteria => cellular organisms => root	6.3.5.2	b2507	Actinobacteria	0.51	0.06	0.26	0.18	0.35	0.12	0.05	0.54	0.47	0.1	0.51	0.42	0.4	0.05	0.57	0.58
gi|108802856|ref|NC_008148.1|:859358-861442	gi|108802856|ref|NC_008148.1|:859358-861442|name|Rxyl_0825|locus|Rxyl_0825|product|ATP-dependent DNA helicase PcrA|note|PFAM: UvrD%2FREP helicase%7EKEGG: gka:GK0275 ATP-dependent DNA helicase	2085	266117	Rubrobacter xylanophilus DSM 9941	Rubrobacter	Rubrobacter xylanophilus DSM 9941 => Rubrobacter xylanophilus => Rubrobacter => Rubrobacteraceae => Rubrobacterineae => Rubrobacterales => Rubrobacteria => Actinobacteria => Bacteria => cellular organisms => root	3.6.4.12	b3813	Actinobacteria	0	0.04	0.04	0.3	0	0	0.12	0.54	0	0.21	0.21	0.22	0.08	0	0	0.04
gi|108802856|ref|NC_008148.1|:890490-891821	gi|108802856|ref|NC_008148.1|:890490-891821|name|Rxyl_0852|locus|Rxyl_0852|product|primary replicative DNA helicase|note|TIGRFAM: replicative DNA helicase%7EPFAM: DnaB-like helicase-like%7EKEGG: tte:TTE2774 replicative DNA helicase	1332	266117	Rubrobacter xylanophilus DSM 9941	Rubrobacter	Rubrobacter xylanophilus DSM 9941 => Rubrobacter xylanophilus => Rubrobacter => Rubrobacteraceae => Rubrobacterineae => Rubrobacterales => Rubrobacteria => Actinobacteria => Bacteria => cellular organisms => root	3.6.4.12	b4052	Actinobacteria	0.19	0.2	2.53	0.6	0.64	0.07	0	0.23	0.62	1.2	0.13	0	0.53	0.05	1.07	0.28
gi|108802856|ref|NC_008148.1|:909864-910895	gi|108802856|ref|NC_008148.1|:909864-910895|name|Rxyl_0869|locus|Rxyl_0869|product|oligopeptide%2Fdipeptide ABC transporter ATP-binding protein-like protein|note|KEGG: gka:GK0814 oligopeptide ABC transporter %28ATP-binding protein%29%7ETIGRFAM: Oligopeptide%2Fdipeptide ABC transporter%2C ATP-binding protein-like%7EPFAM: ABC transporter related Oligopeptide%2Fdipeptide ABC transporter-like%7ESMART…	1032	266117	Rubrobacter xylanophilus DSM 9941	Rubrobacter	Rubrobacter xylanophilus DSM 9941 => Rubrobacter xylanophilus => Rubrobacter => Rubrobacteraceae => Rubrobacterineae => Rubrobacterales => Rubrobacteria => Actinobacteria => Bacteria => cellular organisms => root	-	b1246	Actinobacteria	0.88	0.17	11.9	0.09	2.06	0.18	0.08	0.29	0.69	2.1	0.58	29.67	3.31	0	0.23	1.85
gi|108802856|ref|NC_008148.1|:916557-917576	gi|108802856|ref|NC_008148.1|:916557-917576|name|Rxyl_0875|locus|Rxyl_0875|product|oligopeptide%2Fdipeptide ABC transporter ATP-binding protein-like protein|note|KEGG: sth:STH2824 oligopeptide ABC transporter ATP-binding protein%7ETIGRFAM: Oligopeptide%2Fdipeptide ABC transporter%2C ATP-binding protein-like%7EPFAM: ABC transporter related Oligopeptide%2Fdipeptide ABC transporter-like%7ESMART: ATP…	1020	266117	Rubrobacter xylanophilus DSM 9941	Rubrobacter	Rubrobacter xylanophilus DSM 9941 => Rubrobacter xylanophilus => Rubrobacter => Rubrobacteraceae => Rubrobacterineae => Rubrobacterales => Rubrobacteria => Actinobacteria => Bacteria => cellular organisms => root	-	b1246	Actinobacteria	0.13	1.13	3.7	0.7	0.21	114.57	1.68	0	4.42	0.28	0.34	1.42	0.26	0	2.02	0.93
gi|108802856|ref|NC_008148.1|:c1191968-1190865	gi|108802856|ref|NC_008148.1|:c1191968-1190865|name|Rxyl_1165|locus|Rxyl_1165|product|pilus retraction ATPase PilT|note|KEGG: ttj:TTHA0365 type IV pilus assembly protein%2C pilus retraction protein PilT%7ETIGRFAM: twitching motility protein%7EPFAM: type II secretion system protein E%7ESMART: ATPase	1104	266117	Rubrobacter xylanophilus DSM 9941	Rubrobacter	Rubrobacter xylanophilus DSM 9941 => Rubrobacter xylanophilus => Rubrobacter => Rubrobacteraceae => Rubrobacterineae => Rubrobacterales => Rubrobacteria => Actinobacteria => Bacteria => cellular organisms => root	-	b2950	Actinobacteria	0	0.32	0.22	1.46	0.1	0	0	0	2.9	0	0.08	0.74	120.25	0.07	0.07	0.2
gi|108802856|ref|NC_008148.1|:c1471126-1469471	gi|108802856|ref|NC_008148.1|:c1471126-1469471|name|pyrG|locus|Rxyl_1448|product|CTP synthetase|note|CTP synthase%3B cytidine triphosphate synthetase%3B catalyzes the ATP-dependent amination of UTP to CTP with either L-glutamine or ammonia as the source of nitrogen%3B in Escherichia coli this enzyme forms a homotetramer	1656	266117	Rubrobacter xylanophilus DSM 9941	Rubrobacter	Rubrobacter xylanophilus DSM 9941 => Rubrobacter xylanophilus => Rubrobacter => Rubrobacteraceae => Rubrobacterineae => Rubrobacterales => Rubrobacteria => Actinobacteria => Bacteria => cellular organisms => root	6.3.4.2	b2780	Actinobacteria	0.16	0.27	0.39	0.54	0.45	0.11	0.1	0.27	0.36	0.17	0.1	0.33	0.05	0	0.1	0.13
gi|108802856|ref|NC_008148.1|:c1491244-1490006	gi|108802856|ref|NC_008148.1|:c1491244-1490006|name|Rxyl_1470|locus|Rxyl_1470|product|S-adenosylmethionine synthetase|note|catalyzes the formation of S-adenosylmethionine from methionine and ATP%3B methionine adenosyltransferase	1239	266117	Rubrobacter xylanophilus DSM 9941	Rubrobacter	Rubrobacter xylanophilus DSM 9941 => Rubrobacter xylanophilus => Rubrobacter => Rubrobacteraceae => Rubrobacterineae => Rubrobacterales => Rubrobacteria => Actinobacteria => Bacteria => cellular organisms => root	2.5.1.6	b2942	Actinobacteria	1.36	0	1.49	0.29	0.17	0.22	0.2	0.42	0.1	0.7	0.28	0.22	0	0.06	0.19	0.24
gi|108802856|ref|NC_008148.1|:c1525576-1524869	gi|108802856|ref|NC_008148.1|:c1525576-1524869|name|Rxyl_1505|locus|Rxyl_1505|product|deoxyribose-phosphate aldolase|note|KEGG: tte:TTE0975 Deoxyribose-phosphate aldolase%7ETIGRFAM: deoxyribose-phosphate aldolase%7EPFAM: deoxyribose-phosphate aldolase%2Fphospho-2-dehydro-3-deoxyheptonate aldolase	708	266117	Rubrobacter xylanophilus DSM 9941	Rubrobacter	Rubrobacter xylanophilus DSM 9941 => Rubrobacter xylanophilus => Rubrobacter => Rubrobacteraceae => Rubrobacterineae => Rubrobacterales => Rubrobacteria => Actinobacteria => Bacteria => cellular organisms => root	4.1.2.4	-	Actinobacteria	0	0	0	0.38	0	0.13	85.52	0	0	0	0.24	2.81	0.12	0	127.96	1.45
gi|108802856|ref|NC_008148.1|:c1526525-1525620	gi|108802856|ref|NC_008148.1|:c1526525-1525620|name|Rxyl_1506|locus|Rxyl_1506|product|GTP-binding protein Era|note|TIGRFAM: Small GTP-binding protein domain GTP-binding GTP-binding protein Era%7EPFAM: GTP-binding protein%2C HSR1-related KH%2C type 2%7EKEGG: sth:STH534 Era family GTP-binding protein	906	266117	Rubrobacter xylanophilus DSM 9941	Rubrobacter	Rubrobacter xylanophilus DSM 9941 => Rubrobacter xylanophilus => Rubrobacter => Rubrobacteraceae => Rubrobacterineae => Rubrobacterales => Rubrobacteria => Actinobacteria => Bacteria => cellular organisms => root	-	b2566	Actinobacteria	0	0	0	0	0	0	0.63	0	1.44	0	4.16	0	0	0	0	0
gi|108802856|ref|NC_008148.1|:c1536512-1534710	gi|108802856|ref|NC_008148.1|:c1536512-1534710|name|Rxyl_1516|locus|Rxyl_1516|product|GTP-binding protein LepA|note|binds to the ribosome on the universally-conserved alpha-sarcin loop	1803	266117	Rubrobacter xylanophilus DSM 9941	Rubrobacter	Rubrobacter xylanophilus DSM 9941 => Rubrobacter xylanophilus => Rubrobacter => Rubrobacteraceae => Rubrobacterineae => Rubrobacterales => Rubrobacteria => Actinobacteria => Bacteria => cellular organisms => root	3.6.5.n1	b2569	Actinobacteria	0.07	0.05	0.27	0.05	0.24	0.1	0	0.04	0.13	0.4	0.29	0.25	0	0	0.13	0.16
gi|108802856|ref|NC_008148.1|:c1648546-1645838	gi|108802856|ref|NC_008148.1|:c1648546-1645838|name|Rxyl_1621|locus|Rxyl_1621|product|protein translocase subunit secA|note|TIGRFAM: preprotein translocase%2C SecA subunit%7EPFAM: SEC-C motif SecA DEAD-like SecA Wing and Scaffold SecA preprotein cross-linking region%7EKEGG: chy:CHY_0162 translocase	2709	266117	Rubrobacter xylanophilus DSM 9941	Rubrobacter	Rubrobacter xylanophilus DSM 9941 => Rubrobacter xylanophilus => Rubrobacter => Rubrobacteraceae => Rubrobacterineae => Rubrobacterales => Rubrobacteria => Actinobacteria => Bacteria => cellular organisms => root	-	b0098	Actinobacteria	0.14	0.03	0.33	0.66	0.08	0	0.03	0.03	0.22	0.16	0.09	0.13	0.03	0.03	0.09	0.19
gi|108802856|ref|NC_008148.1|:c1667785-1666205	gi|108802856|ref|NC_008148.1|:c1667785-1666205|name|Rxyl_1640|locus|Rxyl_1640|product|ATP synthase F1 subunit alpha|note|KEGG: tma:TM1612 ATP synthase F1%2C subunit alpha%7ETIGRFAM: ATP synthase F1%2C alpha subunit%7EPFAM: H%2B-transporting two-sector ATPase%2C alpha%2Fbeta subunit%2C central region H%2B-transporting two-sector ATPase%2C alpha%2Fbeta subunit-like	1581	266117	Rubrobacter xylanophilus DSM 9941	Rubrobacter	Rubrobacter xylanophilus DSM 9941 => Rubrobacter xylanophilus => Rubrobacter => Rubrobacteraceae => Rubrobacterineae => Rubrobacterales => Rubrobacteria => Actinobacteria => Bacteria => cellular organisms => root	3.6.3.14	b3734	Actinobacteria	0.16	0	0.81	0.17	0.07	0.23	0.72	0.33	0.45	0.73	0.43	0.06	0.28	0	5.83	0.28
gi|108802856|ref|NC_008148.1|:c1834328-1832373	gi|108802856|ref|NC_008148.1|:c1834328-1832373|name|Rxyl_1806|locus|Rxyl_1806|product|ATP-dependent metalloprotease FtsH|note|KEGG: tfu:Tfu_2895 peptidase M41%2C FtsH%7ETIGRFAM: ATP-dependent metalloprotease FtsH%7EPFAM: peptidase M41 AAA ATPase%2C central region peptidase M41%2C FtsH extracellular%7ESMART: ATPase	1956	266117	Rubrobacter xylanophilus DSM 9941	Rubrobacter	Rubrobacter xylanophilus DSM 9941 => Rubrobacter xylanophilus => Rubrobacter => Rubrobacteraceae => Rubrobacterineae => Rubrobacterales => Rubrobacteria => Actinobacteria => Bacteria => cellular organisms => root	3.4.24.-	b3178	Actinobacteria	0.13	0.09	0.08	0.37	0	0.19	0.88	0.65	1.09	0.3	0.13	0.09	0	0	0	0.08
gi|108802856|ref|NC_008148.1|:c1997691-1996711	gi|108802856|ref|NC_008148.1|:c1997691-1996711|name|Rxyl_1976|locus|Rxyl_1976|product|delta-aminolevulinic acid dehydratase|note|catalyzes the formation of porphobilinogen from 5-aminolevulinate	981	266117	Rubrobacter xylanophilus DSM 9941	Rubrobacter	Rubrobacter xylanophilus DSM 9941 => Rubrobacter xylanophilus => Rubrobacter => Rubrobacteraceae => Rubrobacterineae => Rubrobacterales => Rubrobacteria => Actinobacteria => Bacteria => cellular organisms => root	4.2.1.24	b0369	Actinobacteria	0.53	0.09	1.23	0.09	0.22	0.38	0.42	0	0.6	0.59	0.7	0.46	0.27	0.07	1.78	0
gi|108802856|ref|NC_008148.1|:c2013469-2012189	gi|108802856|ref|NC_008148.1|:c2013469-2012189|name|Rxyl_1992|locus|Rxyl_1992|product|ABC transporter-like protein|note|PFAM: ABC transporter related%7ESMART: ATPase%7EKEGG: tfu:Tfu_1763 ABC-type sugar transport systems ATPase components	1281	266117	Rubrobacter xylanophilus DSM 9941	Rubrobacter	Rubrobacter xylanophilus DSM 9941 => Rubrobacter xylanophilus => Rubrobacter => Rubrobacteraceae => Rubrobacterineae => Rubrobacterales => Rubrobacteria => Actinobacteria => Bacteria => cellular organisms => root	3.6.3.-	b1318	Actinobacteria	0.71	0.62	0.38	0.63	0.08	45.76	0.13	1.41	0.74	7.8	0.54	0.99	0.27	0.06	24.92	0.34
gi|108802856|ref|NC_008148.1|:c2026603-2025425	gi|108802856|ref|NC_008148.1|:c2026603-2025425|name|Rxyl_2004|locus|Rxyl_2004|product|phosphoglycerate kinase|note|PFAM: phosphoglycerate kinase%7EKEGG: tma:TM0689 phosphoglycerate kinase %2F triose-phosphate isomerase	1179	266117	Rubrobacter xylanophilus DSM 9941	Rubrobacter	Rubrobacter xylanophilus DSM 9941 => Rubrobacter xylanophilus => Rubrobacter => Rubrobacteraceae => Rubrobacterineae => Rubrobacterales => Rubrobacteria => Actinobacteria => Bacteria => cellular organisms => root	2.7.2.3	b2926	Actinobacteria	0	0.07	0	0	0	0	0	0	0	0	0.58	0.69	0	0	1.48	0.62
gi|108802856|ref|NC_008148.1|:c2041591-2038820	gi|108802856|ref|NC_008148.1|:c2041591-2038820|name|Rxyl_2016|locus|Rxyl_2016|product|excinuclease ABC subunit A|note|KEGG: gka:GK3085 excinuclease ABC subunit A%7ETIGRFAM: excinuclease ABC%2C A subunit%7EPFAM: ABC transporter related%7ESMART: ATPase	2772	266117	Rubrobacter xylanophilus DSM 9941	Rubrobacter	Rubrobacter xylanophilus DSM 9941 => Rubrobacter xylanophilus => Rubrobacter => Rubrobacteraceae => Rubrobacterineae => Rubrobacterales => Rubrobacteria => Actinobacteria => Bacteria => cellular organisms => root	-	b4058	Actinobacteria	0	0.06	0.2	0.03	0	0.07	0.24	0.08	0	0	0.03	0.33	0	0	0.03	0
gi|108802856|ref|NC_008148.1|:c2069882-2066496	gi|108802856|ref|NC_008148.1|:c2069882-2066496|name|Rxyl_2041|locus|Rxyl_2041|product|pyruvate carboxylase|note|biotin-containing enzyme that catalyzes a two step carboxylation of pyruvate to oxaloacetate	3387	266117	Rubrobacter xylanophilus DSM 9941	Rubrobacter	Rubrobacter xylanophilus DSM 9941 => Rubrobacter xylanophilus => Rubrobacter => Rubrobacteraceae => Rubrobacterineae => Rubrobacterales => Rubrobacteria => Actinobacteria => Bacteria => cellular organisms => root	6.4.1.1	b3256	Actinobacteria	0.15	0	0	0.05	0	0	0.02	0.09	0.14	0.3	0.2	1.07	0.03	0	0	0
gi|108802856|ref|NC_008148.1|:c2080217-2077026	gi|108802856|ref|NC_008148.1|:c2080217-2077026|name|Rxyl_2051|locus|Rxyl_2051|product|alpha-mannosidase|note|PFAM: glycoside hydrolase%2C family 38 glycosyl hydrolases 38-like%7EKEGG: ret:RHE_PF00487 putative alpha-mannosidase protein	3192	266117	Rubrobacter xylanophilus DSM 9941	Rubrobacter	Rubrobacter xylanophilus DSM 9941 => Rubrobacter xylanophilus => Rubrobacter => Rubrobacteraceae => Rubrobacterineae => Rubrobacterales => Rubrobacteria => Actinobacteria => Bacteria => cellular organisms => root	3.2.1.24	-	Actinobacteria	1.09	0.5	5.68	0.53	0.03	2	0.05	0.16	0	0.05	9.13	0.14	0.22	0.02	0	0.02
gi|108802856|ref|NC_008148.1|:c2153073-2152255	gi|108802856|ref|NC_008148.1|:c2153073-2152255|name|Rxyl_2125|locus|Rxyl_2125|product|ABC transporter-like protein|note|PFAM: ABC transporter related%7ESMART: ATPase%7EKEGG: sth:STH3044 ABC-type cobalt transport system ATPase component	819	266117	Rubrobacter xylanophilus DSM 9941	Rubrobacter	Rubrobacter xylanophilus DSM 9941 => Rubrobacter xylanophilus => Rubrobacter => Rubrobacteraceae => Rubrobacterineae => Rubrobacterales => Rubrobacteria => Actinobacteria => Bacteria => cellular organisms => root	3.6.3.-	b0199	Actinobacteria	0	0	0.88	0	1.3	0	0	0.09	0.43	0.18	0.1	0.55	0	0	0.19	0
gi|108802856|ref|NC_008148.1|:c2157094-2156873	gi|108802856|ref|NC_008148.1|:c2157094-2156873|name|Rxyl_2132|locus|Rxyl_2132|product|translation initiation factor 1|note|TIGRFAM: translation initiation factor IF-1%7EPFAM: RNA binding S1 S1%2C IF1 type%7EKEGG: bcl:ABC0173 translation initiation factor IF-I	222	266117	Rubrobacter xylanophilus DSM 9941	Rubrobacter	Rubrobacter xylanophilus DSM 9941 => Rubrobacter xylanophilus => Rubrobacter => Rubrobacteraceae => Rubrobacterineae => Rubrobacterales => Rubrobacteria => Actinobacteria => Bacteria => cellular organisms => root	-	b0884	Actinobacteria	0	0.4	0	1.21	3.82	0.84	0	2.03	0	0	0	0	7.11	0	0	0.33
gi|108802856|ref|NC_008148.1|:c2164912-2164496	gi|108802856|ref|NC_008148.1|:c2164912-2164496|name|rplP|locus|Rxyl_2148|product|50S ribosomal protein L16|note|located in the peptidyl transferase center and may be involved in peptidyl transferase activity%3B similar to archaeal L10e	417	266117	Rubrobacter xylanophilus DSM 9941	Rubrobacter	Rubrobacter xylanophilus DSM 9941 => Rubrobacter xylanophilus => Rubrobacter => Rubrobacteraceae => Rubrobacterineae => Rubrobacterales => Rubrobacteria => Actinobacteria => Bacteria => cellular organisms => root	-	b3313	Actinobacteria	0	0	2.12	0.21	1.78	0	0.78	0.18	0	1.04	2.26	0.22	0.63	0	0.76	1.93
gi|108802856|ref|NC_008148.1|:c2166243-2165962	gi|108802856|ref|NC_008148.1|:c2166243-2165962|name|Rxyl_2151|locus|Rxyl_2151|product|30S ribosomal protein S19|note|TIGRFAM: ribosomal protein S19%7EPFAM: ribosomal protein S19%2FS15%7EKEGG: tte:TTE2289 ribosomal protein S19	282	266117	Rubrobacter xylanophilus DSM 9941	Rubrobacter	Rubrobacter xylanophilus DSM 9941 => Rubrobacter xylanophilus => Rubrobacter => Rubrobacteraceae => Rubrobacterineae => Rubrobacterales => Rubrobacteria => Actinobacteria => Bacteria => cellular organisms => root	-	b3316	Actinobacteria	12.38	1.88	13.66	0	0.38	1.32	0	0	0	0	0.3	0.64	0	0	0	0
gi|108802856|ref|NC_008148.1|:c2172316-2170169	gi|108802856|ref|NC_008148.1|:c2172316-2170169|name|Rxyl_2158|locus|Rxyl_2158|product|translation elongation factor 2 %28EF-2%2FEF-G%29|note|TIGRFAM: translation elongation factor G Small GTP-binding protein domain%7EPFAM: elongation factor G-like protein synthesis factor%2C GTP-binding elongation factor Tu%2C domain 2 elongation factor G%2C domain IV%7EKEGG: mta:Moth_2463 translation elongation …	2148	266117	Rubrobacter xylanophilus DSM 9941	Rubrobacter	Rubrobacter xylanophilus DSM 9941 => Rubrobacter xylanophilus => Rubrobacter => Rubrobacteraceae => Rubrobacterineae => Rubrobacterales => Rubrobacteria => Actinobacteria => Bacteria => cellular organisms => root	-	b3340	Actinobacteria	0.48	0.21	0.6	0.75	0.1	0.04	0.27	0.07	0.17	0.4	0	0.38	0.08	0	0.26	0
gi|108802856|ref|NC_008148.1|:c2177293-2173406	gi|108802856|ref|NC_008148.1|:c2177293-2173406|name|Rxyl_2161|locus|Rxyl_2161|product|DNA-directed RNA polymerase subunit beta%27|note|DNA-dependent RNA polymerase catalyzes the transcription of DNA into RNA using the four ribonucleoside triphosphates as substrates. Subunit beta%27 binds to sigma factor allowing it to bind to the -10 region of the promoter	3888	266117	Rubrobacter xylanophilus DSM 9941	Rubrobacter	Rubrobacter xylanophilus DSM 9941 => Rubrobacter xylanophilus => Rubrobacter => Rubrobacteraceae => Rubrobacterineae => Rubrobacterales => Rubrobacteria => Actinobacteria => Bacteria => cellular organisms => root	2.7.7.6	b3988	Actinobacteria	0.73	1.52	1.32	0.46	0.49	0.57	0.74	0.73	0.85	2.68	2.91	0.7	0.59	0.17	0.37	1.28
gi|108802856|ref|NC_008148.1|:c2196230-2193726	gi|108802856|ref|NC_008148.1|:c2196230-2193726|name|Rxyl_2179|locus|Rxyl_2179|product|ATPase|note|PFAM: UvrB%2FUvrC protein AAA ATPase%2C central region Clp%2C N terminal ATPase associated with various cellular activities%2C AAA_5 ATPase AAA-2%7ESMART: ATPase%7EKEGG: fra:Francci3_4383 ATPase AAA-2	2505	266117	Rubrobacter xylanophilus DSM 9941	Rubrobacter	Rubrobacter xylanophilus DSM 9941 => Rubrobacter xylanophilus => Rubrobacter => Rubrobacteraceae => Rubrobacterineae => Rubrobacterales => Rubrobacteria => Actinobacteria => Bacteria => cellular organisms => root	-	b2592	Actinobacteria	0.88	0.18	1.44	0.79	25.92	0.04	0.07	0.09	0.14	0.12	0	0.04	0	0	0.13	0.03
gi|108802856|ref|NC_008148.1|:c2202732-2200849	gi|108802856|ref|NC_008148.1|:c2202732-2200849|name|Rxyl_2185|locus|Rxyl_2185|product|FtsH-2 peptidase|note|KEGG: tfu:Tfu_2895 peptidase M41%2C FtsH%7ETIGRFAM: ATP-dependent metalloprotease FtsH%7EPFAM: peptidase M41 AAA ATPase%2C central region peptidase M41%2C FtsH extracellular%7ESMART: ATPase	1884	266117	Rubrobacter xylanophilus DSM 9941	Rubrobacter	Rubrobacter xylanophilus DSM 9941 => Rubrobacter xylanophilus => Rubrobacter => Rubrobacteraceae => Rubrobacterineae => Rubrobacterales => Rubrobacteria => Actinobacteria => Bacteria => cellular organisms => root	3.4.24.-	b3178	Actinobacteria	0.21	0.94	0.26	0.05	0	0.05	0	0.64	0.63	0	0.05	0.58	19.02	0.19	0.21	0.39
gi|108802856|ref|NC_008148.1|:c2341340-2339997	gi|108802856|ref|NC_008148.1|:c2341340-2339997|name|gid|locus|Rxyl_2330|product|tRNA %28uracil-5-%29-methyltransferase Gid|note|TrmFO%3B Gid%3B glucose-inhibited division protein%3B similar to GidA%3B the gene from Bacillus subtilis encodes a tRNA-methyltransferase that utilizes folate as the carbon donor and bound flavin as reductant%3B modifies tRNA at position 54 %28uridine%29 of the T-psi loo…	1344	266117	Rubrobacter xylanophilus DSM 9941	Rubrobacter	Rubrobacter xylanophilus DSM 9941 => Rubrobacter xylanophilus => Rubrobacter => Rubrobacteraceae => Rubrobacterineae => Rubrobacterales => Rubrobacteria => Actinobacteria => Bacteria => cellular organisms => root	2.1.1.74	-	Actinobacteria	0.19	1.58	2.15	0.33	0.87	0.28	0.61	0.84	0.09	0	0.32	1.75	0.33	0	0	0.16
gi|108802856|ref|NC_008148.1|:c258289-256838	gi|108802856|ref|NC_008148.1|:c258289-256838|name|Rxyl_0251|locus|Rxyl_0251|product|amylomaltase|note|KEGG: syf:Synpcc7942_1019 4-alpha-glucanotransferase%7ETIGRFAM: 4-alpha-glucanotransferase%7EPFAM: glycoside hydrolase%2C family 77	1452	266117	Rubrobacter xylanophilus DSM 9941	Rubrobacter	Rubrobacter xylanophilus DSM 9941 => Rubrobacter xylanophilus => Rubrobacter => Rubrobacteraceae => Rubrobacterineae => Rubrobacterales => Rubrobacteria => Actinobacteria => Bacteria => cellular organisms => root	2.4.1.25	-	Actinobacteria	0.27	2.8	1.33	0.18	0	0.06	0	0.05	0.08	0.1	1.12	0.62	0	0	0	0
gi|108802856|ref|NC_008148.1|:c284209-282524	gi|108802856|ref|NC_008148.1|:c284209-282524|name|Rxyl_0273|locus|Rxyl_0273|product|hypothetical protein|note|KEGG: tte:TTE0034 hypothetical protein	1686	266117	Rubrobacter xylanophilus DSM 9941	Rubrobacter	Rubrobacter xylanophilus DSM 9941 => Rubrobacter xylanophilus => Rubrobacter => Rubrobacteraceae => Rubrobacterineae => Rubrobacterales => Rubrobacteria => Actinobacteria => Bacteria => cellular organisms => root	-	-	Actinobacteria	1.92	0	0.1	0	0	0.11	0.15	0.09	0.49	0.17	0.1	0.27	0	0.09	0.09	0.39
gi|108802856|ref|NC_008148.1|:c2988995-2988309	gi|108802856|ref|NC_008148.1|:c2988995-2988309|name|Rxyl_2983|locus|Rxyl_2983|product|two component transcriptional regulator|note|PFAM: response regulator receiver transcriptional regulatory protein-like%7EKEGG: mta:Moth_0070 two component transcriptional regulator%2C winged helix family	687	266117	Rubrobacter xylanophilus DSM 9941	Rubrobacter	Rubrobacter xylanophilus DSM 9941 => Rubrobacter xylanophilus => Rubrobacter => Rubrobacteraceae => Rubrobacterineae => Rubrobacterales => Rubrobacteria => Actinobacteria => Bacteria => cellular organisms => root	-	b3405	Actinobacteria	3.39	1.03	0	0	0.77	0.14	0	0	0.35	0	0	0	0	0	0.23	0
gi|108802856|ref|NC_008148.1|:c3132317-3131436	gi|108802856|ref|NC_008148.1|:c3132317-3131436|name|Rxyl_3121|locus|Rxyl_3121|product|glucose-1-phosphate thymidylyltransferase|note|TIGRFAM: glucose-1-phosphate thymidylyltransferase%7EPFAM: Nucleotidyl transferase%7EKEGG: pae:PA5163 glucose-1-phosphate thymidylyltransferase	882	266117	Rubrobacter xylanophilus DSM 9941	Rubrobacter	Rubrobacter xylanophilus DSM 9941 => Rubrobacter xylanophilus => Rubrobacter => Rubrobacteraceae => Rubrobacterineae => Rubrobacterales => Rubrobacteria => Actinobacteria => Bacteria => cellular organisms => root	2.7.7.24	b2039	Actinobacteria	0	0	0.36	0.2	0	0.74	0	0.17	5.51	0	0.68	1.23	0.1	0	0	0
gi|108802856|ref|NC_008148.1|:c3220703-3219837	gi|108802856|ref|NC_008148.1|:c3220703-3219837|name|Rxyl_3209|locus|Rxyl_3209|product|chromosome segregation DNA-binding protein|note|TIGRFAM: parB-like partition proteins%7EPFAM: ParB-like nuclease%7EKEGG: sth:STH3332 ParBc%2C ParB-like nuclease domain	867	266117	Rubrobacter xylanophilus DSM 9941	Rubrobacter	Rubrobacter xylanophilus DSM 9941 => Rubrobacter xylanophilus => Rubrobacter => Rubrobacteraceae => Rubrobacterineae => Rubrobacterales => Rubrobacteria => Actinobacteria => Bacteria => cellular organisms => root	-	-	Actinobacteria	0	0	0.56	0	0.98	0	0	0	0	0	0	0.52	0	0	0	0.08
gi|108802856|ref|NC_008148.1|:c820669-819974	gi|108802856|ref|NC_008148.1|:c820669-819974|name|Rxyl_0783|locus|Rxyl_0783|product|two component transcriptional regulator|note|PFAM: response regulator receiver transcriptional regulatory protein-like%7EKEGG: sth:STH750 two-component response regulator%2C probably involved in phosphate sensing	696	266117	Rubrobacter xylanophilus DSM 9941	Rubrobacter	Rubrobacter xylanophilus DSM 9941 => Rubrobacter xylanophilus => Rubrobacter => Rubrobacteraceae => Rubrobacterineae => Rubrobacterales => Rubrobacteria => Actinobacteria => Bacteria => cellular organisms => root	-	b0399	Actinobacteria	3.16	0.38	5.3	0.64	1.07	0	0	0.11	0	0.21	0	1.3	3.65	0	3.42	6.32
gi|108805998|ref|NC_008150.1|:2681327-2683045	gi|108805998|ref|NC_008150.1|:2681327-2683045|name|ureC|locus|YPA_2394|product|urease subunit alpha|note|ureases catalyze the hydrolysis of urea into ammonia and carbon dioxide%3B in Yersinia enterocolitica the ammonia released plays a key role in bacterial survival by neutralizing acids when colonizing the gastric mucosa%3B the holoenzyme is composed of 3 ureC %28alpha%29 and 3 ureAB %28gamma%2F…	1719	360102	Yersinia pestis Antiqua	Yersinia	Yersinia pestis Antiqua => Yersinia pestis => Yersinia pseudotuberculosis complex => Yersinia => Enterobacteriaceae => Enterobacteriales => Gammaproteobacteria => Proteobacteria => Bacteria => cellular organisms => root	3.5.1.5	-	Gammaproteobacteria	0	0	0.37	0.16	9.38	0	0.57	0	0.28	0	0	0.21	0	0	0.05	0.04
gi|108885074|ref|NC_000908.2|:114808-116874	gi|108885074|ref|NC_000908.2|:114808-116874|name|fus|locus|MG_089|product|elongation factor G|note|EF-G%3B promotes GTP-dependent translocation of the ribosome during translation%3B many organisms have multiple copies of this gene	2067	243273	Mycoplasma genitalium G37	Mycoplasma	Mycoplasma genitalium G37 => Mycoplasma genitalium => Mycoplasma => Mycoplasmataceae => Mycoplasmatales => Mollicutes => Tenericutes => Bacteria => cellular organisms => root	-	b3340	Bacteria	0	2.99	8.54	0.69	0	0	0	0	0	0	0	0	0	0	0	0
gi|10957398|ref|NC_000958.1|:169662-170147	gi|10957398|ref|NC_000958.1|:169662-170147|name|DR_B0140|locus|DR_B0140|product|hypothetical protein	486	243230	Deinococcus radiodurans R1	Deinococcus	Deinococcus radiodurans R1 => Deinococcus radiodurans => Deinococcus => Deinococcaceae => Deinococcales => Deinococci => Deinococcus-Thermus => Bacteria => cellular organisms => root	-	-	Bacteria	0.27	0.36	0	0.18	2.84	6.11	0	20.38	0.24	0	0	0	0.9	0	5.88	1101.93
gi|109896332|ref|NC_008228.1|:4521858-4523504	gi|109896332|ref|NC_008228.1|:4521858-4523504|name|groEL|locus|Patl_3753|product|chaperonin GroEL|note|60 kDa chaperone family%3B promotes refolding of misfolded polypeptides especially under stressful conditions%3B forms two stacked rings of heptamers to form a barrel-shaped 14mer%3B ends can be capped by GroES%3B misfolded proteins enter the barrel where they are refolded when GroES binds%3B ma…	1647	342610	Pseudoalteromonas atlantica T6c	Pseudoalteromonas	Pseudoalteromonas atlantica T6c => Pseudoalteromonas atlantica => Pseudoalteromonas => Pseudoalteromonadaceae => Alteromonadales => Gammaproteobacteria => Proteobacteria => Bacteria => cellular organisms => root	-	b4143	Gammaproteobacteria	0	0	0	0	2.13	0	0	0	0	0	0	0	0.9	0	0.72	0
gi|110564256|gb|ABG76784.1|	gi|110564256|gb|ABG76784.1| arylsulfate sulfotransferase	620	394229	Eubacterium sp. A-44	Eubacterium	Eubacterium sp. A-44 => Eubacterium => Eubacteriaceae => Clostridiales => Clostridia => Firmicutes => Bacteria => cellular organisms => root	2.8.2.22	-	Eubacteriaceae	0.21	0.57	0	0.14	0	1.35	0.4	0.12	0.38	0.23	3.04	0.29	0.99	0.35	0	0.95
gi|110632362|ref|NC_008254.1|:1278724-1279998	gi|110632362|ref|NC_008254.1|:1278724-1279998|name|clpX|locus|Meso_1170|product|ATP-dependent protease ATP-binding subunit ClpX|note|binds and unfolds substrates as part of the ClpXP protease	1275	266779	Chelativorans sp. BNC1	Chelativorans	Chelativorans sp. BNC1 => Chelativorans => Phyllobacteriaceae => Rhizobiales => Alphaproteobacteria => Proteobacteria => Bacteria => cellular organisms => root	-	b0438	Proteobacteria	0	0	0.44	0	0	0.07	0	0	0	0	0.47	0.78	0	0	0.06	0
gi|110632362|ref|NC_008254.1|:489766-490953	gi|110632362|ref|NC_008254.1|:489766-490953|name|Meso_0443|locus|Meso_0443|product|2-amino-3-ketobutyrate coenzyme A ligase|note|catalyzes the formation of 2-amino-3-oxobutanoate from acetyl-CoA and glycine	1188	266779	Chelativorans sp. BNC1	Chelativorans	Chelativorans sp. BNC1 => Chelativorans => Phyllobacteriaceae => Rhizobiales => Alphaproteobacteria => Proteobacteria => Bacteria => cellular organisms => root	2.3.1.29	b3617	Proteobacteria	9.36	0.3	0.2	0	0	0	1.44	0.06	0.3	0	0.22	0.46	0	0.12	4.21	0
gi|110632362|ref|NC_008254.1|:847610-850273	gi|110632362|ref|NC_008254.1|:847610-850273|name|Meso_0772|locus|Meso_0772|product|pyruvate phosphate dikinase|note|catalyzes the formation of phosphoenolpyruvate from pyruvate	2664	266779	Chelativorans sp. BNC1	Chelativorans	Chelativorans sp. BNC1 => Chelativorans => Phyllobacteriaceae => Rhizobiales => Alphaproteobacteria => Proteobacteria => Bacteria => cellular organisms => root	2.7.9.1	-	Proteobacteria	0.44	0.96	0.21	0.1	0.2	0.35	0.06	0.2	0.44	0.05	0.19	0.71	0	0.03	0.09	0
gi|110632362|ref|NC_008254.1|:c118449-118021	gi|110632362|ref|NC_008254.1|:c118449-118021|name|Meso_0089|locus|Meso_0089|product|large conductance mechanosensitive channel protein|note|TIGRFAM: large conductance mechanosensitive channel protein%7EPFAM: large-conductance mechanosensitive channel%7EKEGG: ret:RHE_CH00567 large-conductance mechanosensitive channel transmembrane protein	429	266779	Chelativorans sp. BNC1	Chelativorans	Chelativorans sp. BNC1 => Chelativorans => Phyllobacteriaceae => Rhizobiales => Alphaproteobacteria => Proteobacteria => Bacteria => cellular organisms => root	-	b3291	Proteobacteria	5.73	0	7.48	0	0	4.32	0	0.35	0	1.69	0	0	0	0	0	0.17
gi|110632362|ref|NC_008254.1|:c1273652-1273191	gi|110632362|ref|NC_008254.1|:c1273652-1273191|name|rplM|locus|Meso_1164|product|50S ribosomal protein L13|note|in Escherichia coli this protein is one of the earliest assembly proteins in the large subunit	462	266779	Chelativorans sp. BNC1	Chelativorans	Chelativorans sp. BNC1 => Chelativorans => Phyllobacteriaceae => Rhizobiales => Alphaproteobacteria => Proteobacteria => Bacteria => cellular organisms => root	-	b3231	Proteobacteria	1.96	3.83	0.17	0.39	0	0.4	0.18	1.62	0.77	0	0	0.2	1.33	0	0.17	1.75
gi|110632362|ref|NC_008254.1|:c1790696-1790139	gi|110632362|ref|NC_008254.1|:c1790696-1790139|name|rplE|locus|Meso_1666|product|50S ribosomal protein L5|note|part of 50S and 5S%2FL5%2FL18%2FL25 subcomplex%3B contacts 5S rRNA and P site tRNA%3B forms a bridge to the 30S subunit in the ribosome by binding to S13	558	266779	Chelativorans sp. BNC1	Chelativorans	Chelativorans sp. BNC1 => Chelativorans => Phyllobacteriaceae => Rhizobiales => Alphaproteobacteria => Proteobacteria => Bacteria => cellular organisms => root	-	b3308	Proteobacteria	2.09	0	6.04	0	0.38	0	2.2	0	2.12	0	0.46	0.16	0.31	0.91	0	0.13
gi|110632362|ref|NC_008254.1|:c1957119-1956742	gi|110632362|ref|NC_008254.1|:c1957119-1956742|name|rplL|locus|Meso_1820|product|50S ribosomal protein L7%2FL12|note|present in two forms%3B L12 is normal%2C while L7 is aminoacylated at the N-terminal serine%3B the only multicopy ribosomal protein%3B 4:1 ratio of L7%2FL12 per ribosome%3B two L12 dimers bind L10%3B critically important for translation efficiency and fidelity%3B stimulates GTPase …	378	266779	Chelativorans sp. BNC1	Chelativorans	Chelativorans sp. BNC1 => Chelativorans => Phyllobacteriaceae => Rhizobiales => Alphaproteobacteria => Proteobacteria => Bacteria => cellular organisms => root	-	b3986	Proteobacteria	0	0	2.97	83.76	1.4	0	0	0	0	0	0.23	0	0.23	0.19	0.21	1.75
gi|110632362|ref|NC_008254.1|:c2341233-2339521	gi|110632362|ref|NC_008254.1|:c2341233-2339521|name|Meso_2190|locus|Meso_2190|product|2-isopropylmalate synthase|note|TIGRFAM: 2-isopropylmalate synthase%7EPFAM: pyruvate carboxyltransferase LeuA allosteric %28dimerisation%29 domain%7EKEGG: mlo:mlr2792 2-isopropylmalate synthase	1713	266779	Chelativorans sp. BNC1	Chelativorans	Chelativorans sp. BNC1 => Chelativorans => Phyllobacteriaceae => Rhizobiales => Alphaproteobacteria => Proteobacteria => Bacteria => cellular organisms => root	2.3.3.13	-	Proteobacteria	0	0.05	0	0.05	0	2.87	0	0.26	0.55	0	0.5	0.05	0	0.04	0	0.09
gi|110632362|ref|NC_008254.1|:c401263-399629	gi|110632362|ref|NC_008254.1|:c401263-399629|name|groEL|locus|Meso_0357|product|chaperonin GroEL|note|60 kDa chaperone family%3B promotes refolding of misfolded polypeptides especially under stressful conditions%3B forms two stacked rings of heptamers to form a barrel-shaped 14mer%3B ends can be capped by GroES%3B misfolded proteins enter the barrel where they are refolded when GroES binds%3B man…	1635	266779	Chelativorans sp. BNC1	Chelativorans	Chelativorans sp. BNC1 => Chelativorans => Phyllobacteriaceae => Rhizobiales => Alphaproteobacteria => Proteobacteria => Bacteria => cellular organisms => root	-	b4143	Proteobacteria	0.24	0.16	0.2	0	0.71	0	0.25	0.92	0.29	0.27	0.42	0.11	0	0	0.05	0.22
gi|110632362|ref|NC_008254.1|:c4243353-4242133	gi|110632362|ref|NC_008254.1|:c4243353-4242133|name|Meso_3938|locus|Meso_3938|product|3-oxoacyl-ACP synthase|note|FabB%2C beta-Ketoacyl-ACP synthase I%2C KASI%3B catalyzes a condensation reaction in fatty acid biosynthesis: addition of an acyl acceptor of two carbons from malonyl-ACP%3B required for the elongation of short-chain unsaturated acyl-ACP	1221	266779	Chelativorans sp. BNC1	Chelativorans	Chelativorans sp. BNC1 => Chelativorans => Phyllobacteriaceae => Rhizobiales => Alphaproteobacteria => Proteobacteria => Bacteria => cellular organisms => root	2.3.1.41	b2323	Proteobacteria	0.42	0	0.39	0.73	0	0	0	0	0	0.83	0	0	0	0	0	0
gi|110636427|ref|NC_008255.1|:3423220-3424227	gi|110636427|ref|NC_008255.1|:3423220-3424227|name|gapA|locus|CHU_2987|product|glyceraldehyde-3-phosphate dehydrogenase	1008	269798	Cytophaga hutchinsonii ATCC 33406	Cytophaga	Cytophaga hutchinsonii ATCC 33406 => Cytophaga hutchinsonii => Cytophaga => Cytophagaceae => Cytophagales => Cytophagia => Bacteroidetes => Bacteroidetes/Chlorobi group => Bacteria => cellular organisms => root	1.2.1.12	b1779	Bacteria	8.47	0	20.54	0.71	0	0.55	0	0	0	0	0	0	0	0	0.08	0
gi|110636427|ref|NC_008255.1|:3487668-3488735	gi|110636427|ref|NC_008255.1|:3487668-3488735|name|recA|locus|CHU_3045|product|recombinase A|note|catalyzes the hydrolysis of ATP in the presence of single-stranded DNA%2C the ATP-dependent uptake of single-stranded DNA by duplex DNA%2C and the ATP-dependent hybridization of homologous single-stranded DNAs	1068	269798	Cytophaga hutchinsonii ATCC 33406	Cytophaga	Cytophaga hutchinsonii ATCC 33406 => Cytophaga hutchinsonii => Cytophaga => Cytophagaceae => Cytophagales => Cytophagia => Bacteroidetes => Bacteroidetes/Chlorobi group => Bacteria => cellular organisms => root	-	b2699	Bacteria	0	0.41	0	0	0.1	0.43	0.08	0.21	0.67	0.14	0	0	0	0	0	0.07
gi|110636427|ref|NC_008255.1|:4158765-4160036	gi|110636427|ref|NC_008255.1|:4158765-4160036|name|serS|locus|CHU_3604|product|seryl-tRNA synthetase|note|catalyzes a two-step reaction%2C first charging a serine molecule by linking its carboxyl group to the alpha-phosphate of ATP%2C followed by transfer of the aminoacyl-adenylate to its tRNA	1272	269798	Cytophaga hutchinsonii ATCC 33406	Cytophaga	Cytophaga hutchinsonii ATCC 33406 => Cytophaga hutchinsonii => Cytophaga => Cytophagaceae => Cytophagales => Cytophagia => Bacteroidetes => Bacteroidetes/Chlorobi group => Bacteria => cellular organisms => root	6.1.1.11	b0893	Bacteria	0	0.76	0	0.28	0.08	0	0	0	0	1.71	1.28	0	0	0	0	0.4
gi|110636427|ref|NC_008255.1|:c1123425-1122664	gi|110636427|ref|NC_008255.1|:c1123425-1122664|name|sufC|locus|CHU_0977|product|iron-regulated ABC transporter ATP-binding protein	762	269798	Cytophaga hutchinsonii ATCC 33406	Cytophaga	Cytophaga hutchinsonii ATCC 33406 => Cytophaga hutchinsonii => Cytophaga => Cytophagaceae => Cytophagales => Cytophagia => Bacteroidetes => Bacteroidetes/Chlorobi group => Bacteria => cellular organisms => root	-	b1682	Bacteria	4.41	0	7.16	0	0	7.06	4.61	0	0	9.88	0	3.91	0	2.19	0	0
gi|110636427|ref|NC_008255.1|:c1621951-1621715	gi|110636427|ref|NC_008255.1|:c1621951-1621715|name|acpP|locus|CHU_1398|product|acyl carrier protein|note|carries the fatty acid chain in fatty acid biosynthesis	237	269798	Cytophaga hutchinsonii ATCC 33406	Cytophaga	Cytophaga hutchinsonii ATCC 33406 => Cytophaga hutchinsonii => Cytophaga => Cytophagaceae => Cytophagales => Cytophagia => Bacteroidetes => Bacteroidetes/Chlorobi group => Bacteria => cellular organisms => root	-	b1094	Bacteria	0	0	0	11.7	4.93	0	9.31	15.83	0	32.99	0	0	2.59	0	0	41.16
gi|110640213|ref|NC_008253.1|:4389701-4390246	gi|110640213|ref|NC_008253.1|:4389701-4390246|name|nusG|locus|ECP_4195|product|transcription antitermination protein NusG|note|Modulates Rho-dependent transcription termination	546	362663	Escherichia coli 536	Escherichia	Escherichia coli 536 => Escherichia coli => Escherichia => Enterobacteriaceae => Enterobacteriales => Gammaproteobacteria => Proteobacteria => Bacteria => cellular organisms => root	-	b3982	Gammaproteobacteria	0	0	3.09	0	0	0	0	1.1	0	0.27	1.26	0	0	0	2.62	0
gi|110645304|ref|NC_002516.2|:1183058-1184524	gi|110645304|ref|NC_002516.2|:1183058-1184524|name|fliC|locus|PA1092|product|flagellin type B|note|Product name confidence: class 1 %28Function experimentally demonstrated in P. aeruginosa%29	1467	208964	Pseudomonas aeruginosa PAO1	Pseudomonas	Pseudomonas aeruginosa PAO1 => Pseudomonas aeruginosa => Pseudomonas aeruginosa group => Pseudomonas => Pseudomonadaceae => Pseudomonadales => Gammaproteobacteria => Proteobacteria => Bacteria => cellular organisms => root	-	b1923	Gammaproteobacteria	0.44	2.47	1.09	1.1	10.71	3.22	0.11	0.1	0	0	1.29	0	0	0	0	0.1
gi|110645304|ref|NC_002516.2|:154417-155988	gi|110645304|ref|NC_002516.2|:154417-155988|name|PA0136|locus|PA0136|product|ABC transporter ATP-binding protein|note|Product name confidence: class 3 %28Function proposed based on presence of conserved amino acid motif%2C structural feature or limited sequence similarity to an experimentally studied gene%29	1572	208964	Pseudomonas aeruginosa PAO1	Pseudomonas	Pseudomonas aeruginosa PAO1 => Pseudomonas aeruginosa => Pseudomonas aeruginosa group => Pseudomonas => Pseudomonadaceae => Pseudomonadales => Gammaproteobacteria => Proteobacteria => Bacteria => cellular organisms => root	-	b2547;b4087	Gammaproteobacteria	0.99	0	0.46	0	0	0	0	0	0	0	0.55	1.21	0.17	0	0	0.05
gi|110645304|ref|NC_002516.2|:1574475-1575242	gi|110645304|ref|NC_002516.2|:1574475-1575242|name|fliP|locus|PA1446|product|flagellar biosynthesis protein FliP|note|Product name confidence: class 2 %28High similarity to functionally studied protein%29	768	208964	Pseudomonas aeruginosa PAO1	Pseudomonas	Pseudomonas aeruginosa PAO1 => Pseudomonas aeruginosa => Pseudomonas aeruginosa group => Pseudomonas => Pseudomonadaceae => Pseudomonadales => Gammaproteobacteria => Proteobacteria => Bacteria => cellular organisms => root	-	b1948	Gammaproteobacteria	11.95	9.78	0	27.02	0	0	0	0	10.49	2.45	9.93	8.94	3.42	0	9.31	11.75
gi|110645304|ref|NC_002516.2|:2187065-2188246	gi|110645304|ref|NC_002516.2|:2187065-2188246|name|atoB|locus|PA2001|product|acetyl-CoA acetyltransferase|note|Product name confidence: class 2 %28High similarity to functionally studied protein%29	1182	208964	Pseudomonas aeruginosa PAO1	Pseudomonas	Pseudomonas aeruginosa PAO1 => Pseudomonas aeruginosa => Pseudomonas aeruginosa group => Pseudomonas => Pseudomonadaceae => Pseudomonadales => Gammaproteobacteria => Proteobacteria => Bacteria => cellular organisms => root	2.3.1.9	b2844	Gammaproteobacteria	0.55	0.75	0.27	1.66	0.9	1.26	0.14	0.38	0.8	0	1.31	7.8	0.07	0.06	0	3.66
gi|110645304|ref|NC_002516.2|:3974359-3975921	gi|110645304|ref|NC_002516.2|:3974359-3975921|name|algI|locus|PA3548|product|alginate o-acetyltransferase AlgI|note|Product name confidence: class 1 %28Function experimentally demonstrated in P. aeruginosa%29	1563	208964	Pseudomonas aeruginosa PAO1	Pseudomonas	Pseudomonas aeruginosa PAO1 => Pseudomonas aeruginosa => Pseudomonas aeruginosa group => Pseudomonas => Pseudomonadaceae => Pseudomonadales => Gammaproteobacteria => Proteobacteria => Bacteria => cellular organisms => root	2.3.1.-	-	Gammaproteobacteria	0.33	0	1.69	0.11	0	0	0.26	0.05	1.06	0.56	0.27	0.69	0.39	0.05	0.51	1.45
gi|110645304|ref|NC_002516.2|:4048519-4049922	gi|110645304|ref|NC_002516.2|:4048519-4049922|name|PA3614|locus|PA3614|product|hypothetical protein|note|Product name confidence: class 4 %28Homologs of previously reported genes of unknown function%2C or no similarity to any previously reported sequences%29	1404	208964	Pseudomonas aeruginosa PAO1	Pseudomonas	Pseudomonas aeruginosa PAO1 => Pseudomonas aeruginosa => Pseudomonas aeruginosa group => Pseudomonas => Pseudomonadaceae => Pseudomonadales => Gammaproteobacteria => Proteobacteria => Bacteria => cellular organisms => root	3.1.-.-	b1372	Gammaproteobacteria	0	0	0.29	0.57	0.08	0	0	0.05	0.76	0	0	0	0	0	0.06	0
gi|110645304|ref|NC_002516.2|:4356876-4358039	gi|110645304|ref|NC_002516.2|:4356876-4358039|name|PA3891|locus|PA3891|product|ABC transporter ATP-binding protein|note|Product name confidence: class 3 %28Function proposed based on presence of conserved amino acid motif%2C structural feature or limited sequence similarity to an experimentally studied gene%29	1164	208964	Pseudomonas aeruginosa PAO1	Pseudomonas	Pseudomonas aeruginosa PAO1 => Pseudomonas aeruginosa => Pseudomonas aeruginosa group => Pseudomonas => Pseudomonadaceae => Pseudomonadales => Gammaproteobacteria => Proteobacteria => Bacteria => cellular organisms => root	-	b2129	Gammaproteobacteria	0	0.08	0.14	0	0.09	0.16	0	0	1.43	0.37	0.44	0.54	0.53	0	0.07	0
gi|110645304|ref|NC_002516.2|:4748756-4751593	gi|110645304|ref|NC_002516.2|:4748756-4751593|name|uvrA|locus|PA4234|product|excinuclease ABC subunit A|note|Product name confidence: class 2 %28High similarity to functionally studied protein%29	2838	208964	Pseudomonas aeruginosa PAO1	Pseudomonas	Pseudomonas aeruginosa PAO1 => Pseudomonas aeruginosa => Pseudomonas aeruginosa group => Pseudomonas => Pseudomonadaceae => Pseudomonadales => Gammaproteobacteria => Proteobacteria => Bacteria => cellular organisms => root	-	b4058	Gammaproteobacteria	0.27	0.03	0.14	0.09	0.49	0	0.2	0.03	0.04	0.05	0.12	0.16	0.12	0.03	0.17	0.13
gi|110645304|ref|NC_002516.2|:4794404-4795633	gi|110645304|ref|NC_002516.2|:4794404-4795633|name|sbcD|locus|PA4281|product|exonuclease SbcD|note|Product name confidence: class 2 %28High similarity to functionally studied protein%29	1230	208964	Pseudomonas aeruginosa PAO1	Pseudomonas	Pseudomonas aeruginosa PAO1 => Pseudomonas aeruginosa => Pseudomonas aeruginosa group => Pseudomonas => Pseudomonadaceae => Pseudomonadales => Gammaproteobacteria => Proteobacteria => Bacteria => cellular organisms => root	-	b0398	Gammaproteobacteria	0	0	0	0	0	0	0	0	0	0	1.25	0.73	2.64	0	0	0
gi|110645304|ref|NC_002516.2|:5778134-5779681	gi|110645304|ref|NC_002516.2|:5778134-5779681|name|pgm|locus|PA5131|product|phosphoglyceromutase|note|Product name confidence: class 2 %28High similarity to functionally studied protein%29	1548	208964	Pseudomonas aeruginosa PAO1	Pseudomonas	Pseudomonas aeruginosa PAO1 => Pseudomonas aeruginosa => Pseudomonas aeruginosa group => Pseudomonas => Pseudomonadaceae => Pseudomonadales => Gammaproteobacteria => Proteobacteria => Bacteria => cellular organisms => root	5.4.2.12	b3612	Gammaproteobacteria	1.92	0.06	3.78	1.21	1.71	0.72	0.16	1.11	0.23	0.37	3.27	0.35	0.17	0	0.05	0.33
gi|110645304|ref|NC_002516.2|:c277777-277331	gi|110645304|ref|NC_002516.2|:c277777-277331|name|aroQ2|locus|PA0245|product|3-dehydroquinate dehydratase|note|Product name confidence: class 2 %28High similarity to functionally studied protein%29	447	208964	Pseudomonas aeruginosa PAO1	Pseudomonas	Pseudomonas aeruginosa PAO1 => Pseudomonas aeruginosa => Pseudomonas aeruginosa group => Pseudomonas => Pseudomonadaceae => Pseudomonadales => Gammaproteobacteria => Proteobacteria => Bacteria => cellular organisms => root	4.2.1.10	-	Gammaproteobacteria	0	0	0.54	0	0	0	0.91	0	6.89	0	0.58	0.2	6.08	0	0	0
gi|110645304|ref|NC_002516.2|:c3578480-3577320	gi|110645304|ref|NC_002516.2|:c3578480-3577320|name|PA3187|locus|PA3187|product|ABC transporter ATP-binding protein|note|Product name confidence: class 3 %28Function proposed based on presence of conserved amino acid motif%2C structural feature or limited sequence similarity to an experimentally studied gene%29	1161	208964	Pseudomonas aeruginosa PAO1	Pseudomonas	Pseudomonas aeruginosa PAO1 => Pseudomonas aeruginosa => Pseudomonas aeruginosa group => Pseudomonas => Pseudomonadaceae => Pseudomonadales => Gammaproteobacteria => Proteobacteria => Bacteria => cellular organisms => root	3.6.3.20	b3450	Gammaproteobacteria	0	0	0.21	1.08	0	0	0	0	0	0	0	0.93	0	0	0.55	0.06
gi|110645304|ref|NC_002516.2|:c4227237-4225660	gi|110645304|ref|NC_002516.2|:c4227237-4225660|name|guaA|locus|PA3769|product|GMP synthase|note|Product name confidence: class 2 %28High similarity to functionally studied protein%29	1578	208964	Pseudomonas aeruginosa PAO1	Pseudomonas	Pseudomonas aeruginosa PAO1 => Pseudomonas aeruginosa => Pseudomonas aeruginosa group => Pseudomonas => Pseudomonadaceae => Pseudomonadales => Gammaproteobacteria => Proteobacteria => Bacteria => cellular organisms => root	6.3.5.2	b2507	Gammaproteobacteria	0	0	0	0	0	0	0.36	0	0	0	2.01	0	0	0	0.35	1.86
gi|110645304|ref|NC_002516.2|:c4338249-4336708	gi|110645304|ref|NC_002516.2|:c4338249-4336708|name|narH|locus|PA3874|product|respiratory nitrate reductase subunit beta|note|Product name confidence: class 2 %28High similarity to functionally studied protein%29	1542	208964	Pseudomonas aeruginosa PAO1	Pseudomonas	Pseudomonas aeruginosa PAO1 => Pseudomonas aeruginosa => Pseudomonas aeruginosa group => Pseudomonas => Pseudomonadaceae => Pseudomonadales => Gammaproteobacteria => Proteobacteria => Bacteria => cellular organisms => root	1.7.99.4	b1467	Gammaproteobacteria	0	0.17	0	0	0	4.81	0.16	60.62	0	0	0.06	0	0.06	0	70.96	36.01
gi|110645304|ref|NC_002516.2|:c4785509-4784316	gi|110645304|ref|NC_002516.2|:c4785509-4784316|name|tufB|locus|PA4277|product|elongation factor Tu|note|Product name confidence: class 2 %28High similarity to functionally studied protein%29	1194	208964	Pseudomonas aeruginosa PAO1	Pseudomonas	Pseudomonas aeruginosa PAO1 => Pseudomonas aeruginosa => Pseudomonas aeruginosa group => Pseudomonas => Pseudomonadaceae => Pseudomonadales => Gammaproteobacteria => Proteobacteria => Bacteria => cellular organisms => root	-	b3339;b3980	Gammaproteobacteria	0	1.26	0.2	0	0.09	2.02	0.14	0.25	3.38	1.09	0.72	2.04	0.07	0.24	0	0.31
gi|110645304|ref|NC_002516.2|:c490658-489387	gi|110645304|ref|NC_002516.2|:c490658-489387|name|codA|locus|PA0437|product|cytosine deaminase|note|Product name confidence: class 2 %28High similarity to functionally studied protein%29	1272	208964	Pseudomonas aeruginosa PAO1	Pseudomonas	Pseudomonas aeruginosa PAO1 => Pseudomonas aeruginosa => Pseudomonas aeruginosa group => Pseudomonas => Pseudomonadaceae => Pseudomonadales => Gammaproteobacteria => Proteobacteria => Bacteria => cellular organisms => root	3.5.4.1	b0337	Gammaproteobacteria	0	0	0	0.07	0	0.22	0.39	0.06	0.09	0.11	1.28	0.14	0	0.06	0.37	0.06
gi|110645304|ref|NC_002516.2|:c491898-490648	gi|110645304|ref|NC_002516.2|:c491898-490648|name|codB|locus|PA0438|product|cytosine permease|note|Product name confidence: class 2 %28High similarity to functionally studied protein%29	1251	208964	Pseudomonas aeruginosa PAO1	Pseudomonas	Pseudomonas aeruginosa PAO1 => Pseudomonas aeruginosa => Pseudomonas aeruginosa group => Pseudomonas => Pseudomonadaceae => Pseudomonadales => Gammaproteobacteria => Proteobacteria => Bacteria => cellular organisms => root	-	b0336	Gammaproteobacteria	0	0.07	0.06	0	0	0	0	0	0.66	0.58	0	0	0	0	0	1.7
gi|110645304|ref|NC_002516.2|:c5138754-5137417	gi|110645304|ref|NC_002516.2|:c5138754-5137417|name|gdhA|locus|PA4588|product|glutamate dehydrogenase|note|Product name confidence: class 2 %28High similarity to functionally studied protein%29	1338	208964	Pseudomonas aeruginosa PAO1	Pseudomonas	Pseudomonas aeruginosa PAO1 => Pseudomonas aeruginosa => Pseudomonas aeruginosa group => Pseudomonas => Pseudomonadaceae => Pseudomonadales => Gammaproteobacteria => Proteobacteria => Bacteria => cellular organisms => root	1.4.1.4	b1761	Gammaproteobacteria	0	0.07	0.18	0.67	0.16	0.42	0.49	0.11	0	0.11	0.38	0.2	0.13	0.05	0.53	0.27
gi|110645304|ref|NC_002516.2|:c5273471-5272455	gi|110645304|ref|NC_002516.2|:c5273471-5272455|name|ilvC|locus|PA4694|product|ketol-acid reductoisomerase|note|Product name confidence: class 2 %28High similarity to functionally studied protein%29	1017	208964	Pseudomonas aeruginosa PAO1	Pseudomonas	Pseudomonas aeruginosa PAO1 => Pseudomonas aeruginosa => Pseudomonas aeruginosa group => Pseudomonas => Pseudomonadaceae => Pseudomonadales => Gammaproteobacteria => Proteobacteria => Bacteria => cellular organisms => root	1.1.1.86	b3774	Gammaproteobacteria	1.27	0	0.16	0.09	0.1	0	0	0.22	0	0	0.67	0.27	0	0	0.39	0
gi|110645304|ref|NC_002516.2|:c6118316-6116493	gi|110645304|ref|NC_002516.2|:c6118316-6116493|name|PA5435|locus|PA5435|product|pyruvate carboxylase subunit B|note|Product name confidence: class 3 %28Function proposed based on presence of conserved amino acid motif%2C structural feature or limited sequence similarity to an experimentally studied gene%29	1824	208964	Pseudomonas aeruginosa PAO1	Pseudomonas	Pseudomonas aeruginosa PAO1 => Pseudomonas aeruginosa => Pseudomonas aeruginosa group => Pseudomonas => Pseudomonadaceae => Pseudomonadales => Gammaproteobacteria => Proteobacteria => Bacteria => cellular organisms => root	6.4.1.1	-	Gammaproteobacteria	0.07	0.1	0	0.1	0.17	0.2	0	0.78	1.56	0.08	0.14	0.1	0.72	0	0.35	0.44
gi|110645304|ref|NC_002516.2|:c6244946-6243111	gi|110645304|ref|NC_002516.2|:c6244946-6243111|name|glmS|locus|PA5549|product|glucosamine--fructose-6-phosphate aminotransferase|note|Product name confidence: class 2 %28High similarity to functionally studied protein%29	1836	208964	Pseudomonas aeruginosa PAO1	Pseudomonas	Pseudomonas aeruginosa PAO1 => Pseudomonas aeruginosa => Pseudomonas aeruginosa group => Pseudomonas => Pseudomonadaceae => Pseudomonadales => Gammaproteobacteria => Proteobacteria => Bacteria => cellular organisms => root	2.6.1.16	b3729	Gammaproteobacteria	0	1.06	0	0.73	5.66	0	0	0	0	0	0	0	0	0	0	0
gi|110669657|ref|NC_008245.1|:264065-266713	gi|110669657|ref|NC_008245.1|:264065-266713|name|ppdK|locus|FTF0250|product|pyruvate phosphate dikinase|note|catalyzes the formation of phosphoenolpyruvate from pyruvate	2649	393115	Francisella tularensis subsp. tularensis FSC198	Francisella	Francisella tularensis subsp. tularensis FSC198 => Francisella tularensis subsp. tularensis => Francisella tularensis => Francisella => Francisellaceae => Thiotrichales => Gammaproteobacteria => Proteobacteria => Bacteria => cellular organisms => root	2.7.9.1	-	Gammaproteobacteria	0	0.07	0.42	0	0	0.04	0.06	0	0	0.55	0.03	0	0.17	0.03	0	0
gi|110669657|ref|NC_008245.1|:c383316-381967	gi|110669657|ref|NC_008245.1|:c383316-381967|name|gdh|locus|FTF0380c|product|glutamate dehydrogenase|note|converts 2-oxoglutarate to glutamate%3B in Escherichia coli this enzyme plays a role in glutamate synthesis when the cell is under energy restriction%3B uses NADPH%3B forms a homohexamer	1350	393115	Francisella tularensis subsp. tularensis FSC198	Francisella	Francisella tularensis subsp. tularensis FSC198 => Francisella tularensis subsp. tularensis => Francisella tularensis => Francisella => Francisellaceae => Thiotrichales => Gammaproteobacteria => Proteobacteria => Bacteria => cellular organisms => root	1.4.1.2	b1761	Gammaproteobacteria	0.77	0	0	0	1.97	0	0	0	0	0	3.17	0	0	0	0	0
gi|110677421|ref|NC_008209.1|:c1010659-1008911	gi|110677421|ref|NC_008209.1|:c1010659-1008911|name|dnaX|locus|RD1_1047|product|DNA polymerase III subunits gamma and tau|note|catalyzes the DNA-template-directed extension of the 3%27-end of a DNA strand%3B the tau chain serves as a scaffold to help in the dimerizaton of the alpha%2Cepsilon and theta core complex%3B the gamma chain seems to interact with the delta and delta%27 subunits to transf…	1749	375451	Roseobacter denitrificans OCh 114	Roseobacter	Roseobacter denitrificans OCh 114 => Roseobacter denitrificans => Roseobacter => Rhodobacteraceae => Rhodobacterales => Alphaproteobacteria => Proteobacteria => Bacteria => cellular organisms => root	2.7.7.7	b0470	Proteobacteria	0.67	0.4	0	0.15	0.06	0.11	0	0.04	0.34	0	0	0	0	0	0.18	0.42
gi|110677421|ref|NC_008209.1|:c1323077-1321479	gi|110677421|ref|NC_008209.1|:c1323077-1321479|name|pckA|locus|RD1_1376|product|phosphoenolpyruvate carboxykinase|note|PEP carboxykinase%3B PEP carboxylase%3B PEPCK%3B catalyzes the phosphorylation and decarboxylation of oxaloacetate to form phosphoenolpyruvate using ATP	1599	375451	Roseobacter denitrificans OCh 114	Roseobacter	Roseobacter denitrificans OCh 114 => Roseobacter denitrificans => Roseobacter => Rhodobacteraceae => Rhodobacterales => Alphaproteobacteria => Proteobacteria => Bacteria => cellular organisms => root	4.1.1.49	b3403	Proteobacteria	0.89	0	0.1	0.56	0.66	0	0	0	0	0.09	0	0	0	0.05	7.2	0
gi|110677421|ref|NC_008209.1|:c1533602-1530411	gi|110677421|ref|NC_008209.1|:c1533602-1530411|name|mexF|locus|RD1_1587|product|RND multidrug efflux transporter MexF	3192	375451	Roseobacter denitrificans OCh 114	Roseobacter	Roseobacter denitrificans OCh 114 => Roseobacter denitrificans => Roseobacter => Rhodobacteraceae => Rhodobacterales => Alphaproteobacteria => Proteobacteria => Bacteria => cellular organisms => root	-	b3266	Proteobacteria	0	0	0	0.67	3.42	0	1.59	4.58	0	3.36	0	0.65	0	0	2.19	77.49
gi|110677421|ref|NC_008209.1|:c1586935-1585358	gi|110677421|ref|NC_008209.1|:c1586935-1585358|name|RD1_1645|locus|RD1_1645|product|sugar ABC transporter ATP-binding protein	1578	375451	Roseobacter denitrificans OCh 114	Roseobacter	Roseobacter denitrificans OCh 114 => Roseobacter denitrificans => Roseobacter => Rhodobacteraceae => Rhodobacterales => Alphaproteobacteria => Proteobacteria => Bacteria => cellular organisms => root	-	b3749	Proteobacteria	0	0	0	0.51	0	0	0	0	1.05	3.03	24	1.83	0.33	0	1.31	0
gi|110677421|ref|NC_008209.1|:c811796-810456	gi|110677421|ref|NC_008209.1|:c811796-810456|name|tauM|locus|RD1_0831|product|C4-dicarboxylate transport system%2C large permease	1341	375451	Roseobacter denitrificans OCh 114	Roseobacter	Roseobacter denitrificans OCh 114 => Roseobacter denitrificans => Roseobacter => Rhodobacteraceae => Rhodobacterales => Alphaproteobacteria => Proteobacteria => Bacteria => cellular organisms => root	-	-	Proteobacteria	0	0	0.66	0	0	1.38	0.24	2.35	0	0	0	0	0	0	23.51	1.91
gi|110683775|gb|ABG87145.1|	gi|110683775|gb|ABG87145.1| Initiator RepB protein family	320	289380	Clostridium perfringens SM101	Clostridium	Clostridium perfringens SM101 => Clostridium perfringens => Clostridium => Clostridiaceae => Clostridiales => Clostridia => Firmicutes => Bacteria => cellular organisms => root	-	-	Clostridiaceae	3.64	0.55	4.01	1.4	0	0	0.26	0	2.96	0.45	4.55	0	0.55	0.45	1.74	1.83
gi|110798562|ref|NC_008261.1|:1270941-1272200	gi|110798562|ref|NC_008261.1|:1270941-1272200|name|CPF_1113|locus|CPF_1113|product|sugar ABC transporter sugar-binding protein|note|identified by match to protein family HMM PF01547	1260	195103	Clostridium perfringens ATCC 13124	Clostridium	Clostridium perfringens ATCC 13124 => Clostridium perfringens => Clostridium => Clostridiaceae => Clostridiales => Clostridia => Firmicutes => Bacteria => cellular organisms => root	-	-	Clostridiaceae	0	0	0	0	0	0.96	0.71	0	0	0	1.9	0	0	0	0	10.6
gi|110798562|ref|NC_008261.1|:1529447-1531681	gi|110798562|ref|NC_008261.1|:1529447-1531681|name|pfl|locus|CPF_1356|product|formate acetyltransferase|note|identified by match to protein family HMM PF01228%3B match to protein family HMM PF02901%3B match to protein family HMM TIGR01255	2235	195103	Clostridium perfringens ATCC 13124	Clostridium	Clostridium perfringens ATCC 13124 => Clostridium perfringens => Clostridium => Clostridiaceae => Clostridiales => Clostridia => Firmicutes => Bacteria => cellular organisms => root	2.3.1.54	b0903	Clostridiaceae	0.98	3.08	1.69	0.04	0	0	0.48	0.03	0.42	0.39	0	0	0	0	0.78	0.13
gi|110798562|ref|NC_008261.1|:1777354-1778220	gi|110798562|ref|NC_008261.1|:1777354-1778220|name|fba|locus|CPF_1557|product|fructose-1%2C6-bisphosphate aldolase|note|identified by match to protein family HMM PF01116%3B match to protein family HMM TIGR00167%3B match to protein family HMM TIGR01859	867	195103	Clostridium perfringens ATCC 13124	Clostridium	Clostridium perfringens ATCC 13124 => Clostridium perfringens => Clostridium => Clostridiaceae => Clostridiales => Clostridia => Firmicutes => Bacteria => cellular organisms => root	4.1.2.13	b3137	Clostridiaceae	0	0	0.19	0	0.73	0	0.47	0.52	0	0	0	0	0.51	0.17	0.09	0.08
gi|110798562|ref|NC_008261.1|:2885638-2886108	gi|110798562|ref|NC_008261.1|:2885638-2886108|name|ispF|locus|CPF_2616|product|2-C-methyl-D-erythritol 2%2C4-cyclodiphosphate synthase|note|catalyzes the conversion of 4-diphosphocytidyl-2-C-methyl-D-erythritol 2-phosphate into 2-C-methyl-D-erythritol 2%2C4-cyclodiphosphate	471	195103	Clostridium perfringens ATCC 13124	Clostridium	Clostridium perfringens ATCC 13124 => Clostridium perfringens => Clostridium => Clostridiaceae => Clostridiales => Clostridia => Firmicutes => Bacteria => cellular organisms => root	4.6.1.12	b2746	Clostridiaceae	2.2	0.19	2.73	2.85	0	1.38	0.69	0	0	0	0	0	0.19	0	0	0.16
gi|110798562|ref|NC_008261.1|:c1368245-1367043	gi|110798562|ref|NC_008261.1|:c1368245-1367043|name|CPF_1202|locus|CPF_1202|product|triple helix repeat-containing collagen|note|identified by match to protein family HMM PF01391	1203	195103	Clostridium perfringens ATCC 13124	Clostridium	Clostridium perfringens ATCC 13124 => Clostridium perfringens => Clostridium => Clostridiaceae => Clostridiales => Clostridia => Firmicutes => Bacteria => cellular organisms => root	-	-	Clostridiaceae	0	0	0	0	0	0	128.98	0	0	0	25.93	0	7.87	0	0	0
gi|110798562|ref|NC_008261.1|:c1650892-1649726	gi|110798562|ref|NC_008261.1|:c1650892-1649726|name|adh1|locus|CPF_1465|product|NADPH-dependent butanol dehydrogenase|note|identified by similarity to SP:P13604%3B match to protein family HMM PF00465	1167	195103	Clostridium perfringens ATCC 13124	Clostridium	Clostridium perfringens ATCC 13124 => Clostridium perfringens => Clostridium => Clostridiaceae => Clostridiales => Clostridia => Firmicutes => Bacteria => cellular organisms => root	1.1.1.-	b1241	Clostridiaceae	0.11	0.61	0	0	2.73	0	1.75	0	0.1	0	0	0	0	0	0	0
gi|110798562|ref|NC_008261.1|:c2163100-2161565	gi|110798562|ref|NC_008261.1|:c2163100-2161565|name|CPF_1926|locus|CPF_1926|product|phosphodiesterase|note|protein from Staphylococcus aureus has phosphodiesterase activity against 2%27-3%27-cAMP and 2%27-3%27-cGMP	1536	195103	Clostridium perfringens ATCC 13124	Clostridium	Clostridium perfringens ATCC 13124 => Clostridium perfringens => Clostridium => Clostridiaceae => Clostridiales => Clostridia => Firmicutes => Bacteria => cellular organisms => root	3.1.-.-	-	Clostridiaceae	0.25	1.9	1.78	0	0	0	0	1.86	0.15	0	0.22	0.18	0.06	0	0.31	1.58
gi|110798562|ref|NC_008261.1|:c2173970-2173707	gi|110798562|ref|NC_008261.1|:c2173970-2173707|name|rpsO|locus|CPF_1935|product|30S ribosomal protein S15|note|primary rRNA binding protein%3B helps nucleate assembly of 30S%3B binds directly to the 16S rRNA and an intersubunit bridge to the 23S rRNA%3B autoregulates translation through interactions with the mRNA leader sequence	264	195103	Clostridium perfringens ATCC 13124	Clostridium	Clostridium perfringens ATCC 13124 => Clostridium perfringens => Clostridium => Clostridiaceae => Clostridiales => Clostridia => Firmicutes => Bacteria => cellular organisms => root	-	b3165	Clostridiaceae	0	0	0	2.37	0	0	0	0	4.04	14.81	0	6.84	1.66	0	0.9	1.11
gi|110798562|ref|NC_008261.1|:c2203174-2202827	gi|110798562|ref|NC_008261.1|:c2203174-2202827|name|rplS|locus|CPF_1962|product|50S ribosomal protein L19|note|this protein is located at the 30S-50S ribosomal subunit interface and may play a role in the structure and function of the aminoacyl-tRNA binding site	348	195103	Clostridium perfringens ATCC 13124	Clostridium	Clostridium perfringens ATCC 13124 => Clostridium perfringens => Clostridium => Clostridiaceae => Clostridiales => Clostridia => Firmicutes => Bacteria => cellular organisms => root	-	b2606	Clostridiaceae	0.74	0	0	0.26	0	1.07	0	0.86	0	2.08	0	0.52	0.76	0	1.6	3.37
gi|110798562|ref|NC_008261.1|:c2303086-2301785	gi|110798562|ref|NC_008261.1|:c2303086-2301785|name|pdp|locus|CPF_2062|product|pyrimidine-nucleoside phosphorylase|note|identified by similarity to SP:P39142%3B match to protein family HMM PF00591%3B match to protein family HMM PF02885%3B match to protein family HMM PF07831%3B match to protein family HMM TIGR02644	1302	195103	Clostridium perfringens ATCC 13124	Clostridium	Clostridium perfringens ATCC 13124 => Clostridium perfringens => Clostridium => Clostridiaceae => Clostridiales => Clostridia => Firmicutes => Bacteria => cellular organisms => root	2.4.2.2	b4382	Clostridiaceae	0	2.04	0	2.4	0	0	0	0	0.09	0	0	0.42	0.07	0.06	0	0.11
gi|110798562|ref|NC_008261.1|:c2368226-2365428	gi|110798562|ref|NC_008261.1|:c2368226-2365428|name|CPF_2130|locus|CPF_2130|product|calx-beta domain-containing protein|note|identified by match to protein family HMM PF00754%3B match to protein family HMM PF03160	2799	195103	Clostridium perfringens ATCC 13124	Clostridium	Clostridium perfringens ATCC 13124 => Clostridium perfringens => Clostridium => Clostridiaceae => Clostridiales => Clostridia => Firmicutes => Bacteria => cellular organisms => root	3.2.1.51	-	Clostridiaceae	0	4.89	4.21	4.79	0.04	0	0	0	5.34	1.91	20.12	3.39	3.07	0.29	0.91	1.73
gi|110798562|ref|NC_008261.1|:c2529334-2529158	gi|110798562|ref|NC_008261.1|:c2529334-2529158|name|rpsU|locus|CPF_2280|product|30S ribosomal protein S21|note|a small basic protein that is one of the last in the subunit assembly%3B omission does not prevent assembly but the subunit is inactive%3B binds central domain of 16S rRNA	177	195103	Clostridium perfringens ATCC 13124	Clostridium	Clostridium perfringens ATCC 13124 => Clostridium perfringens => Clostridium => Clostridiaceae => Clostridiales => Clostridia => Firmicutes => Bacteria => cellular organisms => root	-	b3065	Clostridiaceae	0	12.98	1.81	2.53	1.2	0	2.31	3.39	1.34	0	0.48	1.02	0	2.46	8.52	5.39
gi|110798562|ref|NC_008261.1|:c2653945-2653643	gi|110798562|ref|NC_008261.1|:c2653945-2653643|name|rpmA|locus|CPF_2383|product|50S ribosomal protein L27|note|involved in the peptidyltransferase reaction during translation	303	195103	Clostridium perfringens ATCC 13124	Clostridium	Clostridium perfringens ATCC 13124 => Clostridium perfringens => Clostridium => Clostridiaceae => Clostridiales => Clostridia => Firmicutes => Bacteria => cellular organisms => root	-	b3185	Clostridiaceae	0	4.96	1.85	0	0	0	0	0	0	0.48	0	0.3	0	0	2.62	0
gi|110798562|ref|NC_008261.1|:c2962625-2962512	gi|110798562|ref|NC_008261.1|:c2962625-2962512|name|rpmJ|locus|CPF_2689|product|50S ribosomal protein L36|note|smallest protein in the large subunit%3B similar to what is found with protein L31 and L33 several bacterial genomes contain paralogs which may be regulated by zinc%3B the protein from Thermus thermophilus has a zinc-binding motif and contains a bound zinc ion%3B the proteins in this gro…	114	195103	Clostridium perfringens ATCC 13124	Clostridium	Clostridium perfringens ATCC 13124 => Clostridium perfringens => Clostridium => Clostridiaceae => Clostridiales => Clostridia => Firmicutes => Bacteria => cellular organisms => root	-	-	Clostridiaceae	0	0	0	0	20.48	8.14	0	9.87	3.12	3.81	0	0	0	0.64	0	0.64
gi|110798562|ref|NC_008261.1|:c2970042-2969674	gi|110798562|ref|NC_008261.1|:c2970042-2969674|name|rplN|locus|CPF_2704|product|50S ribosomal protein L14|note|binds to the 23S rRNA between the centers for peptidyl transferase and GTPase	369	195103	Clostridium perfringens ATCC 13124	Clostridium	Clostridium perfringens ATCC 13124 => Clostridium perfringens => Clostridium => Clostridiaceae => Clostridiales => Clostridia => Firmicutes => Bacteria => cellular organisms => root	-	b3310	Clostridiaceae	0	0	0	1.7	0	0	0.22	0.2	0.32	0.39	0	4.65	0	0	3.87	0
gi|110798562|ref|NC_008261.1|:c2972356-2972075	gi|110798562|ref|NC_008261.1|:c2972356-2972075|name|rpsS|locus|CPF_2710|product|30S ribosomal protein S19|note|protein S19 forms a complex with S13 that binds strongly to the 16S ribosomal RNA	282	195103	Clostridium perfringens ATCC 13124	Clostridium	Clostridium perfringens ATCC 13124 => Clostridium perfringens => Clostridium => Clostridiaceae => Clostridiales => Clostridia => Firmicutes => Bacteria => cellular organisms => root	-	b3316	Clostridiaceae	1.38	0	1.71	0	0	0	0	2.93	0	0.51	1.82	0	0	0	0	0
gi|110798562|ref|NC_008261.1|:c2973260-2972427	gi|110798562|ref|NC_008261.1|:c2973260-2972427|name|rplB|locus|CPF_2711|product|50S ribosomal protein L2|note|one of the primary rRNA-binding proteins%3B required for association of the 30S and 50S subunits to form the 70S ribosome%2C for tRNA binding and peptide bond formation	834	195103	Clostridium perfringens ATCC 13124	Clostridium	Clostridium perfringens ATCC 13124 => Clostridium perfringens => Clostridium => Clostridiaceae => Clostridiales => Clostridia => Firmicutes => Bacteria => cellular organisms => root	-	b3317	Clostridiaceae	0	0.53	1.06	0	0.13	0	1.57	0	0	0	0	0	0	0	0	0
gi|110798562|ref|NC_008261.1|:c2977156-2975963	gi|110798562|ref|NC_008261.1|:c2977156-2975963|name|tuf|locus|CPF_2716|product|elongation factor Tu|note|EF-Tu%3B promotes GTP-dependent binding of aminoacyl-tRNA to the A-site of ribosomes during protein biosynthesis%3B when the tRNA anticodon matches the mRNA codon%2C GTP hydrolysis results%3B the inactive EF-Tu-GDP leaves the ribosome and release of GDP is promoted by elongation factor Ts%3B m…	1194	195103	Clostridium perfringens ATCC 13124	Clostridium	Clostridium perfringens ATCC 13124 => Clostridium perfringens => Clostridium => Clostridiaceae => Clostridiales => Clostridia => Firmicutes => Bacteria => cellular organisms => root	-	b3339;b3980	Clostridiaceae	0.22	0.07	0.13	0.22	0.8	1.63	0.41	0	0	0	0	0.15	0	0	0.13	0
gi|110798562|ref|NC_008261.1|:c2984332-2980796	gi|110798562|ref|NC_008261.1|:c2984332-2980796|name|rpoC|locus|CPF_2721|product|DNA-directed RNA polymerase subunit beta%27|note|DNA-dependent RNA polymerase catalyzes the transcription of DNA into RNA using the four ribonucleoside triphosphates as substrates. Subunit beta%27 binds to sigma factor allowing it to bind to the -10 region of the promoter	3537	195103	Clostridium perfringens ATCC 13124	Clostridium	Clostridium perfringens ATCC 13124 => Clostridium perfringens => Clostridium => Clostridiaceae => Clostridiales => Clostridia => Firmicutes => Bacteria => cellular organisms => root	2.7.7.6	b3988	Clostridiaceae	0	0.02	0.39	0.08	0.09	0	0.05	0	0	0.41	0.05	0	0.02	0.18	0	0.08
gi|110798562|ref|NC_008261.1|:c2988116-2984412	gi|110798562|ref|NC_008261.1|:c2988116-2984412|name|rpoB|locus|CPF_2722|product|DNA-directed RNA polymerase subunit beta|note|DNA-dependent RNA polymerase catalyzes the transcription of DNA into RNA using the four ribonucleoside triphosphates as substrates%3B beta subunit is part of the catalytic core which binds with a sigma factor to produce the holoenzyme	3705	195103	Clostridium perfringens ATCC 13124	Clostridium	Clostridium perfringens ATCC 13124 => Clostridium perfringens => Clostridium => Clostridiaceae => Clostridiales => Clostridia => Firmicutes => Bacteria => cellular organisms => root	2.7.7.6	b3987	Clostridiaceae	0	0.05	0.13	0	0.06	0	0	0.12	0.03	0	0	0	0	0	0	0.14
gi|110798562|ref|NC_008261.1|:c2990247-2989558	gi|110798562|ref|NC_008261.1|:c2990247-2989558|name|rplA|locus|CPF_2725|product|50S ribosomal protein L1|note|in Escherichia coli and Methanococcus%2C this protein autoregulates expression%3B the binding site in the mRNA mimics the binding site in the 23S rRNA	690	195103	Clostridium perfringens ATCC 13124	Clostridium	Clostridium perfringens ATCC 13124 => Clostridium perfringens => Clostridium => Clostridiaceae => Clostridiales => Clostridia => Firmicutes => Bacteria => cellular organisms => root	-	b3984	Clostridiaceae	3.19	0.26	5	0	1.23	0.54	0	0	0.17	0.42	0.25	0	0	0.21	9.32	0
gi|110798562|ref|NC_008261.1|:c3042807-3041404	gi|110798562|ref|NC_008261.1|:c3042807-3041404|name|glyS|locus|CPF_2779|product|glycyl-tRNA synthetase|note|Catalyzes a two-step reaction%2C first charging a glycine molecule by linking its carboxyl group to the alpha-phosphate of ATP%2C followed by transfer of the aminoacyl-adenylate to its tRNA	1404	195103	Clostridium perfringens ATCC 13124	Clostridium	Clostridium perfringens ATCC 13124 => Clostridium perfringens => Clostridium => Clostridiaceae => Clostridiales => Clostridia => Firmicutes => Bacteria => cellular organisms => root	6.1.1.14	-	Clostridiaceae	0.18	0	0	0.06	0	0.33	0	0.27	0.08	0	0.06	0	0	0.05	0.62	0
gi|110798562|ref|NC_008261.1|:c3059716-3059441	gi|110798562|ref|NC_008261.1|:c3059716-3059441|name|hup|locus|CPF_2802|product|DNA-binding protein HU|note|identified by similarity to SP:P02346%3B match to protein family HMM PF00216	276	195103	Clostridium perfringens ATCC 13124	Clostridium	Clostridium perfringens ATCC 13124 => Clostridium perfringens => Clostridium => Clostridiaceae => Clostridiales => Clostridia => Firmicutes => Bacteria => cellular organisms => root	-	b4000	Clostridiaceae	1.41	1.6	1.16	0	1.54	0	0	0	0.86	0	0.93	0	0.95	3.94	8.34	3.72
gi|110798562|ref|NC_008261.1|:c3220837-3220295	gi|110798562|ref|NC_008261.1|:c3220837-3220295|name|CPF_2955|locus|CPF_2955|product|rubredoxin%2Frubrerythrin|note|identified by match to protein family HMM PF00301%3B match to protein family HMM PF02915	543	195103	Clostridium perfringens ATCC 13124	Clostridium	Clostridium perfringens ATCC 13124 => Clostridium perfringens => Clostridium => Clostridiaceae => Clostridiales => Clostridia => Firmicutes => Bacteria => cellular organisms => root	1.11.1.1	-	Clostridiaceae	2.62	31.25	22.31	26.52	5.47	0.34	2.11	0.41	6.11	25.87	0.32	2.83	4.36	0.4	0	0
gi|110798562|ref|NC_008261.1|:c815623-814412	gi|110798562|ref|NC_008261.1|:c815623-814412|name|argG|locus|CPF_0683|product|argininosuccinate synthase|note|catalyzes the formation of 2-N%28omega%29-%28L-arginino%29succinate from L-citrulline and L-aspartate in arginine biosynthesis%2C AMP-forming	1212	195103	Clostridium perfringens ATCC 13124	Clostridium	Clostridium perfringens ATCC 13124 => Clostridium perfringens => Clostridium => Clostridiaceae => Clostridiales => Clostridia => Firmicutes => Bacteria => cellular organisms => root	6.3.4.5	b3172	Clostridiaceae	0	0	0.53	0	0	0.61	0	0	0	0	0.42	0	0	0.18	0.07	0.06
gi|110801439|ref|NC_008262.1|:1314709-1316943	gi|110801439|ref|NC_008262.1|:1314709-1316943|name|pfl|locus|CPR_1169|product|formate acetyltransferase|note|identified by match to protein family HMM PF01228%3B match to protein family HMM PF02901%3B match to protein family HMM TIGR01255	2235	289380	Clostridium perfringens SM101	Clostridium	Clostridium perfringens SM101 => Clostridium perfringens => Clostridium => Clostridiaceae => Clostridiales => Clostridia => Firmicutes => Bacteria => cellular organisms => root	2.3.1.54	b0903	Clostridiaceae	0.06	0	0	0	0.66	0	0.66	0	0.64	0	0	0	0.59	0	0.04	0.03
gi|110801439|ref|NC_008262.1|:280981-282180	gi|110801439|ref|NC_008262.1|:280981-282180|name|CPR_0227|locus|CPR_0227|product|Na%2FH antiporter %28napA%29|note|identified by match to protein family HMM PF00999	1200	289380	Clostridium perfringens SM101	Clostridium	Clostridium perfringens SM101 => Clostridium perfringens => Clostridium => Clostridiaceae => Clostridiales => Clostridia => Firmicutes => Bacteria => cellular organisms => root	-	-	Clostridiaceae	0.97	0.07	2.07	0	0.09	3.25	10.69	0	1.28	0	1.93	0.38	7.74	1.15	0	0
gi|110801439|ref|NC_008262.1|:726616-727377	gi|110801439|ref|NC_008262.1|:726616-727377|name|CPR_0607|locus|CPR_0607|product|phosphate transporter ATP-binding protein|note|ATP-binding protein%3B PstABCS is an ATP dependent phosphate uptake system which is responsible for inorganic phosphate uptake during phosphate starvation	762	289380	Clostridium perfringens SM101	Clostridium	Clostridium perfringens SM101 => Clostridium perfringens => Clostridium => Clostridiaceae => Clostridiales => Clostridia => Firmicutes => Bacteria => cellular organisms => root	3.6.3.27	b3725	Clostridiaceae	0	0	0	0	0	0	0	0	0	4.94	0	64.26	1685.99	0	101.7	0
gi|110801439|ref|NC_008262.1|:c1422291-1421392	gi|110801439|ref|NC_008262.1|:c1422291-1421392|name|gltA|locus|CPR_1264|product|ferredoxin-NADP%28%2B%29 reductase subunit alpha|note|identified by match to protein family HMM PF00175	900	289380	Clostridium perfringens SM101	Clostridium	Clostridium perfringens SM101 => Clostridium perfringens => Clostridium => Clostridiaceae => Clostridiales => Clostridia => Firmicutes => Bacteria => cellular organisms => root	-	-	Clostridiaceae	2.44	0	1.52	2.78	0	0	0	0	0	0	0	0	0	0	0	0
gi|110801439|ref|NC_008262.1|:c1630588-1629302	gi|110801439|ref|NC_008262.1|:c1630588-1629302|name|CPR_1448|locus|CPR_1448|product|aminotransferase%2C class V|note|identified by match to protein family HMM PF00266	1287	289380	Clostridium perfringens SM101	Clostridium	Clostridium perfringens SM101 => Clostridium perfringens => Clostridium => Clostridiaceae => Clostridiales => Clostridia => Firmicutes => Bacteria => cellular organisms => root	2.8.1.7;4.4.1.16	b2810	Clostridiaceae	0	0	0	0	0	0	71.42	2.16	0	0	53.47	0.07	129.84	0	0	0
gi|110801439|ref|NC_008262.1|:c1864582-1863788	gi|110801439|ref|NC_008262.1|:c1864582-1863788|name|cdsA|locus|CPR_1667|product|phosphatidate cytidylyltransferase|note|identified by similarity to SP:O31752%3B match to protein family HMM PF01148	795	289380	Clostridium perfringens SM101	Clostridium	Clostridium perfringens SM101 => Clostridium perfringens => Clostridium => Clostridiaceae => Clostridiales => Clostridia => Firmicutes => Bacteria => cellular organisms => root	2.7.7.41	b1409	Clostridiaceae	0.16	0	0.1	0.11	0.13	0	0.31	0.09	0.15	0.18	0	2.05	0	0	0.6	0.55
gi|110801439|ref|NC_008262.1|:c1877225-1876872	gi|110801439|ref|NC_008262.1|:c1877225-1876872|name|rplS|locus|CPR_1680|product|50S ribosomal protein L19|note|this protein is located at the 30S-50S ribosomal subunit interface and may play a role in the structure and function of the aminoacyl-tRNA binding site	354	289380	Clostridium perfringens SM101	Clostridium	Clostridium perfringens SM101 => Clostridium perfringens => Clostridium => Clostridiaceae => Clostridiales => Clostridia => Firmicutes => Bacteria => cellular organisms => root	-	b2606	Clostridiaceae	4.02	17.72	10.2	0	1.5	0	0	2.97	0	0.41	0	0	0	0	0	0
gi|110801439|ref|NC_008262.1|:c2193020-2190390	gi|110801439|ref|NC_008262.1|:c2193020-2190390|name|ppdK|locus|CPR_1983|product|pyruvate phosphate dikinase|note|catalyzes the formation of phosphoenolpyruvate from pyruvate	2631	289380	Clostridium perfringens SM101	Clostridium	Clostridium perfringens SM101 => Clostridium perfringens => Clostridium => Clostridiaceae => Clostridiales => Clostridia => Firmicutes => Bacteria => cellular organisms => root	2.7.9.1	-	Clostridiaceae	4.18	1.85	0.64	1.05	1.94	0	0	0.68	0	0.06	0.23	0	0.13	0	0.21	0.56
gi|110801439|ref|NC_008262.1|:c2568216-2567107	gi|110801439|ref|NC_008262.1|:c2568216-2567107|name|CPR_2340|locus|CPR_2340|product|ABC transporter|note|identified by match to protein family HMM PF00005%3B match to protein family HMM PF03459	1110	289380	Clostridium perfringens SM101	Clostridium	Clostridium perfringens SM101 => Clostridium perfringens => Clostridium => Clostridiaceae => Clostridiales => Clostridia => Firmicutes => Bacteria => cellular organisms => root	3.6.3.-	b1318	Clostridiaceae	0.23	0.08	0.14	0	0	0.17	0	0.61	2.14	1.17	0	0	0.71	0	0	0.07
gi|110801439|ref|NC_008262.1|:c2611184-2610960	gi|110801439|ref|NC_008262.1|:c2611184-2610960|name|rpsN|locus|CPR_2386|product|30S ribosomal protein S14|note|located in the peptidyl transferase center and involved in assembly of 30S ribosome subunit%3B similar to what is observed with proteins L31 and L33%2C some proteins in this family contain CXXC motifs that are involved in zinc binding%3B if two copies are present in a genome%2C then the …	225	289380	Clostridium perfringens SM101	Clostridium	Clostridium perfringens SM101 => Clostridium perfringens => Clostridium => Clostridiaceae => Clostridiales => Clostridia => Firmicutes => Bacteria => cellular organisms => root	-	-	Clostridiaceae	0	1.96	0	0.4	0	2.47	0.36	9.34	0.53	0	0	0.4	0	0	0	0
gi|110801439|ref|NC_008262.1|:c2620707-2619514	gi|110801439|ref|NC_008262.1|:c2620707-2619514|name|tuf|locus|CPR_2402|product|elongation factor Tu|note|EF-Tu%3B promotes GTP-dependent binding of aminoacyl-tRNA to the A-site of ribosomes during protein biosynthesis%3B when the tRNA anticodon matches the mRNA codon%2C GTP hydrolysis results%3B the inactive EF-Tu-GDP leaves the ribosome and release of GDP is promoted by elongation factor Ts%3B m…	1194	289380	Clostridium perfringens SM101	Clostridium	Clostridium perfringens SM101 => Clostridium perfringens => Clostridium => Clostridiaceae => Clostridiales => Clostridia => Firmicutes => Bacteria => cellular organisms => root	-	b3339;b3980	Clostridiaceae	1.84	2.37	0.34	0	2.04	0.08	0.07	1.45	0.79	4.97	0.79	5.3	0	0.79	0	1.66
gi|110801439|ref|NC_008262.1|:c2636718-2635525	gi|110801439|ref|NC_008262.1|:c2636718-2635525|name|tuf|locus|CPR_2416|product|elongation factor Tu|note|EF-Tu%3B promotes GTP-dependent binding of aminoacyl-tRNA to the A-site of ribosomes during protein biosynthesis%3B when the tRNA anticodon matches the mRNA codon%2C GTP hydrolysis results%3B the inactive EF-Tu-GDP leaves the ribosome and release of GDP is promoted by elongation factor Ts%3B m…	1194	289380	Clostridium perfringens SM101	Clostridium	Clostridium perfringens SM101 => Clostridium perfringens => Clostridium => Clostridiaceae => Clostridiales => Clostridia => Firmicutes => Bacteria => cellular organisms => root	-	b3339;b3980	Clostridiaceae	5.96	2.22	6.18	3.52	1.51	1.86	0	3.9	0.3	0	0.07	0	0	0	2.53	1.41
gi|110804074|ref|NC_008258.1|:1389651-1390619	gi|110804074|ref|NC_008258.1|:1389651-1390619|name|ycjV|locus|SFV_1334|product|ABC transporter ATP-binding protein|note|Code: G%3B COG: COG3839	969	373384	Shigella flexneri 5 str. 8401	Shigella	Shigella flexneri 5 str. 8401 => Shigella flexneri 5 => Shigella flexneri => Shigella => Enterobacteriaceae => Enterobacteriales => Gammaproteobacteria => Proteobacteria => Bacteria => cellular organisms => root	-	b1318	Gammaproteobacteria	1.33	0	0.08	0	0.44	2.2	2.02	1.55	0.12	0	4.69	6.43	0.27	0	0	0.08
gi|110804074|ref|NC_008258.1|:c1740418-1739198	gi|110804074|ref|NC_008258.1|:c1740418-1739198|name|SFV_1703|locus|SFV_1703|product|bifunctional cysteine desulfurase%2Fselenocysteine lyase|note|catalyzes the formation of L-alanine and selenide or sulfanylcysteine from selenocysteine or cysteine	1221	373384	Shigella flexneri 5 str. 8401	Shigella	Shigella flexneri 5 str. 8401 => Shigella flexneri 5 => Shigella flexneri => Shigella => Enterobacteriaceae => Enterobacteriales => Gammaproteobacteria => Proteobacteria => Bacteria => cellular organisms => root	2.8.1.7;4.4.1.16	b1680	Gammaproteobacteria	0	29.24	0	11.57	2.26	0	0	0	5.53	11.86	6.39	5.25	15.21	0	0	0.3
gi|110804074|ref|NC_008258.1|:c2255504-2254020	gi|110804074|ref|NC_008258.1|:c2255504-2254020|name|mglA|locus|SFV_2224|product|galactose%2Fmethyl galaxtoside transporter ATP-binding protein|note|with MglBC transports galactose or methyl galactoside into the cell%3B contains 2 ATP binding domains	1485	373384	Shigella flexneri 5 str. 8401	Shigella	Shigella flexneri 5 str. 8401 => Shigella flexneri 5 => Shigella flexneri => Shigella => Enterobacteriaceae => Enterobacteriales => Gammaproteobacteria => Proteobacteria => Bacteria => cellular organisms => root	3.6.3.17	b2149	Gammaproteobacteria	0	0.06	0.65	0.06	0	0.37	0	1.16	0.08	0	0	0	0	0	1.71	0.44
gi|110804074|ref|NC_008258.1|:c3764662-3762833	gi|110804074|ref|NC_008258.1|:c3764662-3762833|name|recQ|locus|SFV_3676|product|ATP-dependent DNA helicase RecQ|note|functions in blocking illegitimate recombination%2C enhancing topoisomerase activity%2C initiating SOS signaling and clearing blocked replication forks%3B component of the RecF recombinational pathway	1830	373384	Shigella flexneri 5 str. 8401	Shigella	Shigella flexneri 5 str. 8401 => Shigella flexneri 5 => Shigella flexneri => Shigella => Enterobacteriaceae => Enterobacteriales => Gammaproteobacteria => Proteobacteria => Bacteria => cellular organisms => root	3.6.4.12	b3822	Gammaproteobacteria	0	0	0	0	0	0	0.36	0.53	0	0	0	0	0	0	0.26	0
gi|110832861|ref|NC_008260.1|:414014-415204	gi|110832861|ref|NC_008260.1|:414014-415204|name|tuf-1|locus|ABO_0371|product|elongation factor Tu|note|EF-Tu%3B promotes GTP-dependent binding of aminoacyl-tRNA to the A-site of ribosomes during protein biosynthesis%3B when the tRNA anticodon matches the mRNA codon%2C GTP hydrolysis results%3B the inactive EF-Tu-GDP leaves the ribosome and release of GDP is promoted by elongation factor Ts%3B ma…	1191	393595	Alcanivorax borkumensis SK2	Alcanivorax	Alcanivorax borkumensis SK2 => Alcanivorax borkumensis => Alcanivorax => Alcanivoracaceae => Oceanospirillales => Gammaproteobacteria => Proteobacteria => Bacteria => cellular organisms => root	-	b3339;b3980	Gammaproteobacteria	0.76	0	0.27	1.95	0	0.08	0	0.19	0	0.24	0.14	2.96	1.62	0.06	0	0
gi|110832861|ref|NC_008260.1|:427642-428013	gi|110832861|ref|NC_008260.1|:427642-428013|name|rpsL|locus|ABO_0380|product|30S ribosomal protein S12|note|interacts with and stabilizes bases of the 16S rRNA that are involved in tRNA selection in the A site and with the mRNA backbone%3B located at the interface of the 30S and 50S subunits%2C it traverses the body of the 30S subunit contacting proteins on the other side%3B mutations in the S12 …	372	393595	Alcanivorax borkumensis SK2	Alcanivorax	Alcanivorax borkumensis SK2 => Alcanivorax borkumensis => Alcanivorax => Alcanivoracaceae => Oceanospirillales => Gammaproteobacteria => Proteobacteria => Bacteria => cellular organisms => root	-	b3342	Gammaproteobacteria	0	0	1.08	0.24	3.14	4.24	0	0	0	0.39	0	0.24	0	0	0	0
gi|110832861|ref|NC_008260.1|:940825-942123	gi|110832861|ref|NC_008260.1|:940825-942123|name|oadB|locus|ABO_0845|product|oxaloacetate decarboxylase subunit beta|note|Oxaloacetate decarboxylase beta chain%7EHigh confidence in function and specificity	1299	393595	Alcanivorax borkumensis SK2	Alcanivorax	Alcanivorax borkumensis SK2 => Alcanivorax borkumensis => Alcanivorax => Alcanivoracaceae => Oceanospirillales => Gammaproteobacteria => Proteobacteria => Bacteria => cellular organisms => root	4.1.1.3	-	Gammaproteobacteria	0.3	0	0	0	1.8	0	0	0.52	0	0	0	0	1.08	0	0	0
gi|110832861|ref|NC_008260.1|:c680438-679101	gi|110832861|ref|NC_008260.1|:c680438-679101|name|dagA|locus|ABO_0618|product|sodium%2Falanine symporter|note|%28sodium%2Falanine symporter%2C amino acid carrier protein alst%2C Na%28%2B%29-linked D-alanine%2Fglycine permease%2C sodium%2Fproton-dependent alanine carrier protein%29 identified by sequence similarity%3B identified by match to PFAM protein family HMMPF01235 and TIGRFAM protein family…	1338	393595	Alcanivorax borkumensis SK2	Alcanivorax	Alcanivorax borkumensis SK2 => Alcanivorax borkumensis => Alcanivorax => Alcanivoracaceae => Oceanospirillales => Gammaproteobacteria => Proteobacteria => Bacteria => cellular organisms => root	-	b0007	Gammaproteobacteria	0.77	0.73	0.36	0	0	0	0	0	0.53	0	0.58	0.07	1.24	0	0	0.93
gi|111017022|ref|NC_008268.1|:1480449-1481792	gi|111017022|ref|NC_008268.1|:1480449-1481792|name|gdh|locus|RHA1_ro01405|product|glutamate dehydrogenase|note|converts 2-oxoglutarate to glutamate%3B in Escherichia coli this enzyme plays a role in glutamate synthesis when the cell is under energy restriction%3B uses NADPH%3B forms a homohexamer	1344	101510	Rhodococcus jostii RHA1	Rhodococcus	Rhodococcus jostii RHA1 => Rhodococcus jostii => Rhodococcus => Nocardiaceae => Corynebacteriales => Actinobacteria => Actinobacteria => Bacteria => cellular organisms => root	1.4.1.4	b1761	Actinobacteria	0.67	0.85	0.18	0.33	0	2.35	0.18	1.34	3.53	0.32	0.7	1.08	0.33	0.11	4.96	0.05
gi|111017022|ref|NC_008268.1|:4135507-4136844	gi|111017022|ref|NC_008268.1|:4135507-4136844|name|RHA1_ro03934|locus|RHA1_ro03934|product|glucarate dehydratase	1338	101510	Rhodococcus jostii RHA1	Rhodococcus	Rhodococcus jostii RHA1 => Rhodococcus jostii => Rhodococcus => Nocardiaceae => Corynebacteriales => Actinobacteria => Actinobacteria => Bacteria => cellular organisms => root	4.2.1.40	b2787	Actinobacteria	0	0.73	0.48	2.61	0	0	0	0	0	0	0	0	0	0	0	0.88
gi|111017022|ref|NC_008268.1|:6049438-6050925	gi|111017022|ref|NC_008268.1|:6049438-6050925|name|RHA1_ro05624|locus|RHA1_ro05624|product|serine protease%2C C-terminal	1488	101510	Rhodococcus jostii RHA1	Rhodococcus	Rhodococcus jostii RHA1 => Rhodococcus jostii => Rhodococcus => Nocardiaceae => Corynebacteriales => Actinobacteria => Actinobacteria => Bacteria => cellular organisms => root	3.4.21.107	b3234	Actinobacteria	0.7	0.12	0	0.12	0.07	0	0	0.76	0.48	0.97	0	0.36	0.12	0.1	0.27	0.15
gi|111017022|ref|NC_008268.1|:6641781-6643094	gi|111017022|ref|NC_008268.1|:6641781-6643094|name|secY|locus|RHA1_ro06153|product|preprotein translocase subunit SecY|note|forms heterotrimeric complex in the membrane%3B in bacteria the complex consists of SecY which forms the channel pore and SecE and SecG%3B the SecG subunit is not essential%3B in bacteria translocation is driven via the SecA ATPase	1314	101510	Rhodococcus jostii RHA1	Rhodococcus	Rhodococcus jostii RHA1 => Rhodococcus jostii => Rhodococcus => Nocardiaceae => Corynebacteriales => Actinobacteria => Actinobacteria => Bacteria => cellular organisms => root	-	b3300	Actinobacteria	0.98	0	0.92	0	0	0.07	0.06	0	0.27	0	0.26	0	0	0	0.12	0.28
gi|111017022|ref|NC_008268.1|:7679739-7680758	gi|111017022|ref|NC_008268.1|:7679739-7680758|name|gap2|locus|RHA1_ro07177|product|glyceraldehyde 3-phosphate dehydrogenase	1020	101510	Rhodococcus jostii RHA1	Rhodococcus	Rhodococcus jostii RHA1 => Rhodococcus jostii => Rhodococcus => Nocardiaceae => Corynebacteriales => Actinobacteria => Actinobacteria => Bacteria => cellular organisms => root	1.2.1.12	b1779	Actinobacteria	2.54	3.29	7.24	7.37	0	0	0.56	0.22	2.79	5.11	0.42	0.44	0.69	0	0	0.36
gi|111017022|ref|NC_008268.1|:c1031944-1028933	gi|111017022|ref|NC_008268.1|:c1031944-1028933|name|uvrA|locus|RHA1_ro00969|product|excinuclease ABC subunit A|note|The UvrABC repair system catalyzes the recognition and processing of DNA lesions. UvrA is an ATPase and a DNA-binding protein. A damage recognition complex composed of 2 uvrA and 2 uvrB subunits scans DNA for abnormalities. When the presence of a lesion has been verified by uvrB%2C …	3012	101510	Rhodococcus jostii RHA1	Rhodococcus	Rhodococcus jostii RHA1 => Rhodococcus jostii => Rhodococcus => Nocardiaceae => Corynebacteriales => Actinobacteria => Actinobacteria => Bacteria => cellular organisms => root	-	b4058	Actinobacteria	0	0.41	0	0	0	0	0	0	0	1.2	0.14	0	0	0	0	0
gi|111017022|ref|NC_008268.1|:c2038351-2037161	gi|111017022|ref|NC_008268.1|:c2038351-2037161|name|tufA|locus|RHA1_ro01921|product|elongation factor Tu|note|EF-Tu%3B promotes GTP-dependent binding of aminoacyl-tRNA to the A-site of ribosomes during protein biosynthesis%3B when the tRNA anticodon matches the mRNA codon%2C GTP hydrolysis results%3B the inactive EF-Tu-GDP leaves the ribosome and release of GDP is promoted by elongation factor Ts…	1191	101510	Rhodococcus jostii RHA1	Rhodococcus	Rhodococcus jostii RHA1 => Rhodococcus jostii => Rhodococcus => Nocardiaceae => Corynebacteriales => Actinobacteria => Actinobacteria => Bacteria => cellular organisms => root	-	b3339;b3980	Actinobacteria	0.54	0.37	0.67	0.3	0.45	0.08	0.69	0.38	0.1	0	0.14	0.08	0.07	0.12	1	0.43
gi|111017022|ref|NC_008268.1|:c2081146-2077190	gi|111017022|ref|NC_008268.1|:c2081146-2077190|name|rpoC|locus|RHA1_ro01961|product|DNA-directed RNA polymerase subunit beta%27|note|DNA-dependent RNA polymerase catalyzes the transcription of DNA into RNA using the four ribonucleoside triphosphates as substrates. Subunit beta%27 binds to sigma factor allowing it to bind to the -10 region of the promoter	3957	101510	Rhodococcus jostii RHA1	Rhodococcus	Rhodococcus jostii RHA1 => Rhodococcus jostii => Rhodococcus => Nocardiaceae => Corynebacteriales => Actinobacteria => Actinobacteria => Bacteria => cellular organisms => root	2.7.7.6	b3988	Actinobacteria	0.26	0.04	0.04	0.18	0	0.07	0.52	0.34	0.06	0.22	0	0.23	0.04	0.04	0.02	0.17
gi|111017022|ref|NC_008268.1|:c6274239-6272776	gi|111017022|ref|NC_008268.1|:c6274239-6272776|name|RHA1_ro05836|locus|RHA1_ro05836|product|catalase	1464	101510	Rhodococcus jostii RHA1	Rhodococcus	Rhodococcus jostii RHA1 => Rhodococcus jostii => Rhodococcus => Nocardiaceae => Corynebacteriales => Actinobacteria => Actinobacteria => Bacteria => cellular organisms => root	1.11.1.6	b1732	Actinobacteria	0.35	0	0.11	0.06	0.65	0.38	0.39	0	0	0.49	0.06	0	0	0.15	0	0.05
gi|111219505|ref|NC_008278.1|:1145195-1148620	gi|111219505|ref|NC_008278.1|:1145195-1148620|name|rpoB|locus|FRAAL1072|product|DNA-directed RNA polymerase subunit beta|note|DNA-dependent RNA polymerase catalyzes the transcription of DNA into RNA using the four ribonucleoside triphosphates as substrates%3B beta subunit is part of the catalytic core which binds with a sigma factor to produce the holoenzyme	3426	326424	Frankia alni ACN14a	Frankia	Frankia alni ACN14a => Frankia alni => Frankia => Frankiaceae => Frankiales => Actinobacteria => Actinobacteria => Bacteria => cellular organisms => root	2.7.7.6	b3987	Actinobacteria	1.74	0.9	0.33	0.13	0.06	0.05	2.38	1.12	0.03	0.04	0.03	0.05	0	0.02	0.05	0.02
gi|111219505|ref|NC_008278.1|:1155994-1158090	gi|111219505|ref|NC_008278.1|:1155994-1158090|name|fusA|locus|FRAAL1078|product|elongation factor G|note|EF-G%3B promotes GTP-dependent translocation of the ribosome during translation%3B many organisms have multiple copies of this gene	2097	326424	Frankia alni ACN14a	Frankia	Frankia alni ACN14a => Frankia alni => Frankia => Frankiaceae => Frankiales => Actinobacteria => Actinobacteria => Bacteria => cellular organisms => root	-	b3340	Actinobacteria	0.37	0	1.19	0.13	0.3	0.13	0.04	0.14	0.45	0.07	0.08	0.22	0	0	0.04	0.03
gi|111219505|ref|NC_008278.1|:1162952-1163377	gi|111219505|ref|NC_008278.1|:1162952-1163377|name|rplV|locus|FRAAL1086|product|50S ribosomal protein L22|note|binds specifically to 23S rRNA during the early stages of 50S assembly%3B makes contact with all 6 domains of the 23S rRNA in the assembled 50S subunit and ribosome%3B mutations in this gene result in erythromycin resistance%3B located near peptidyl-transferase center	426	326424	Frankia alni ACN14a	Frankia	Frankia alni ACN14a => Frankia alni => Frankia => Frankiaceae => Frankiales => Actinobacteria => Actinobacteria => Bacteria => cellular organisms => root	-	b3315	Actinobacteria	1.21	1.24	1.7	0	0	0	3.07	0.18	1.39	0	0.8	0.21	2.67	0.68	1.68	0
gi|111219505|ref|NC_008278.1|:1167631-1168167	gi|111219505|ref|NC_008278.1|:1167631-1168167|name|rplF|locus|FRAAL1096|product|50S ribosomal protein L6|note|ribosomal protein L6 appears to have arisen as a result of an ancient gene duplication as based on structural comparison of the Bacillus stearothermophilus protein%3B RNA-binding appears to be in the C-terminal domain%3B mutations in the L6 gene confer resistance to aminoglycoside antibio…	537	326424	Frankia alni ACN14a	Frankia	Frankia alni ACN14a => Frankia alni => Frankia => Frankiaceae => Frankiales => Actinobacteria => Actinobacteria => Bacteria => cellular organisms => root	-	b3305	Actinobacteria	0	0.16	4.18	0	0.2	0	1.67	1.26	2.87	0.81	1.28	1.18	0.98	0.14	1.18	1.09
gi|111219505|ref|NC_008278.1|:1175833-1176882	gi|111219505|ref|NC_008278.1|:1175833-1176882|name|rpoA|locus|FRAAL1110|product|DNA-directed RNA polymerase subunit alpha|note|catalyzes the transcription of DNA into RNA using the four ribonucleoside triphosphates as substrates. Dimerization of the alpha subunit is the first step in the sequential assembly of subunits to form the holoenzyme	1050	326424	Frankia alni ACN14a	Frankia	Frankia alni ACN14a => Frankia alni => Frankia => Frankiaceae => Frankiales => Actinobacteria => Actinobacteria => Bacteria => cellular organisms => root	2.7.7.6	b3295	Actinobacteria	0	0.25	0.46	0.26	0	0	0.08	0	0.56	0.41	0.08	0.52	0	0.07	0	0.21
gi|111219505|ref|NC_008278.1|:1181932-1183344	gi|111219505|ref|NC_008278.1|:1181932-1183344|name|glmM|locus|FRAAL1116|product|phosphoglucosamine mutase|note|catalyzes the conversion of glucosamine-6-phosphate to glucosamine-1-phosphate	1413	326424	Frankia alni ACN14a	Frankia	Frankia alni ACN14a => Frankia alni => Frankia => Frankiaceae => Frankiales => Actinobacteria => Actinobacteria => Bacteria => cellular organisms => root	5.4.2.10	b3176	Actinobacteria	0	0	0	0	0	0	0.29	0.64	0	0	0	0	0	0	1.07	0
gi|111219505|ref|NC_008278.1|:1380562-1381887	gi|111219505|ref|NC_008278.1|:1380562-1381887|name|ahcY|locus|FRAAL1283|product|S-adenosyl-L-homocysteine hydrolase|note|catalyzes the formation of L-homocysteine from S-adenosyl-L-homocysteine	1326	326424	Frankia alni ACN14a	Frankia	Frankia alni ACN14a => Frankia alni => Frankia => Frankiaceae => Frankiales => Actinobacteria => Actinobacteria => Bacteria => cellular organisms => root	3.3.1.1	-	Actinobacteria	2.93	0.53	0.24	0	0.32	0	0	0	0.72	0	0.06	0	0.2	0.05	0	0
gi|111219505|ref|NC_008278.1|:2071960-2073258	gi|111219505|ref|NC_008278.1|:2071960-2073258|name|clpX|locus|FRAAL1912|product|ATP-dependent protease ATP-binding subunit ClpX|note|binds and unfolds substrates as part of the ClpXP protease	1299	326424	Frankia alni ACN14a	Frankia	Frankia alni ACN14a => Frankia alni => Frankia => Frankiaceae => Frankiales => Actinobacteria => Actinobacteria => Bacteria => cellular organisms => root	-	b0438	Actinobacteria	0	0.07	0.74	0	0.16	0.21	1.32	0	0	0	0	0	5.6	0	0.55	0
gi|111219505|ref|NC_008278.1|:2196893-2198122	gi|111219505|ref|NC_008278.1|:2196893-2198122|name|rpoD|locus|FRAAL2026|product|RNA polymerase essential primary sigma 70 factor|note|Evidence 2b : Function of strongly homologous gene%3B PubMedId : 14766581%2C 96115916%3B Product type f : factor	1230	326424	Frankia alni ACN14a	Frankia	Frankia alni ACN14a => Frankia alni => Frankia => Frankiaceae => Frankiales => Actinobacteria => Actinobacteria => Bacteria => cellular organisms => root	-	b3067	Actinobacteria	0.95	0.07	5.41	0.44	0	0.15	1.39	0.24	4.82	1.29	3.69	1.84	2.35	0.12	1.36	0.18
gi|111219505|ref|NC_008278.1|:2258875-2261595	gi|111219505|ref|NC_008278.1|:2258875-2261595|name|valS|locus|FRAAL2075|product|valyl-tRNA synthetase|note|valine--tRNA ligase%3B ValRS%3B converts valine ATP and tRNA%28Val%29 to AMP PPi and valyl-tRNA%28Val%29%3B class-I aminoacyl-tRNA synthetase type 1 subfamily%3B has a posttransfer editing process to hydrolyze mischarged Thr-tRNA%28Val%29 which is done by the editing domain	2721	326424	Frankia alni ACN14a	Frankia	Frankia alni ACN14a => Frankia alni => Frankia => Frankiaceae => Frankiales => Actinobacteria => Actinobacteria => Bacteria => cellular organisms => root	6.1.1.9	b4258	Actinobacteria	1.19	0.26	1.5	0.03	0.08	0	0.03	0.03	0	0	0	1.56	0	0	0	0
gi|111219505|ref|NC_008278.1|:3538355-3541882	gi|111219505|ref|NC_008278.1|:3538355-3541882|name|FRAAL3253|locus|FRAAL3253|product|pyruvate-flavodoxin oxidoreductase|note|Evidence 2b : Function of strongly homologous gene%3B Product type e : enzyme	3528	326424	Frankia alni ACN14a	Frankia	Frankia alni ACN14a => Frankia alni => Frankia => Frankiaceae => Frankiales => Actinobacteria => Actinobacteria => Bacteria => cellular organisms => root	1.2.7.-	b1378	Actinobacteria	0.04	0.03	0	0.1	0.39	0.13	0.07	0.28	2.25	0.08	0.75	0.08	0.27	0	0.02	0.02
gi|111219505|ref|NC_008278.1|:6405936-6408446	gi|111219505|ref|NC_008278.1|:6405936-6408446|name|glgB|locus|FRAAL5902|product|glycogen branching protein|note|catalyzes the transfer of a segment of a 1%2C4-alpha-D-glucan chain to a primary hydroxy group in a similar glucan chain	2511	326424	Frankia alni ACN14a	Frankia	Frankia alni ACN14a => Frankia alni => Frankia => Frankiaceae => Frankiales => Actinobacteria => Actinobacteria => Bacteria => cellular organisms => root	2.4.1.18	b3432	Actinobacteria	1.91	0	0.03	0	0	0	0.26	0	1.84	0	7.75	0	0	0	0.03	0
gi|111219505|ref|NC_008278.1|:6749679-6751265	gi|111219505|ref|NC_008278.1|:6749679-6751265|name|FRAAL6221|locus|FRAAL6221|product|poly%28beta-D-mannuronate%29 O-acetylase|note|Evidence 3 : Function proposed based on presence of conserved amino acid motif%2C structural feature or limited homology%3B Product type e : enzyme	1587	326424	Frankia alni ACN14a	Frankia	Frankia alni ACN14a => Frankia alni => Frankia => Frankiaceae => Frankiales => Actinobacteria => Actinobacteria => Bacteria => cellular organisms => root	2.3.1.-	-	Actinobacteria	0	0	0	0	0.13	0	0	0.05	0.6	0.46	0.05	0.57	0.33	0	0.4	0.55
gi|111219505|ref|NC_008278.1|:7054298-7055926	gi|111219505|ref|NC_008278.1|:7054298-7055926|name|groEL|locus|FRAAL6486|product|molecular chaperone GroEL|note|60 kDa chaperone family%3B promotes refolding of misfolded polypeptides especially under stressful conditions%3B forms two stacked rings of heptamers to form a barrel-shaped 14mer%3B ends can be capped by GroES%3B misfolded proteins enter the barrel where they are refolded when GroES bi…	1629	326424	Frankia alni ACN14a	Frankia	Frankia alni ACN14a => Frankia alni => Frankia => Frankiaceae => Frankiales => Actinobacteria => Actinobacteria => Bacteria => cellular organisms => root	-	b4143	Actinobacteria	0.71	0.05	0.2	0.71	0.26	0.06	0.1	0.92	0.15	2.04	0.05	0.06	0.27	0.04	0.29	0.32
gi|111219505|ref|NC_008278.1|:7174248-7176467	gi|111219505|ref|NC_008278.1|:7174248-7176467|name|ftsH|locus|FRAAL6588|product|cell division protein FtsH|note|Evidence 2b : Function of strongly homologous gene%3B Product type e : enzyme	2220	326424	Frankia alni ACN14a	Frankia	Frankia alni ACN14a => Frankia alni => Frankia => Frankiaceae => Frankiales => Actinobacteria => Actinobacteria => Bacteria => cellular organisms => root	3.4.24.-	b3178	Actinobacteria	0.17	0.04	0.04	0.08	0.14	1.34	0.29	0.27	0.43	0.65	0.23	0.04	0.16	0.03	0.57	0.07
gi|111219505|ref|NC_008278.1|:7307158-7308780	gi|111219505|ref|NC_008278.1|:7307158-7308780|name|groEL|locus|FRAAL6701|product|molecular chaperone GroEL|note|60 kDa chaperone family%3B promotes refolding of misfolded polypeptides especially under stressful conditions%3B forms two stacked rings of heptamers to form a barrel-shaped 14mer%3B ends can be capped by GroES%3B misfolded proteins enter the barrel where they are refolded when GroES bi…	1623	326424	Frankia alni ACN14a	Frankia	Frankia alni ACN14a => Frankia alni => Frankia => Frankiaceae => Frankiales => Actinobacteria => Actinobacteria => Bacteria => cellular organisms => root	-	b4143	Actinobacteria	1.27	0.38	1.09	0.06	0	0.06	0	0	0.37	0.09	0.05	1.22	0.22	0	0.1	0.27
gi|111219505|ref|NC_008278.1|:7485309-7485632	gi|111219505|ref|NC_008278.1|:7485309-7485632|name|trxA|locus|FRAAL6873|product|thioredoxin|note|Evidence 2b : Function of strongly homologous gene%3B PubMedId : 9367834%3B Product type c : carrier	324	326424	Frankia alni ACN14a	Frankia	Frankia alni ACN14a => Frankia alni => Frankia => Frankiaceae => Frankiales => Actinobacteria => Actinobacteria => Bacteria => cellular organisms => root	-	b3781	Actinobacteria	14.37	0	0	0	0	0	0	0	18.66	8.49	29.1	0	25.69	0	11.27	18.34
gi|111219505|ref|NC_008278.1|:c1810873-1810031	gi|111219505|ref|NC_008278.1|:c1810873-1810031|name|FRAAL1681|locus|FRAAL1681|product|ABC transporter ATP-binding protein|note|Evidence 3 : Function proposed based on presence of conserved amino acid motif%2C structural feature or limited homology%3B Product type t : transporter	843	326424	Frankia alni ACN14a	Frankia	Frankia alni ACN14a => Frankia alni => Frankia => Frankiaceae => Frankiales => Actinobacteria => Actinobacteria => Bacteria => cellular organisms => root	3.6.3.-	b0879	Actinobacteria	0	0.73	0	0	0	0	0.78	0	0	0	0	0	1.14	0	0	0
gi|111219505|ref|NC_008278.1|:c2845873-2843252	gi|111219505|ref|NC_008278.1|:c2845873-2843252|name|clpB|locus|FRAAL2601|product|ATP-dependent protease|note|Evidence 2b : Function of strongly homologous gene%3B Product type mc : molecular chaperone	2622	326424	Frankia alni ACN14a	Frankia	Frankia alni ACN14a => Frankia alni => Frankia => Frankiaceae => Frankiales => Actinobacteria => Actinobacteria => Bacteria => cellular organisms => root	-	b2592	Actinobacteria	0.25	0	0.24	0.03	0.2	0	0.69	0.03	0.5	0.11	0	0.31	0	0	0.64	2.63
gi|111219505|ref|NC_008278.1|:c558113-555426	gi|111219505|ref|NC_008278.1|:c558113-555426|name|FRAAL0492|locus|FRAAL0492|product|transcriptional accessory protein|note|Evidence 3 : Function proposed based on presence of conserved amino acid motif%2C structural feature or limited homology%3B Product type r : regulator	2688	326424	Frankia alni ACN14a	Frankia	Frankia alni ACN14a => Frankia alni => Frankia => Frankiaceae => Frankiales => Actinobacteria => Actinobacteria => Bacteria => cellular organisms => root	-	b3407	Actinobacteria	0.24	0	0.03	0.27	0.04	0	0.06	0.03	0.09	0.16	0.06	0.17	3.36	0.05	0.03	0.08
gi|111219505|ref|NC_008278.1|:c5669719-5668523	gi|111219505|ref|NC_008278.1|:c5669719-5668523|name|metK|locus|FRAAL5227|product|S-adenosylmethionine synthetase|note|catalyzes the formation of S-adenosylmethionine from methionine and ATP%3B methionine adenosyltransferase	1197	326424	Frankia alni ACN14a	Frankia	Frankia alni ACN14a => Frankia alni => Frankia => Frankiaceae => Frankiales => Actinobacteria => Actinobacteria => Bacteria => cellular organisms => root	2.5.1.6	b2942	Actinobacteria	0.97	0.07	0.4	0.15	0	0	0.07	0	0.5	0	0	1.58	0.95	0	0.07	0.06
gi|111219505|ref|NC_008278.1|:c6336026-6335502	gi|111219505|ref|NC_008278.1|:c6336026-6335502|name|ilvH|locus|FRAAL5850|product|acetolactate synthase 3 regulatory subunit|note|with IlvI catalyzes the formation of 2-acetolactate from pyruvate%2C the small subunit is required for full activity and valine sensitivity%3B E.coli produces 3 isoenzymes of acetolactate synthase which differ in specificity to substrates%2C valine sensitivity and affin…	525	326424	Frankia alni ACN14a	Frankia	Frankia alni ACN14a => Frankia alni => Frankia => Frankiaceae => Frankiales => Actinobacteria => Actinobacteria => Bacteria => cellular organisms => root	2.2.1.6	b0078	Actinobacteria	6.16	0	0	0	0	0	2.33	1.14	0	0	0	0	3.51	0	0	0.98
gi|111219505|ref|NC_008278.1|:c6435882-6434224	gi|111219505|ref|NC_008278.1|:c6435882-6434224|name|atpA|locus|FRAAL5933|product|ATP synthase F0F1 subunit alpha|note|produces ATP from ADP in the presence of a proton gradient across the membrane%3B the alpha chain is a catalytic subunit	1659	326424	Frankia alni ACN14a	Frankia	Frankia alni ACN14a => Frankia alni => Frankia => Frankiaceae => Frankiales => Actinobacteria => Actinobacteria => Bacteria => cellular organisms => root	3.6.3.14	b3734	Actinobacteria	0	0.11	0.34	0	0.13	0	0.15	0.23	0.29	0.09	0	0.27	0.05	0.04	0.1	0.13
gi|111219505|ref|NC_008278.1|:c6456005-6454347	gi|111219505|ref|NC_008278.1|:c6456005-6454347|name|argS|locus|FRAAL5953|product|arginyl-tRNA synthetase|note|catalyzes a two-step reaction%2C first charging an arginine molecule by linking its carboxyl group to the alpha-phosphate of ATP%2C followed by transfer of the aminoacyl-adenylate to its tRNA%3B class-I aminoacyl-tRNA synthetase	1659	326424	Frankia alni ACN14a	Frankia	Frankia alni ACN14a => Frankia alni => Frankia => Frankiaceae => Frankiales => Actinobacteria => Actinobacteria => Bacteria => cellular organisms => root	6.1.1.19	-	Actinobacteria	0	0	1.21	0	0.51	0	0	0	0	0.09	0.31	0	0	0	0.53	0
gi|113460149|ref|NC_008309.1|:1726631-1727497	gi|113460149|ref|NC_008309.1|:1726631-1727497|name|HS_1527|locus|HS_1527|product|hypothetical protein	867	205914	Haemophilus somnus 129PT	Haemophilus	Haemophilus somnus 129PT => Histophilus somni => Histophilus => Pasteurellaceae => Pasteurellales => Gammaproteobacteria => Proteobacteria => Bacteria => cellular organisms => root	-	-	Gammaproteobacteria	0	0	0	0	0	0.86	0.09	0	0	0.17	0.69	0	0.51	0	0	0
gi|113460149|ref|NC_008309.1|:382622-382969	gi|113460149|ref|NC_008309.1|:382622-382969|name|HS_0373|locus|HS_0373|product|hypothetical protein	348	205914	Haemophilus somnus 129PT	Haemophilus	Haemophilus somnus 129PT => Histophilus somni => Histophilus => Pasteurellaceae => Pasteurellales => Gammaproteobacteria => Proteobacteria => Bacteria => cellular organisms => root	-	-	Gammaproteobacteria	15.24	39.36	38.27	18.25	0	52.5	15.97	49.36	0.34	0.42	2.96	0.26	2.27	0	7.99	36.04
gi|113460149|ref|NC_008309.1|:828904-829599	gi|113460149|ref|NC_008309.1|:828904-829599|name|sgbE|locus|HS_0773|product|L-ribulose-5-phosphate 4-epimerase|note|catalyzes the isomerization of L-ribulose 5-phosphate to D-xylulose 5-phosphate in the anaerobic catabolism of L-ascorbate%3B links the arabinose metabolic pathway to the pentose phosphate pathway and allows the bacteria to use arabinose as an energy source	696	205914	Haemophilus somnus 129PT	Haemophilus	Haemophilus somnus 129PT => Histophilus somni => Histophilus => Pasteurellaceae => Pasteurellales => Gammaproteobacteria => Proteobacteria => Bacteria => cellular organisms => root	5.1.-.-	b0061	Gammaproteobacteria	0	0	1.04	0	0.46	0.53	1.76	0.54	0	0	0	0	0.5	0	0	0
gi|113460149|ref|NC_008309.1|:c176954-175770	gi|113460149|ref|NC_008309.1|:c176954-175770|name|tufA|locus|HS_0195|product|elongation factor Tu|note|EF-Tu%3B promotes GTP-dependent binding of aminoacyl-tRNA to the A-site of ribosomes during protein biosynthesis%3B when the tRNA anticodon matches the mRNA codon%2C GTP hydrolysis results%3B the inactive EF-Tu-GDP leaves the ribosome and release of GDP is promoted by elongation factor Ts%3B man…	1185	205914	Haemophilus somnus 129PT	Haemophilus	Haemophilus somnus 129PT => Histophilus somni => Histophilus => Pasteurellaceae => Pasteurellales => Gammaproteobacteria => Proteobacteria => Bacteria => cellular organisms => root	-	b3339;b3980	Gammaproteobacteria	0.98	0.37	0	0	0	0	0.28	0	0	0	0	0	0.44	0	0	0.06
gi|113460149|ref|NC_008309.1|:c975284-972861	gi|113460149|ref|NC_008309.1|:c975284-972861|name|glgB|locus|HS_0889|product|1%2C4-alpha-glucan branching enzyme	2424	205914	Haemophilus somnus 129PT	Haemophilus	Haemophilus somnus 129PT => Histophilus somni => Histophilus => Pasteurellaceae => Pasteurellales => Gammaproteobacteria => Proteobacteria => Bacteria => cellular organisms => root	2.4.1.18	b3432	Gammaproteobacteria	0.27	0.87	0	0.22	0	0	0	0	0	0	0	0	0	0	0.03	0
gi|113473942|ref|NC_008312.1|:6801445-6802677	gi|113473942|ref|NC_008312.1|:6801445-6802677|name|Tery_4416|locus|Tery_4416|product|peptidase S1 and S6%2C chymotrypsin%2FHap|note|PFAM: peptidase S1 and S6%2C chymotrypsin%2FHap PDZ%2FDHR%2FGLGF%7EKEGG: ava:Ava_4323 peptidase S1 and S6%2C chymotrypsin%2FHap	1233	203124	Trichodesmium erythraeum IMS101	Trichodesmium	Trichodesmium erythraeum IMS101 => Trichodesmium erythraeum => Trichodesmium => Oscillatoriales => Oscillatoriophycideae => Cyanobacteria => Bacteria => cellular organisms => root	3.4.21.-	b0161	Bacteria	2.1	0	4.1	0	0	0.53	0	0	0	0	0	0	0	0	0	0
gi|113473942|ref|NC_008312.1|:c7395448-7392524	gi|113473942|ref|NC_008312.1|:c7395448-7392524|name|Tery_4809|locus|Tery_4809|product|calcium-translocating P-type ATPase|note|TIGRFAM: ATPase%2C P-type %28transporting%29%2C HAD superfamily%2C subfamily IC calcium-translocating P-type ATPase%2C PMCA-type%7EPFAM: cation transporting ATPase-like Haloacid dehalogenase-like hydrolase E1-E2 ATPase-associated region%7EKEGG: bth:BT2541 putative calcium…	2925	203124	Trichodesmium erythraeum IMS101	Trichodesmium	Trichodesmium erythraeum IMS101 => Trichodesmium erythraeum => Trichodesmium => Oscillatoriales => Oscillatoriophycideae => Cyanobacteria => Bacteria => cellular organisms => root	3.6.3.8	b4242	Bacteria	3.4	0	12.07	0	0	1.59	0.03	0	0	0	0	0	0	0	0	0
gi|113706807|ref|NC_008010.2|:543379-544296	gi|113706807|ref|NC_008010.2|:543379-544296|name|murQ|locus|Dgeo_2507|product|N-acetylmuramic acid 6-phosphate etherase|note|catalyzes the cleavage of the lactyl ether moiety of N-acetylmuramic acid-6-phosphate %28MurNAc-6-P%29 to form N-acetylglucosamine-6-phosphate %28GlcNAc-6-P%29 and lactate%3B involved in MurNAc dissimilation pathway	918	319795	Deinococcus geothermalis DSM 11300	Deinococcus	Deinococcus geothermalis DSM 11300 => Deinococcus geothermalis => Deinococcus => Deinococcaceae => Deinococcales => Deinococci => Deinococcus-Thermus => Bacteria => cellular organisms => root	4.2.1.126	b2428	Bacteria	0	0	0.35	0	0	0	0	0	0.65	0	1.49	0.69	0	0	0	0
gi|113866031|ref|NC_008313.1|:1048704-1050983	gi|113866031|ref|NC_008313.1|:1048704-1050983|name|spoT1|locus|H16_A0955|product|GTP pyrophosphokinase	2280	381666	Ralstonia eutropha H16	Ralstonia	Ralstonia eutropha H16 => Cupriavidus necator => Cupriavidus => Burkholderiaceae => Burkholderiales => Betaproteobacteria => Proteobacteria => Bacteria => cellular organisms => root	3.1.7.2	b3650	Proteobacteria	2.84	0.43	0.18	0	0	0	0	0	0	0	0	0	0	0	0	0
gi|113866031|ref|NC_008313.1|:1559207-1560388	gi|113866031|ref|NC_008313.1|:1559207-1560388|name|phaA|locus|H16_A1438|product|acetyl-CoA acetyltransferase|note|Catalyzes the synthesis of acetoacetyl coenzyme A from two molecules of acetyl coenzyme A. It can also act as a thiolase%2C catalyzing the reverse reaction and generating two-carbon units from the four-carbon product of fatty acid oxidation%3B in Rhizobia and Ralstonia is involved in …	1182	381666	Ralstonia eutropha H16	Ralstonia	Ralstonia eutropha H16 => Cupriavidus necator => Cupriavidus => Burkholderiaceae => Burkholderiales => Betaproteobacteria => Proteobacteria => Bacteria => cellular organisms => root	2.3.1.9	b2844	Proteobacteria	0	0	0.14	0	0	0	0.07	0.57	0	0.12	0.07	0	0.44	0.37	0	0
gi|113866031|ref|NC_008313.1|:183291-184469	gi|113866031|ref|NC_008313.1|:183291-184469|name|h16_A0170|locus|H16_A0170|product|acetyl-CoA acetyltransferase|note|Catalyzes the synthesis of acetoacetyl coenzyme A from two molecules of acetyl coenzyme A. It can also act as a thiolase%2C catalyzing the reverse reaction and generating two-carbon units from the four-carbon product of fatty acid oxidation	1179	381666	Ralstonia eutropha H16	Ralstonia	Ralstonia eutropha H16 => Cupriavidus necator => Cupriavidus => Burkholderiaceae => Burkholderiales => Betaproteobacteria => Proteobacteria => Bacteria => cellular organisms => root	2.3.1.9	b2224	Proteobacteria	1.21	0	0.95	0.15	0	0.71	0	0.64	0.7	0.61	2.76	0.08	0	0.37	0.07	0
gi|113866031|ref|NC_008313.1|:296846-297700	gi|113866031|ref|NC_008313.1|:296846-297700|name|paaH1|locus|H16_A0282|product|3-hydroxybutyryl-CoA dehydrogenase|note|converts %28S%29-3-hydroxybutanoyl-CoA to 3-acetoacetyl-CoA	855	381666	Ralstonia eutropha H16	Ralstonia	Ralstonia eutropha H16 => Cupriavidus necator => Cupriavidus => Burkholderiaceae => Burkholderiales => Betaproteobacteria => Proteobacteria => Bacteria => cellular organisms => root	1.1.1.157	b2341	Proteobacteria	0	0.1	0.28	2.2	0	0	0.19	0	0	3.56	4.51	0	0.72	0.08	1.76	1.54
gi|113866031|ref|NC_008313.1|:3060531-3061778	gi|113866031|ref|NC_008313.1|:3060531-3061778|name|glyA|locus|H16_A2834|product|serine hydroxymethyltransferase|note|catalyzes the reaction of glycine with 5%2C10-methylenetetrahydrofolate to form L-serine and tetrahydrofolate	1248	381666	Ralstonia eutropha H16	Ralstonia	Ralstonia eutropha H16 => Cupriavidus necator => Cupriavidus => Burkholderiaceae => Burkholderiales => Betaproteobacteria => Proteobacteria => Bacteria => cellular organisms => root	2.1.2.1	b2551	Proteobacteria	0.41	0.07	0.13	0.07	0.09	1.11	0.46	0.54	0	0	0	0.07	0.14	0	0	0
gi|113866031|ref|NC_008313.1|:597920-598984	gi|113866031|ref|NC_008313.1|:597920-598984|name|fba|locus|H16_A0568|product|fructose-1%2C6-bisphosphate aldolase|note|class II aldolase%3B catalyzes the reversible aldol condensation of dihydroxyacetonephosphate and glyceraldehyde 3-phosphate in the Calvin cycle%2C glycolysis and gluconeogenesis	1065	381666	Ralstonia eutropha H16	Ralstonia	Ralstonia eutropha H16 => Cupriavidus necator => Cupriavidus => Burkholderiaceae => Burkholderiales => Betaproteobacteria => Proteobacteria => Bacteria => cellular organisms => root	4.1.2.13	b3137	Proteobacteria	0.73	0.08	0.45	1.01	0.2	0.61	0	0.07	0.11	0.54	1.29	0.42	0	0.07	0.45	0.48
gi|113866031|ref|NC_008313.1|:c2485141-2483576	gi|113866031|ref|NC_008313.1|:c2485141-2483576|name|h16_A2292|locus|H16_A2292|product|methyl-accepting chemotaxis protein	1566	381666	Ralstonia eutropha H16	Ralstonia	Ralstonia eutropha H16 => Cupriavidus necator => Cupriavidus => Burkholderiaceae => Burkholderiales => Betaproteobacteria => Proteobacteria => Bacteria => cellular organisms => root	-	b4355	Proteobacteria	0	0	0.77	0	0	0	0.26	0	0	0	0	0	0.62	0	0	0
gi|113866031|ref|NC_008313.1|:c2655949-2655242	gi|113866031|ref|NC_008313.1|:c2655949-2655242|name|phoB|locus|H16_A2439|product|response regulator|note|REC %28residues 5 to 119%2C 2e-26%29 with a typical phosphorylation pocket %281%2F2 DD%2CD54%2CS%2FT82%2CK105%29	708	381666	Ralstonia eutropha H16	Ralstonia	Ralstonia eutropha H16 => Cupriavidus necator => Cupriavidus => Burkholderiaceae => Burkholderiales => Betaproteobacteria => Proteobacteria => Bacteria => cellular organisms => root	-	b0399	Proteobacteria	0	0	0	0	0	0	0	0	19.59	4.29	2.54	12.63	0	0	0	14.09
gi|113866031|ref|NC_008313.1|:c3364001-3362559	gi|113866031|ref|NC_008313.1|:c3364001-3362559|name|katE1|locus|H16_A3109|product|catalase	1443	381666	Ralstonia eutropha H16	Ralstonia	Ralstonia eutropha H16 => Cupriavidus necator => Cupriavidus => Burkholderiaceae => Burkholderiales => Betaproteobacteria => Proteobacteria => Bacteria => cellular organisms => root	1.11.1.6	b1732	Proteobacteria	19	25.6	24.69	0.06	2.5	0.06	0	0	0	0	0	0	0	0	0	0
gi|113866031|ref|NC_008313.1|:c3405792-3404794	gi|113866031|ref|NC_008313.1|:c3405792-3404794|name|gapA|locus|H16_A3146|product|glyceraldehyde 3-phosphate dehydrogenase	999	381666	Ralstonia eutropha H16	Ralstonia	Ralstonia eutropha H16 => Cupriavidus necator => Cupriavidus => Burkholderiaceae => Burkholderiales => Betaproteobacteria => Proteobacteria => Bacteria => cellular organisms => root	1.2.1.12	b1779	Proteobacteria	3.62	2.03	7.15	1.7	5.42	1.95	5.97	1.13	6.53	4.06	3.6	12.21	3.68	0.94	15.58	2.2
gi|113866031|ref|NC_008313.1|:c3741606-3741208	gi|113866031|ref|NC_008313.1|:c3741606-3741208|name|rpsK|locus|H16_A3460|product|30S ribosomal protein S11|note|located on the platform of the 30S subunit%2C it bridges several disparate RNA helices of the 16S rRNA%3B forms part of the Shine-Dalgarno cleft in the 70S ribosome%3B interacts with S7 and S18 and IF-3	399	381666	Ralstonia eutropha H16	Ralstonia	Ralstonia eutropha H16 => Cupriavidus necator => Cupriavidus => Burkholderiaceae => Burkholderiales => Betaproteobacteria => Proteobacteria => Bacteria => cellular organisms => root	-	b3297	Proteobacteria	3.89	1.55	8.65	1.12	0.53	0	0.2	5.26	5.64	32.66	3.22	0.23	6.59	0	0.2	7.54
gi|113866031|ref|NC_008313.1|:c3743748-3742405	gi|113866031|ref|NC_008313.1|:c3743748-3742405|name|secY|locus|H16_A3464|product|preprotein translocase subunit SecY|note|forms heterotrimeric complex in the membrane%3B in bacteria the complex consists of SecY which forms the channel pore and SecE and SecG%3B the SecG subunit is not essential%3B in bacteria translocation is driven via the SecA ATPase	1344	381666	Ralstonia eutropha H16	Ralstonia	Ralstonia eutropha H16 => Cupriavidus necator => Cupriavidus => Burkholderiaceae => Burkholderiales => Betaproteobacteria => Proteobacteria => Bacteria => cellular organisms => root	-	b3300	Proteobacteria	0	0	0.36	0.27	0	0.35	1.88	3.52	0.26	1.08	6.19	0.87	2.28	0.05	0	0
gi|113866031|ref|NC_008313.1|:c3760175-3758985	gi|113866031|ref|NC_008313.1|:c3760175-3758985|name|tufA|locus|H16_A3491|product|elongation factor Tu|note|EF-Tu%3B promotes GTP-dependent binding of aminoacyl-tRNA to the A-site of ribosomes during protein biosynthesis%3B when the tRNA anticodon matches the mRNA codon%2C GTP hydrolysis results%3B the inactive EF-Tu-GDP leaves the ribosome and release of GDP is promoted by elongation factor Ts%3B…	1191	381666	Ralstonia eutropha H16	Ralstonia	Ralstonia eutropha H16 => Cupriavidus necator => Cupriavidus => Burkholderiaceae => Burkholderiales => Betaproteobacteria => Proteobacteria => Bacteria => cellular organisms => root	-	b3339;b3980	Proteobacteria	0.22	1.41	1.62	1.88	0.36	0	1.78	0.13	0.4	0.36	0.43	0.53	0.59	0	0.07	0.37
gi|113866031|ref|NC_008313.1|:c3778090-3777509	gi|113866031|ref|NC_008313.1|:c3778090-3777509|name|nusG|locus|H16_A3502|product|transcription antitermination protein NusG|note|Modulates Rho-dependent transcription termination	582	381666	Ralstonia eutropha H16	Ralstonia	Ralstonia eutropha H16 => Cupriavidus necator => Cupriavidus => Burkholderiaceae => Burkholderiales => Betaproteobacteria => Proteobacteria => Bacteria => cellular organisms => root	-	b3982	Proteobacteria	0	0.91	19.85	0.77	0	0	0	0	0	1.24	0.15	0.62	0	0.12	0.27	0
gi|113866031|ref|NC_008313.1|:c401232-400348	gi|113866031|ref|NC_008313.1|:c401232-400348|name|h16_A0381|locus|H16_A0381|product|hypothetical protein	885	381666	Ralstonia eutropha H16	Ralstonia	Ralstonia eutropha H16 => Cupriavidus necator => Cupriavidus => Burkholderiaceae => Burkholderiales => Betaproteobacteria => Proteobacteria => Bacteria => cellular organisms => root	-	b3205	Proteobacteria	0.15	0.1	0	0	0	1.15	0.55	52.13	0.54	0.16	0	0.2	8.91	6.47	40.64	50.31
gi|113911607|gb|ABI48285.1|	gi|113911607|gb|ABI48285.1| Fla1 flagellin	520	397291	Lachnospiraceae bacterium A4	Lachnospiraceae	Lachnospiraceae bacterium A4 => unclassified Lachnospiraceae => Lachnospiraceae => Clostridiales => Clostridia => Firmicutes => Bacteria => cellular organisms => root	-	b1923	Lachnospiraceae	1.49	14.11	4.63	28.55	0.41	0.36	1.73	2.16	23.93	0.84	0.99	0	1.69	1.39	0.15	0.85
gi|113911614|gb|ABI48290.1|	gi|113911614|gb|ABI48290.1| Fla2 flagellin	368	397286	Lachnospiraceae bacterium 14-2	Lachnospiraceae	Lachnospiraceae bacterium 14-2 => unclassified Lachnospiraceae => Lachnospiraceae => Clostridiales => Clostridia => Firmicutes => Bacteria => cellular organisms => root	-	b1923	Lachnospiraceae	1134.66	26.9	1149.48	138.28	0.29	29.49	10.44	3.06	6.44	6.3	10.71	0.98	0	2.96	0.43	0.2
gi|113911616|gb|ABI48289.1|	gi|113911616|gb|ABI48289.1| Fla1 flagellin	385	397286	Lachnospiraceae bacterium 14-2	Lachnospiraceae	Lachnospiraceae bacterium 14-2 => unclassified Lachnospiraceae => Lachnospiraceae => Clostridiales => Clostridia => Firmicutes => Bacteria => cellular organisms => root	-	b1923	Lachnospiraceae	49.04	17.67	96.49	94.08	0.55	3.85	2.76	1.95	0.92	0.75	27.38	1.88	0	0.57	0.82	0.76
gi|113911619|gb|ABI48291.1|	gi|113911619|gb|ABI48291.1| Fla1 flagellin	427	657318	Eubacterium rectale DSM 17629	Eubacterium	Eubacterium rectale DSM 17629 => Eubacterium rectale => Eubacterium => Eubacteriaceae => Clostridiales => Clostridia => Firmicutes => Bacteria => cellular organisms => root	-	b1923	Eubacteriaceae	3.03	0.21	4.51	2.09	13.17	1.3	0.38	0.88	0	1.02	0	0	6.98	0.17	0.19	0
gi|113952711|ref|NC_008319.1|:c387538-386339	gi|113952711|ref|NC_008319.1|:c387538-386339|name|tuf|locus|sync_0381|product|elongation factor Tu|note|EF-Tu%3B promotes GTP-dependent binding of aminoacyl-tRNA to the A-site of ribosomes during protein biosynthesis%3B when the tRNA anticodon matches the mRNA codon%2C GTP hydrolysis results%3B the inactive EF-Tu-GDP leaves the ribosome and release of GDP is promoted by elongation factor Ts%3B ma…	1200	64471	Synechococcus sp. CC9311	Synechococcus	Synechococcus sp. CC9311 => Synechococcus => Chroococcales => Oscillatoriophycideae => Cyanobacteria => Bacteria => cellular organisms => root	-	b3339;b3980	Bacteria	0.65	0	0.2	0	0.44	0.08	0	0	0.59	0.12	1.14	0	0.15	0	0.07	0.18
gi|113952711|ref|NC_008319.1|:c93703-92957	gi|113952711|ref|NC_008319.1|:c93703-92957|name|cysE|locus|sync_0087|product|serine O-acetyltransferase|note|identified by similarity to SP:Q06750%3B match to protein family HMM PF00132%3B match to protein family HMM TIGR01172	747	64471	Synechococcus sp. CC9311	Synechococcus	Synechococcus sp. CC9311 => Synechococcus => Chroococcales => Oscillatoriophycideae => Cyanobacteria => Bacteria => cellular organisms => root	2.3.1.30	b3607	Bacteria	0	0	0	0	61.93	0	42.22	13.96	0	2.33	0	0	2.58	8.83	9.89	4.22
gi|113968346|ref|NC_008321.1|:1289553-1290656	gi|113968346|ref|NC_008321.1|:1289553-1290656|name|Shewmr4_1098|locus|Shewmr4_1098|product|3%2C4-dihydroxy-2-butanone 4-phosphate synthase %2F GTP cyclohydrolase II|note|TIGRFAM: 3%2C4-dihydroxy-2-butanone 4-phosphate synthase%7EPFAM: 3%2C4-dihydroxy-2-butanone 4-phosphate synthase%3B GTP cyclohydrolase II%7EKEGG: son:SO3467 3%2C4-dihydroxy-2-butanone 4-phosphate synthase%2FGTP cyclohydrolase II%…	1104	60480	Shewanella sp. MR-4	Shewanella	Shewanella sp. MR-4 => Shewanella => Shewanellaceae => Alteromonadales => Gammaproteobacteria => Proteobacteria => Bacteria => cellular organisms => root	4.1.99.12	b3041	Gammaproteobacteria	0	0	0	0	0	0	0	0	2.36	5.38	11.1	1.88	1.43	0	0	0
gi|113968346|ref|NC_008321.1|:c2961243-2960971	gi|113968346|ref|NC_008321.1|:c2961243-2960971|name|Shewmr4_2492|locus|Shewmr4_2492|product|histone family protein DNA-binding protein|note|PFAM: histone family protein DNA-binding protein%7EKEGG: son:SO1797 DNA-binding protein%2C HU family	273	60480	Shewanella sp. MR-4	Shewanella	Shewanella sp. MR-4 => Shewanella => Shewanellaceae => Alteromonadales => Gammaproteobacteria => Proteobacteria => Bacteria => cellular organisms => root	-	b0440	Gammaproteobacteria	0	11.01	23.51	1.97	0	0	0	0	0	0	0	0	0.32	0	0	0
gi|114319166|ref|NC_008340.1|:1046242-1048830	gi|114319166|ref|NC_008340.1|:1046242-1048830|name|Mlg_0923|locus|Mlg_0923|product|DNA gyrase subunit A|note|TIGRFAM: DNA gyrase%2C A subunit%7EPFAM: DNA gyrase%2Ftopoisomerase IV%2C subunit A%3B DNA gyrase C-terminal repeat%2C beta-propeller%7EKEGG: mca:MCA1421 DNA gyrase%2C A subunit	2589	187272	Alkalilimnicola ehrlichii MLHE-1	Alkalilimnicola	Alkalilimnicola ehrlichii MLHE-1 => Alkalilimnicola ehrlichii => Alkalilimnicola => Ectothiorhodospiraceae => Chromatiales => Gammaproteobacteria => Proteobacteria => Bacteria => cellular organisms => root	5.99.1.3	b2231	Gammaproteobacteria	0	0.2	0.03	0.07	0.04	0.11	0.19	0.03	0	0	0.07	0.07	0.98	0	0.46	0.79
gi|114319166|ref|NC_008340.1|:1048901-1049983	gi|114319166|ref|NC_008340.1|:1048901-1049983|name|Mlg_0924|locus|Mlg_0924|product|phosphoserine aminotransferase|note|catalyzes the formation of 3-phosphonooxypyruvate and glutamate from O-phospho-L-serine and 2-oxoglutarate%3B required both in major phosphorylated pathway of serine biosynthesis and in the biosynthesis of pyridoxine	1083	187272	Alkalilimnicola ehrlichii MLHE-1	Alkalilimnicola	Alkalilimnicola ehrlichii MLHE-1 => Alkalilimnicola ehrlichii => Alkalilimnicola => Ectothiorhodospiraceae => Chromatiales => Gammaproteobacteria => Proteobacteria => Bacteria => cellular organisms => root	2.6.1.52	b0907	Gammaproteobacteria	0.12	0.73	5.56	0.33	0.29	0	1.36	0.07	1.86	2.27	1.66	4.42	0.65	0	0	0.14
gi|114319166|ref|NC_008340.1|:1098301-1099776	gi|114319166|ref|NC_008340.1|:1098301-1099776|name|Mlg_0961|locus|Mlg_0961|product|4-alpha-glucanotransferase|note|amylomaltase%3B acts to release glucose from maltodextrins	1476	187272	Alkalilimnicola ehrlichii MLHE-1	Alkalilimnicola	Alkalilimnicola ehrlichii MLHE-1 => Alkalilimnicola ehrlichii => Alkalilimnicola => Ectothiorhodospiraceae => Chromatiales => Gammaproteobacteria => Proteobacteria => Bacteria => cellular organisms => root	2.4.1.25	-	Gammaproteobacteria	0.96	0.24	1.09	0.06	0.07	0.94	1.44	0	0.24	1.28	1.45	0.73	1.6	0.05	0.05	0.2
gi|114319166|ref|NC_008340.1|:1114337-1115089	gi|114319166|ref|NC_008340.1|:1114337-1115089|name|fliP|locus|Mlg_0978|product|flagellar biosynthesis protein FliP|note|FliP%2C with proteins FliQ and FliR%2C forms the core of the central channel in the flagella export apparatus	753	187272	Alkalilimnicola ehrlichii MLHE-1	Alkalilimnicola	Alkalilimnicola ehrlichii MLHE-1 => Alkalilimnicola ehrlichii => Alkalilimnicola => Ectothiorhodospiraceae => Chromatiales => Gammaproteobacteria => Proteobacteria => Bacteria => cellular organisms => root	-	b1948	Gammaproteobacteria	4.64	2.58	15.56	0	0.14	0.49	0.22	1.1	1.42	0.38	0.11	1.32	0.35	0	4.64	1.17
gi|114319166|ref|NC_008340.1|:1116334-1117506	gi|114319166|ref|NC_008340.1|:1116334-1117506|name|Mlg_0981|locus|Mlg_0981|product|flagellar biosynthetic protein FlhB|note|TIGRFAM: flagellar biosynthetic protein FlhB%7EPFAM: type III secretion exporter%7EKEGG: sde:Sde_2169 flagellar biosynthetic protein FlhB	1173	187272	Alkalilimnicola ehrlichii MLHE-1	Alkalilimnicola	Alkalilimnicola ehrlichii MLHE-1 => Alkalilimnicola ehrlichii => Alkalilimnicola => Ectothiorhodospiraceae => Chromatiales => Gammaproteobacteria => Proteobacteria => Bacteria => cellular organisms => root	-	b1880	Gammaproteobacteria	0.11	0.08	2.46	0.08	2.17	0.16	0	0.06	0	1.23	2.85	0.08	0.07	0	0	0
gi|114319166|ref|NC_008340.1|:1596229-1597803	gi|114319166|ref|NC_008340.1|:1596229-1597803|name|prfC|locus|Mlg_1393|product|peptide chain release factor 3|note|stimulates the release of release factors 1 and 2 from the ribosome after hydrolysis of the ester bond in peptidyl-tRNA has occurred%3B GDP%2FGTP-binding protein	1575	187272	Alkalilimnicola ehrlichii MLHE-1	Alkalilimnicola	Alkalilimnicola ehrlichii MLHE-1 => Alkalilimnicola ehrlichii => Alkalilimnicola => Ectothiorhodospiraceae => Chromatiales => Gammaproteobacteria => Proteobacteria => Bacteria => cellular organisms => root	-	b4375	Gammaproteobacteria	0	0	0.1	0	0	0	0.1	0.29	0.53	0.09	0.05	0.92	0	0	0	0.19
gi|114319166|ref|NC_008340.1|:1650839-1651057	gi|114319166|ref|NC_008340.1|:1650839-1651057|name|Mlg_1446|locus|Mlg_1446|product|translation initiation factor 1|note|TIGRFAM: translation initiation factor IF-1%7EPFAM: RNA binding S1 domain protein%3B S1%2C IF1 family protein%7EKEGG: noc:Noc_2598 translation initiation factor IF-1	219	187272	Alkalilimnicola ehrlichii MLHE-1	Alkalilimnicola	Alkalilimnicola ehrlichii MLHE-1 => Alkalilimnicola ehrlichii => Alkalilimnicola => Ectothiorhodospiraceae => Chromatiales => Gammaproteobacteria => Proteobacteria => Bacteria => cellular organisms => root	-	b0884	Gammaproteobacteria	1.77	3.23	6.59	0.41	2.91	5.08	0.37	1.03	2.16	0	0	0	0	0	0	0
gi|114319166|ref|NC_008340.1|:1920918-1922363	gi|114319166|ref|NC_008340.1|:1920918-1922363|name|Mlg_1679|locus|Mlg_1679|product|precorrin-2 dehydrogenase|note|TIGRFAM: uroporphyrin-III C-methyltransferase%3B siroheme synthase%7EPFAM: Uroporphyrin-III C%2Ftetrapyrrole %28Corrin%2FPorphyrin%29 methyltransferase%7EKEGG: mfa:Mfla_0652 uroporphyrin-III C-methyltransferase	1446	187272	Alkalilimnicola ehrlichii MLHE-1	Alkalilimnicola	Alkalilimnicola ehrlichii MLHE-1 => Alkalilimnicola ehrlichii => Alkalilimnicola => Ectothiorhodospiraceae => Chromatiales => Gammaproteobacteria => Proteobacteria => Bacteria => cellular organisms => root	2.1.1.107;1.3.1.76;4.99.1.4	b3368	Gammaproteobacteria	0	0	0	0	0	0	0	0	0	0	0.53	1.06	1.64	0	0	0
gi|114319166|ref|NC_008340.1|:2900908-2903502	gi|114319166|ref|NC_008340.1|:2900908-2903502|name|Mlg_2558|locus|Mlg_2558|product|ATPase|note|PFAM: AAA ATPase%2C central domain protein%3B Clp N terminal domain protein%3B ATPase associated with various cellular activities%2C AAA_5%3B ATPase AAA-2 domain protein%7ESMART: AAA ATPase%7EKEGG: noc:Noc_2381 ATP-dependent Clp protease	2595	187272	Alkalilimnicola ehrlichii MLHE-1	Alkalilimnicola	Alkalilimnicola ehrlichii MLHE-1 => Alkalilimnicola ehrlichii => Alkalilimnicola => Ectothiorhodospiraceae => Chromatiales => Gammaproteobacteria => Proteobacteria => Bacteria => cellular organisms => root	-	b2592	Gammaproteobacteria	3.69	0.2	3.99	0.45	0.33	0.39	2.36	1.19	1.64	0.33	0.73	4.11	0.17	0.28	1.38	0.45
gi|114319166|ref|NC_008340.1|:2981243-2983636	gi|114319166|ref|NC_008340.1|:2981243-2983636|name|Mlg_2632|locus|Mlg_2632|product|DNA topoisomerase I|note|decatenates replicating daughter chromosomes	2394	187272	Alkalilimnicola ehrlichii MLHE-1	Alkalilimnicola	Alkalilimnicola ehrlichii MLHE-1 => Alkalilimnicola ehrlichii => Alkalilimnicola => Ectothiorhodospiraceae => Chromatiales => Gammaproteobacteria => Proteobacteria => Bacteria => cellular organisms => root	5.99.1.2	b1274	Gammaproteobacteria	0.05	0.15	1.17	0.45	0	0	0.03	0.03	0.3	0.06	0	1.77	0	0	0	0
gi|114319166|ref|NC_008340.1|:3016787-3018565	gi|114319166|ref|NC_008340.1|:3016787-3018565|name|aspS|locus|Mlg_2665|product|aspartyl-tRNA synthetase|note|catalyzes a two-step reaction%2C first charging an aspartate molecule by linking its carboxyl group to the alpha-phosphate of ATP%2C followed by transfer of the aminoacyl-adenylate to its tRNA%3B contains discriminating and non-discriminating subtypes	1779	187272	Alkalilimnicola ehrlichii MLHE-1	Alkalilimnicola	Alkalilimnicola ehrlichii MLHE-1 => Alkalilimnicola ehrlichii => Alkalilimnicola => Ectothiorhodospiraceae => Chromatiales => Gammaproteobacteria => Proteobacteria => Bacteria => cellular organisms => root	6.1.1.12	b1866	Gammaproteobacteria	0.36	0.05	1.44	0	0	0	0.05	0	0.13	0	0	0.15	0.1	0.08	0	0.41
gi|114319166|ref|NC_008340.1|:3225417-3226427	gi|114319166|ref|NC_008340.1|:3225417-3226427|name|Mlg_2840|locus|Mlg_2840|product|glyceraldehyde-3-phosphate dehydrogenase|note|KEGG: bte:BTH_I1196 glyceraldehyde-3-phosphate dehydrogenase%2C type I%7ETIGRFAM: glyceraldehyde-3-phosphate dehydrogenase%2C type I%7EPFAM: glyceraldehyde 3-phosphate dehydrogenase	1011	187272	Alkalilimnicola ehrlichii MLHE-1	Alkalilimnicola	Alkalilimnicola ehrlichii MLHE-1 => Alkalilimnicola ehrlichii => Alkalilimnicola => Ectothiorhodospiraceae => Chromatiales => Gammaproteobacteria => Proteobacteria => Bacteria => cellular organisms => root	1.2.1.12	b2927	Gammaproteobacteria	0.13	0	0	0.09	0	0	0	0.67	0	0.14	0.59	3.22	0.09	0	0	0
gi|114319166|ref|NC_008340.1|:325079-326035	gi|114319166|ref|NC_008340.1|:325079-326035|name|Mlg_0283|locus|Mlg_0283|product|ribose-phosphate pyrophosphokinase|note|KEGG: mca:MCA1056 ribose-phosphate pyrophosphokinase%7ETIGRFAM: ribose-phosphate pyrophosphokinase%7EPFAM: phosphoribosyltransferase	957	187272	Alkalilimnicola ehrlichii MLHE-1	Alkalilimnicola	Alkalilimnicola ehrlichii MLHE-1 => Alkalilimnicola ehrlichii => Alkalilimnicola => Ectothiorhodospiraceae => Chromatiales => Gammaproteobacteria => Proteobacteria => Bacteria => cellular organisms => root	2.7.6.1	b1207	Gammaproteobacteria	0.54	0.09	0.17	0	0	0	1.37	0.31	6.69	0.45	0	3.96	0.27	0.08	4.48	4.6
gi|114319166|ref|NC_008340.1|:327417-328508	gi|114319166|ref|NC_008340.1|:327417-328508|name|Mlg_0286|locus|Mlg_0286|product|GTP-binding protein YchF|note|TIGRFAM: GTP-binding protein YchF%7EPFAM: GTP-binding protein%2C HSR1-related%3B Protein of unknown function DUF933%7EKEGG: noc:Noc_0517 GTP-binding protein%2C HSR1-related	1092	187272	Alkalilimnicola ehrlichii MLHE-1	Alkalilimnicola	Alkalilimnicola ehrlichii MLHE-1 => Alkalilimnicola ehrlichii => Alkalilimnicola => Ectothiorhodospiraceae => Chromatiales => Gammaproteobacteria => Proteobacteria => Bacteria => cellular organisms => root	-	b1203	Gammaproteobacteria	1.07	0.08	0.37	0.25	0.1	0.17	0.15	0.48	0.33	4.11	0.47	0.25	0.08	0.07	0.58	0
gi|114319166|ref|NC_008340.1|:385353-386390	gi|114319166|ref|NC_008340.1|:385353-386390|name|Mlg_0342|locus|Mlg_0342|product|twitching motility protein|note|KEGG: noc:Noc_3004 pilus retraction protein PilT%7ETIGRFAM: twitching motility protein%7EPFAM: type II secretion system protein E%7ESMART: AAA ATPase	1038	187272	Alkalilimnicola ehrlichii MLHE-1	Alkalilimnicola	Alkalilimnicola ehrlichii MLHE-1 => Alkalilimnicola ehrlichii => Alkalilimnicola => Ectothiorhodospiraceae => Chromatiales => Gammaproteobacteria => Proteobacteria => Bacteria => cellular organisms => root	-	b2950	Gammaproteobacteria	0.37	0	1	0	0.1	0.09	0.16	0.14	0.57	0.14	0.66	0.35	0	0.35	0.08	0
gi|114319166|ref|NC_008340.1|:504377-504754	gi|114319166|ref|NC_008340.1|:504377-504754|name|rplL|locus|Mlg_0450|product|50S ribosomal protein L7%2FL12|note|present in two forms%3B L12 is normal%2C while L7 is aminoacylated at the N-terminal serine%3B the only multicopy ribosomal protein%3B 4:1 ratio of L7%2FL12 per ribosome%3B two L12 dimers bind L10%3B critically important for translation efficiency and fidelity%3B stimulates GTPase acti…	378	187272	Alkalilimnicola ehrlichii MLHE-1	Alkalilimnicola	Alkalilimnicola ehrlichii MLHE-1 => Alkalilimnicola ehrlichii => Alkalilimnicola => Ectothiorhodospiraceae => Chromatiales => Gammaproteobacteria => Proteobacteria => Bacteria => cellular organisms => root	-	b3986	Gammaproteobacteria	0	0.7	0	0	0	0.49	0.22	0	0	2.3	13.83	2.15	0	0.19	0	0
gi|114319166|ref|NC_008340.1|:504991-509058	gi|114319166|ref|NC_008340.1|:504991-509058|name|rpoB|locus|Mlg_0451|product|DNA-directed RNA polymerase subunit beta|note|DNA-dependent RNA polymerase catalyzes the transcription of DNA into RNA using the four ribonucleoside triphosphates as substrates%3B beta subunit is part of the catalytic core which binds with a sigma factor to produce the holoenzyme	4068	187272	Alkalilimnicola ehrlichii MLHE-1	Alkalilimnicola	Alkalilimnicola ehrlichii MLHE-1 => Alkalilimnicola ehrlichii => Alkalilimnicola => Ectothiorhodospiraceae => Chromatiales => Gammaproteobacteria => Proteobacteria => Bacteria => cellular organisms => root	2.7.7.6	b3987	Gammaproteobacteria	0.1	0.07	0.04	0.04	0.16	0	0.16	0.11	0.15	0.07	0.17	0.04	0.09	0	0.2	0.09
gi|114319166|ref|NC_008340.1|:509112-513392	gi|114319166|ref|NC_008340.1|:509112-513392|name|Mlg_0452|locus|Mlg_0452|product|DNA-directed RNA polymerase subunit beta%27|note|DNA-dependent RNA polymerase catalyzes the transcription of DNA into RNA using the four ribonucleoside triphosphates as substrates. Subunit beta%27 binds to sigma factor allowing it to bind to the -10 region of the promoter	4281	187272	Alkalilimnicola ehrlichii MLHE-1	Alkalilimnicola	Alkalilimnicola ehrlichii MLHE-1 => Alkalilimnicola ehrlichii => Alkalilimnicola => Ectothiorhodospiraceae => Chromatiales => Gammaproteobacteria => Proteobacteria => Bacteria => cellular organisms => root	2.7.7.6	b3988	Gammaproteobacteria	0.36	0.27	0.86	0.06	0.1	0.13	0.02	0.07	0.22	0.14	0.82	0.06	0.45	0.03	0.15	0.09
gi|114319166|ref|NC_008340.1|:514447-516546	gi|114319166|ref|NC_008340.1|:514447-516546|name|Mlg_0455|locus|Mlg_0455|product|elongation factor G|note|EF-G%3B promotes GTP-dependent translocation of the ribosome during translation%3B many organisms have multiple copies of this gene	2100	187272	Alkalilimnicola ehrlichii MLHE-1	Alkalilimnicola	Alkalilimnicola ehrlichii MLHE-1 => Alkalilimnicola ehrlichii => Alkalilimnicola => Ectothiorhodospiraceae => Chromatiales => Gammaproteobacteria => Proteobacteria => Bacteria => cellular organisms => root	-	b3340	Gammaproteobacteria	0.74	2.57	1.8	0.89	2.53	1.41	1.32	1.86	2.31	1.24	0.73	2.19	2.21	0.1	0.68	1.36
gi|114319166|ref|NC_008340.1|:521291-521971	gi|114319166|ref|NC_008340.1|:521291-521971|name|rpsC|locus|Mlg_0464|product|30S ribosomal protein S3|note|forms a complex with S10 and S14%3B binds the lower part of the 30S subunit head and the mRNA in the complete ribosome to position it for translation	681	187272	Alkalilimnicola ehrlichii MLHE-1	Alkalilimnicola	Alkalilimnicola ehrlichii MLHE-1 => Alkalilimnicola ehrlichii => Alkalilimnicola => Ectothiorhodospiraceae => Chromatiales => Gammaproteobacteria => Proteobacteria => Bacteria => cellular organisms => root	-	b3314	Gammaproteobacteria	0	4.54	56.79	0.39	0.93	0.95	1.08	0.44	24.71	0.21	10.32	3.85	0.26	0	0.82	0.65
gi|114319166|ref|NC_008340.1|:592257-593273	gi|114319166|ref|NC_008340.1|:592257-593273|name|Mlg_0544|locus|Mlg_0544|product|ketol-acid reductoisomerase|note|catalyzes the formation of %28R%29-2%2C3-dihydroxy-3-methylbutanoate from %28S%29-2-hydroxy-2-methyl-3-oxobutanoate in valine and isoleucine biosynthesis	1017	187272	Alkalilimnicola ehrlichii MLHE-1	Alkalilimnicola	Alkalilimnicola ehrlichii MLHE-1 => Alkalilimnicola ehrlichii => Alkalilimnicola => Ectothiorhodospiraceae => Chromatiales => Gammaproteobacteria => Proteobacteria => Bacteria => cellular organisms => root	1.1.1.86	b3774	Gammaproteobacteria	0	0	0.24	0.18	0	0.18	0.8	0	0.23	0	0.17	0	0.69	0	0.31	0.87
gi|114319166|ref|NC_008340.1|:961281-961541	gi|114319166|ref|NC_008340.1|:961281-961541|name|rpmA|locus|Mlg_0846|product|50S ribosomal protein L27|note|involved in the peptidyltransferase reaction during translation	261	187272	Alkalilimnicola ehrlichii MLHE-1	Alkalilimnicola	Alkalilimnicola ehrlichii MLHE-1 => Alkalilimnicola ehrlichii => Alkalilimnicola => Ectothiorhodospiraceae => Chromatiales => Gammaproteobacteria => Proteobacteria => Bacteria => cellular organisms => root	-	b3185	Gammaproteobacteria	0.5	2.37	1.23	0.34	0.81	1.42	7.83	0.29	3.63	1.66	0.99	4.85	0	0.28	0	3.37
gi|114319166|ref|NC_008340.1|:c1288924-1287740	gi|114319166|ref|NC_008340.1|:c1288924-1287740|name|Mlg_1102|locus|Mlg_1102|product|acetylornithine aminotransferase|note|catalyzes the formation of N-acetyl-l-glutamate 5-semialdehyde from 2-oxoglutarate and N%282%29-acetyl-L-ornithine	1185	187272	Alkalilimnicola ehrlichii MLHE-1	Alkalilimnicola	Alkalilimnicola ehrlichii MLHE-1 => Alkalilimnicola ehrlichii => Alkalilimnicola => Ectothiorhodospiraceae => Chromatiales => Gammaproteobacteria => Proteobacteria => Bacteria => cellular organisms => root	2.6.1.11	b1748	Gammaproteobacteria	0.11	0	0.47	0.23	0	0	0	0.38	0	0	0	0.76	0	0	0	0
gi|114319166|ref|NC_008340.1|:c1665535-1664657	gi|114319166|ref|NC_008340.1|:c1665535-1664657|name|Mlg_1457|locus|Mlg_1457|product|nucleotide pyrophosphohydrolase|note|TIGRFAM: MazG family protein%7EPFAM: MazG nucleotide pyrophosphohydrolase%3B phosphoribosyl-ATP pyrophosphohydrolase%7EKEGG: mag:amb2392 predicted pyrophosphatase	879	187272	Alkalilimnicola ehrlichii MLHE-1	Alkalilimnicola	Alkalilimnicola ehrlichii MLHE-1 => Alkalilimnicola ehrlichii => Alkalilimnicola => Ectothiorhodospiraceae => Chromatiales => Gammaproteobacteria => Proteobacteria => Bacteria => cellular organisms => root	3.6.1.8	b2781	Gammaproteobacteria	0	0	1.28	0	0	0	15.24	11.78	5.53	3.13	3.7	0.21	0	0	6.14	14.77
gi|114319166|ref|NC_008340.1|:c1841717-1840434	gi|114319166|ref|NC_008340.1|:c1841717-1840434|name|Mlg_1613|locus|Mlg_1613|product|DEAD%2FDEAH box helicase domain-containing protein|note|PFAM: helicase domain protein%3B DEAD%2FDEAH box helicase domain protein%7EKEGG: rme:Rmet_0456 DEAD%2FDEAH box helicase-like protein	1284	187272	Alkalilimnicola ehrlichii MLHE-1	Alkalilimnicola	Alkalilimnicola ehrlichii MLHE-1 => Alkalilimnicola ehrlichii => Alkalilimnicola => Ectothiorhodospiraceae => Chromatiales => Gammaproteobacteria => Proteobacteria => Bacteria => cellular organisms => root	3.6.4.13	b0797	Gammaproteobacteria	1.21	0.96	0.44	4.18	1.16	0.51	0.06	0.06	0.83	0.23	0.07	0.63	1.09	0	0.06	0.46
gi|114319166|ref|NC_008340.1|:c1960953-1958584	gi|114319166|ref|NC_008340.1|:c1960953-1958584|name|Mlg_1712|locus|Mlg_1712|product|DNA translocase FtsK|note|PFAM: cell divisionFtsK%2FSpoIIIE%7EKEGG: sde:Sde_1693 cell division protein FtsK	2370	187272	Alkalilimnicola ehrlichii MLHE-1	Alkalilimnicola	Alkalilimnicola ehrlichii MLHE-1 => Alkalilimnicola ehrlichii => Alkalilimnicola => Ectothiorhodospiraceae => Chromatiales => Gammaproteobacteria => Proteobacteria => Bacteria => cellular organisms => root	-	b0890	Gammaproteobacteria	0	0	0	0	289.82	0.12	515.62	230.78	0	0.06	0.04	0	0	92.29	111.6	42.87
gi|114319166|ref|NC_008340.1|:c2097948-2096659	gi|114319166|ref|NC_008340.1|:c2097948-2096659|name|eno|locus|Mlg_1839|product|phosphopyruvate hydratase|note|enolase%3B catalyzes the formation of phosphoenolpyruvate from 2-phospho-D-glycerate in glycolysis	1290	187272	Alkalilimnicola ehrlichii MLHE-1	Alkalilimnicola	Alkalilimnicola ehrlichii MLHE-1 => Alkalilimnicola ehrlichii => Alkalilimnicola => Ectothiorhodospiraceae => Chromatiales => Gammaproteobacteria => Proteobacteria => Bacteria => cellular organisms => root	4.2.1.11	b2779	Gammaproteobacteria	0.5	0	1.55	0.14	0.82	0.14	0.25	0	0.09	0	0.2	0.63	0	0.11	0.18	0
gi|114319166|ref|NC_008340.1|:c2100510-2098888	gi|114319166|ref|NC_008340.1|:c2100510-2098888|name|pyrG|locus|Mlg_1841|product|CTP synthetase|note|CTP synthase%3B cytidine triphosphate synthetase%3B catalyzes the ATP-dependent amination of UTP to CTP with either L-glutamine or ammonia as the source of nitrogen%3B in Escherichia coli this enzyme forms a homotetramer	1623	187272	Alkalilimnicola ehrlichii MLHE-1	Alkalilimnicola	Alkalilimnicola ehrlichii MLHE-1 => Alkalilimnicola ehrlichii => Alkalilimnicola => Ectothiorhodospiraceae => Chromatiales => Gammaproteobacteria => Proteobacteria => Bacteria => cellular organisms => root	6.3.4.2	b2780	Gammaproteobacteria	2.39	0.05	2.47	0	0.33	0	0.6	0.23	0	0	0.11	0.22	0.05	0	0.24	0.05
gi|114319166|ref|NC_008340.1|:c2166019-2164868	gi|114319166|ref|NC_008340.1|:c2166019-2164868|name|Mlg_1899|locus|Mlg_1899|product|molecular chaperone DnaJ|note|chaperone Hsp40%3B co-chaperone with DnaK%3B Participates actively in the response to hyperosmotic and heat shock by preventing the aggregation of stress-denatured proteins and by disaggregating proteins%2C also in an autonomous%2C dnaK-independent fashion	1152	187272	Alkalilimnicola ehrlichii MLHE-1	Alkalilimnicola	Alkalilimnicola ehrlichii MLHE-1 => Alkalilimnicola ehrlichii => Alkalilimnicola => Ectothiorhodospiraceae => Chromatiales => Gammaproteobacteria => Proteobacteria => Bacteria => cellular organisms => root	-	b0015	Gammaproteobacteria	0.45	0	8.92	0	0.09	0.72	0	0.13	0.1	0	0	2.2	0	0	0	0.13
gi|114319166|ref|NC_008340.1|:c2168140-2166125	gi|114319166|ref|NC_008340.1|:c2168140-2166125|name|dnaK|locus|Mlg_1900|product|molecular chaperone DnaK|note|heat shock protein 70%3B assists in folding of nascent polypeptide chains%3B refolding of misfolded proteins%3B utilizes ATPase activity to help fold%3B co-chaperones are DnaJ and GrpE%3B multiple copies in some bacteria	2016	187272	Alkalilimnicola ehrlichii MLHE-1	Alkalilimnicola	Alkalilimnicola ehrlichii MLHE-1 => Alkalilimnicola ehrlichii => Alkalilimnicola => Ectothiorhodospiraceae => Chromatiales => Gammaproteobacteria => Proteobacteria => Bacteria => cellular organisms => root	-	b0014	Gammaproteobacteria	1.8	0.22	2.79	0.53	3.84	0.18	1.13	1.9	0.94	0.57	0.13	1.52	0.26	0.04	1.93	1.13
gi|114319166|ref|NC_008340.1|:c2213264-2212995	gi|114319166|ref|NC_008340.1|:c2213264-2212995|name|rpsO|locus|Mlg_1945|product|30S ribosomal protein S15|note|primary rRNA binding protein%3B helps nucleate assembly of 30S%3B binds directly to the 16S rRNA and an intersubunit bridge to the 23S rRNA%3B autoregulates translation through interactions with the mRNA leader sequence	270	187272	Alkalilimnicola ehrlichii MLHE-1	Alkalilimnicola	Alkalilimnicola ehrlichii MLHE-1 => Alkalilimnicola ehrlichii => Alkalilimnicola => Ectothiorhodospiraceae => Chromatiales => Gammaproteobacteria => Proteobacteria => Bacteria => cellular organisms => root	-	b3165	Gammaproteobacteria	0	0	0	0	0.39	7.9	0	0	50.92	9.12	8.25	0.67	0	2.69	0	0.27
gi|114319166|ref|NC_008340.1|:c2246197-2244278	gi|114319166|ref|NC_008340.1|:c2246197-2244278|name|Mlg_1975|locus|Mlg_1975|product|FtsH peptidase|note|KEGG: mca:MCA1848 cell division protein FtsH%7ETIGRFAM: ATP-dependent metalloprotease FtsH%7EPFAM: peptidase M41%3B AAA ATPase%2C central domain protein%3B peptidase M41%2C FtsH extracellular%3B ATPase associated with various cellular activities%2C AAA_5%7ESMART: AAA ATPase	1920	187272	Alkalilimnicola ehrlichii MLHE-1	Alkalilimnicola	Alkalilimnicola ehrlichii MLHE-1 => Alkalilimnicola ehrlichii => Alkalilimnicola => Ectothiorhodospiraceae => Chromatiales => Gammaproteobacteria => Proteobacteria => Bacteria => cellular organisms => root	3.4.24.-	b3178	Gammaproteobacteria	0.4	0	0.04	0.19	0	0.05	0.72	0.51	0.31	0.08	0.04	0	0.27	0.04	0.29	0.15
gi|114319166|ref|NC_008340.1|:c2366785-2364056	gi|114319166|ref|NC_008340.1|:c2366785-2364056|name|Mlg_2086|locus|Mlg_2086|product|protein translocase subunit secA|note|TIGRFAM: preprotein translocase%2C SecA subunit%7EPFAM: SEC-C motif domain protein%3B SecA DEAD domain protein%3B SecA Wing and Scaffold%3B SecA preprotein cross-linking region%7EKEGG: noc:Noc_2851 SecA protein	2730	187272	Alkalilimnicola ehrlichii MLHE-1	Alkalilimnicola	Alkalilimnicola ehrlichii MLHE-1 => Alkalilimnicola ehrlichii => Alkalilimnicola => Ectothiorhodospiraceae => Chromatiales => Gammaproteobacteria => Proteobacteria => Bacteria => cellular organisms => root	-	b0098	Gammaproteobacteria	0.57	0.91	1.68	0.66	0.19	0.17	0.36	0.25	2.34	0.53	0.63	1.39	1.09	0.08	0.2	1.16
gi|114319166|ref|NC_008340.1|:c2412484-2411135	gi|114319166|ref|NC_008340.1|:c2412484-2411135|name|Mlg_2123|locus|Mlg_2123|product|glutamate dehydrogenase|note|converts 2-oxoglutarate to glutamate%3B in Escherichia coli this enzyme plays a role in glutamate synthesis when the cell is under energy restriction%3B uses NADPH%3B forms a homohexamer	1350	187272	Alkalilimnicola ehrlichii MLHE-1	Alkalilimnicola	Alkalilimnicola ehrlichii MLHE-1 => Alkalilimnicola ehrlichii => Alkalilimnicola => Ectothiorhodospiraceae => Chromatiales => Gammaproteobacteria => Proteobacteria => Bacteria => cellular organisms => root	1.4.1.4	b1761	Gammaproteobacteria	37.36	41.5	7.9	22.79	1.81	2.68	2.12	4	10.62	10.51	5.46	12.04	5.91	0.64	14.41	6.74
gi|114319166|ref|NC_008340.1|:c24474-22813	gi|114319166|ref|NC_008340.1|:c24474-22813|name|groEL|locus|Mlg_0019|product|molecular chaperone GroEL|note|60 kDa chaperone family%3B promotes refolding of misfolded polypeptides especially under stressful conditions%3B forms two stacked rings of heptamers to form a barrel-shaped 14mer%3B ends can be capped by GroES%3B misfolded proteins enter the barrel where they are refolded when GroES binds%…	1662	187272	Alkalilimnicola ehrlichii MLHE-1	Alkalilimnicola	Alkalilimnicola ehrlichii MLHE-1 => Alkalilimnicola ehrlichii => Alkalilimnicola => Ectothiorhodospiraceae => Chromatiales => Gammaproteobacteria => Proteobacteria => Bacteria => cellular organisms => root	-	b4143	Gammaproteobacteria	10.5	0.53	7.39	0.22	3.19	1.56	1.33	7.22	2.42	0.52	0.36	12.83	3.06	0.09	8.79	5.03
gi|114319166|ref|NC_008340.1|:c2522609-2521293	gi|114319166|ref|NC_008340.1|:c2522609-2521293|name|hisD|locus|Mlg_2215|product|histidinol dehydrogenase|note|catalyzes the oxidation of L-histidinol to L-histidinaldehyde and then to L-histidine in histidine biosynthesis%3B functions as a dimer	1317	187272	Alkalilimnicola ehrlichii MLHE-1	Alkalilimnicola	Alkalilimnicola ehrlichii MLHE-1 => Alkalilimnicola ehrlichii => Alkalilimnicola => Ectothiorhodospiraceae => Chromatiales => Gammaproteobacteria => Proteobacteria => Bacteria => cellular organisms => root	1.1.1.23	b2020	Gammaproteobacteria	0.1	0.07	0	0	2.58	0	0.31	0.06	6.57	0.11	0	0.07	0.07	0	0.06	0.11
gi|114319166|ref|NC_008340.1|:c2594440-2591990	gi|114319166|ref|NC_008340.1|:c2594440-2591990|name|Mlg_2286|locus|Mlg_2286|product|Lon-A peptidase|note|KEGG: mca:MCA0531 ATP-dependent protease La%7ETIGRFAM: ATP-dependent protease La%7EPFAM: peptidase S16%2C lon domain protein%3B AAA ATPase%2C central domain protein%3B ATPase associated with various cellular activities%2C AAA_5%7ESMART: AAA ATPase	2451	187272	Alkalilimnicola ehrlichii MLHE-1	Alkalilimnicola	Alkalilimnicola ehrlichii MLHE-1 => Alkalilimnicola ehrlichii => Alkalilimnicola => Ectothiorhodospiraceae => Chromatiales => Gammaproteobacteria => Proteobacteria => Bacteria => cellular organisms => root	3.4.21.53	b0439	Gammaproteobacteria	1.58	1.69	1.51	0	0	0.23	0.53	1.38	0.39	0.3	0.28	0	0	0	0.26	0
gi|114319166|ref|NC_008340.1|:c2739685-2739026	gi|114319166|ref|NC_008340.1|:c2739685-2739026|name|Mlg_2408|locus|Mlg_2408|product|ABC transporter-like protein|note|PFAM: ABC transporter related%7ESMART: AAA ATPase%7EKEGG: pfo:Pfl_4015 ABC transporter-like	660	187272	Alkalilimnicola ehrlichii MLHE-1	Alkalilimnicola	Alkalilimnicola ehrlichii MLHE-1 => Alkalilimnicola ehrlichii => Alkalilimnicola => Ectothiorhodospiraceae => Chromatiales => Gammaproteobacteria => Proteobacteria => Bacteria => cellular organisms => root	-	b0495	Gammaproteobacteria	1.18	0	2.67	0.68	0.16	0.14	0.5	0.11	0.54	0.44	0.39	0.27	0	0.11	0.36	0.11
gi|114319166|ref|NC_008340.1|:c3254918-3252741	gi|114319166|ref|NC_008340.1|:c3254918-3252741|name|Mlg_2863|locus|Mlg_2863|product|ATP-dependent DNA helicase UvrD|note|PFAM: UvrD%2FREP helicase%7EKEGG: sgl:SG2342 DNA helicase II	2178	187272	Alkalilimnicola ehrlichii MLHE-1	Alkalilimnicola	Alkalilimnicola ehrlichii MLHE-1 => Alkalilimnicola ehrlichii => Alkalilimnicola => Ectothiorhodospiraceae => Chromatiales => Gammaproteobacteria => Proteobacteria => Bacteria => cellular organisms => root	3.6.4.12	b3813	Gammaproteobacteria	0	0	0	0	0	0	0	0	0	0.07	0	1.45	0.4	0	0.51	0
gi|114319166|ref|NC_008340.1|:c3271910-3270021	gi|114319166|ref|NC_008340.1|:c3271910-3270021|name|gidA|locus|Mlg_2880|product|tRNA uridine 5-carboxymethylaminomethyl modification protein GidA|note|GidA%3B glucose-inhibited cell division protein A%3B involved in the 5-carboxymethylaminomethyl modification %28mnm%285%29s%282%29U%29 of the wobble uridine base in some tRNAs	1890	187272	Alkalilimnicola ehrlichii MLHE-1	Alkalilimnicola	Alkalilimnicola ehrlichii MLHE-1 => Alkalilimnicola ehrlichii => Alkalilimnicola => Ectothiorhodospiraceae => Chromatiales => Gammaproteobacteria => Proteobacteria => Bacteria => cellular organisms => root	-	b3741	Gammaproteobacteria	0	0.28	0.21	0.14	0	0.05	0	0	0.31	0.38	0.14	0.62	0.05	0.12	0.04	0
gi|114326664|ref|NC_008343.1|:115109-116941	gi|114326664|ref|NC_008343.1|:115109-116941|name|GbCGDNIH1_0108|locus|GbCGDNIH1_0108|product|thiamine biosynthesis protein ThiC|note|required for the synthesis of the hydromethylpyrimidine moiety of thiamine	1833	391165	Granulibacter bethesdensis CGDNIH1	Granulibacter	Granulibacter bethesdensis CGDNIH1 => Granulibacter bethesdensis => Granulibacter => Acetobacteraceae => Rhodospirillales => Alphaproteobacteria => Proteobacteria => Bacteria => cellular organisms => root	4.1.99.17	b3994	Proteobacteria	0	16.59	2.28	0	0	15.99	0	0	0	27.02	36.19	0	9.94	0	0	0
gi|114326664|ref|NC_008343.1|:49507-51225	gi|114326664|ref|NC_008343.1|:49507-51225|name|GbCGDNIH1_0047|locus|GbCGDNIH1_0047|product|formate--tetrahydrofolate ligase	1719	391165	Granulibacter bethesdensis CGDNIH1	Granulibacter	Granulibacter bethesdensis CGDNIH1 => Granulibacter bethesdensis => Granulibacter => Acetobacteraceae => Rhodospirillales => Alphaproteobacteria => Proteobacteria => Bacteria => cellular organisms => root	6.3.4.3	-	Proteobacteria	2.71	0.05	0.05	0.1	0.06	0.05	0.43	0.09	0.07	0	0.9	0.11	0.15	0.04	0	0.09
gi|114326664|ref|NC_008343.1|:c1146577-1145282	gi|114326664|ref|NC_008343.1|:c1146577-1145282|name|glyA|locus|GbCGDNIH1_1008|product|serine hydroxymethyltransferase|note|catalyzes the reaction of glycine with 5%2C10-methylenetetrahydrofolate to form L-serine and tetrahydrofolate	1296	391165	Granulibacter bethesdensis CGDNIH1	Granulibacter	Granulibacter bethesdensis CGDNIH1 => Granulibacter bethesdensis => Granulibacter => Acetobacteraceae => Rhodospirillales => Alphaproteobacteria => Proteobacteria => Bacteria => cellular organisms => root	2.1.2.1	b2551	Proteobacteria	0.1	0	0	0	0	0	0	0	0	3.24	0.73	0.77	0	0	0	0.79
gi|114326664|ref|NC_008343.1|:c2300241-2298811	gi|114326664|ref|NC_008343.1|:c2300241-2298811|name|GbCGDNIH1_2056|locus|GbCGDNIH1_2056|product|ATP synthase F0F1 subunit beta|note|Produces ATP from ADP in the presence of a proton gradient across the membrane. The beta chain is a regulatory subunit	1431	391165	Granulibacter bethesdensis CGDNIH1	Granulibacter	Granulibacter bethesdensis CGDNIH1 => Granulibacter bethesdensis => Granulibacter => Acetobacteraceae => Rhodospirillales => Alphaproteobacteria => Proteobacteria => Bacteria => cellular organisms => root	3.6.3.14	b3732	Proteobacteria	3.16	9.57	11.66	0	4.67	0.19	0	0.05	12.42	0	0.12	6.88	0.06	3.95	0	0.15
gi|114326664|ref|NC_008343.1|:c25545-23647	gi|114326664|ref|NC_008343.1|:c25545-23647|name|dnaK|locus|GbCGDNIH1_0022|product|molecular chaperone DnaK|note|heat shock protein 70%3B assists in folding of nascent polypeptide chains%3B refolding of misfolded proteins%3B utilizes ATPase activity to help fold%3B co-chaperones are DnaJ and GrpE%3B multiple copies in some bacteria	1899	391165	Granulibacter bethesdensis CGDNIH1	Granulibacter	Granulibacter bethesdensis CGDNIH1 => Granulibacter bethesdensis => Granulibacter => Acetobacteraceae => Rhodospirillales => Alphaproteobacteria => Proteobacteria => Bacteria => cellular organisms => root	-	b0014	Proteobacteria	1.5	0.05	0.08	0.05	0.28	0.05	10.11	0	0	0.08	0	0	0.14	0.08	0.04	0
gi|114330036|ref|NC_008344.1|:814343-814792	gi|114330036|ref|NC_008344.1|:814343-814792|name|Neut_0797|locus|Neut_0797|product|hypothetical protein|note|KEGG: neu:NE1553 possible transposase	450	335283	Nitrosomonas eutropha C91	Nitrosomonas	Nitrosomonas eutropha C91 => Nitrosomonas eutropha => Nitrosomonas => Nitrosomonadaceae => Nitrosomonadales => Betaproteobacteria => Proteobacteria => Bacteria => cellular organisms => root	-	-	Proteobacteria	47.7	28.67	7.13	65.78	2.12	1.85	0.18	0.67	33.71	88.48	103.98	64.64	10.9	1.13	18.53	40.91
gi|114330036|ref|NC_008344.1|:c1418104-1417631	gi|114330036|ref|NC_008344.1|:c1418104-1417631|name|Neut_1353|locus|Neut_1353|product|transposase|note|KEGG: neu:NE1553 possible transposase	474	335283	Nitrosomonas eutropha C91	Nitrosomonas	Nitrosomonas eutropha C91 => Nitrosomonas eutropha => Nitrosomonas => Nitrosomonadaceae => Nitrosomonadales => Betaproteobacteria => Proteobacteria => Bacteria => cellular organisms => root	-	-	Proteobacteria	0	0	0	0.19	0	0	17.41	10.29	39.01	36.05	14.28	0.19	4.07	0	35.35	72.58
gi|114330036|ref|NC_008344.1|:c206675-204252	gi|114330036|ref|NC_008344.1|:c206675-204252|name|Neut_0201|locus|Neut_0201|product|ATP-dependent protease La|note|KEGG: neu:NE0033 ATP-dependent protease la protein%7ETIGRFAM: ATP-dependent protease La%7EPFAM: peptidase S16%2C lon domain protein%3B AAA ATPase%2C central domain protein%3B ATPase associated with various cellular activities%2C AAA_5%7ESMART: AAA ATPase	2424	335283	Nitrosomonas eutropha C91	Nitrosomonas	Nitrosomonas eutropha C91 => Nitrosomonas eutropha => Nitrosomonas => Nitrosomonadaceae => Nitrosomonadales => Betaproteobacteria => Proteobacteria => Bacteria => cellular organisms => root	3.4.21.53	b0439	Proteobacteria	0	0	0	0	0.04	0	1.04	0	0	0.06	0	0	0.25	1.38	0	0
gi|114337546|gb|ABI68394.1|	gi|114337546|gb|ABI68394.1| Non-ribosomal peptide synthetase modules and related proteins-like protein	2638	335541	Syntrophomonas wolfei subsp. wolfei str. Goettingen G311	Syntrophomonas	Syntrophomonas wolfei subsp. wolfei str. Goettingen G311 => Syntrophomonas wolfei subsp. wolfei => Syntrophomonas wolfei => Syntrophomonas => Syntrophomonadaceae => Clostridiales => Clostridia => Firmicutes => Bacteria => cellular organisms => root	6.1.1.13	b0586	Clostridia	0	0	0.06	0.07	1.37	0.14	0.06	0.17	0	0.16	0	0.45	0	0	0	0.03
gi|114537543|gb|EAU40668.1|	gi|114537543|gb|EAU40668.1| hypothetical protein FP2506_03039	710	314231	Fulvimarina pelagi HTCC2506	Fulvimarina	Fulvimarina pelagi HTCC2506 => Fulvimarina pelagi => Fulvimarina => Aurantimonadaceae => Rhizobiales => Alphaproteobacteria => Proteobacteria => Bacteria => cellular organisms => root	-	b0739	Proteobacteria	0	0.25	1.7	0	0	0	0	0	0	0	1.09	2.16	0	0	0	0
gi|114561188|ref|NC_008345.1|:4402371-4405232	gi|114561188|ref|NC_008345.1|:4402371-4405232|name|Sfri_3712|locus|Sfri_3712|product|excinuclease ABC subunit A|note|TIGRFAM: excinuclease ABC%2C A subunit%7EPFAM: ABC transporter related%7EKEGG: son:SO4030 excinuclease ABC%2C A subunit	2862	318167	Shewanella frigidimarina NCIMB 400	Shewanella	Shewanella frigidimarina NCIMB 400 => Shewanella frigidimarina => Shewanella => Shewanellaceae => Alteromonadales => Gammaproteobacteria => Proteobacteria => Bacteria => cellular organisms => root	-	b4058	Gammaproteobacteria	0	0	0	0	7.16	0	0.31	108.04	0	0	0	0	0	0	0	0
gi|114565576|ref|NC_008346.1|:1177188-1178636	gi|114565576|ref|NC_008346.1|:1177188-1178636|name|Swol_1035|locus|Swol_1035|product|hypothetical protein|note|KEGG: dsy:DSY4574 hypothetical protein	1449	335541	Syntrophomonas wolfei subsp. wolfei str. Goettingen G311	Syntrophomonas	Syntrophomonas wolfei subsp. wolfei str. Goettingen G311 => Syntrophomonas wolfei subsp. wolfei => Syntrophomonas wolfei => Syntrophomonas => Syntrophomonadaceae => Clostridiales => Clostridia => Firmicutes => Bacteria => cellular organisms => root	-	b0258	Clostridia	0.27	0.37	0	1.36	0.44	0.45	0	0.57	0	0	0	0	0	0	0	0
gi|114565576|ref|NC_008346.1|:2040088-2041521	gi|114565576|ref|NC_008346.1|:2040088-2041521|name|Swol_1787|locus|Swol_1787|product|glutamate--ammonia ligase|note|KEGG: mta:Moth_2299 glutamine synthetase%2C type I	1434	335541	Syntrophomonas wolfei subsp. wolfei str. Goettingen G311	Syntrophomonas	Syntrophomonas wolfei subsp. wolfei str. Goettingen G311 => Syntrophomonas wolfei subsp. wolfei => Syntrophomonas wolfei => Syntrophomonas => Syntrophomonadaceae => Clostridiales => Clostridia => Firmicutes => Bacteria => cellular organisms => root	6.3.1.2	b3870	Clostridia	0.18	1.36	0	6.36	0	15.2	16.98	21.66	41.24	11.81	32.57	35.03	13.14	0.35	11.19	0.05
gi|114565576|ref|NC_008346.1|:227640-228773	gi|114565576|ref|NC_008346.1|:227640-228773|name|Swol_0184|locus|Swol_0184|product|UDP-N-acetylglucosamine 2-epimerase|note|KEGG: chy:CHY_2554 UDP-N-acetylglucosamine 2-epimerase	1134	335541	Syntrophomonas wolfei subsp. wolfei str. Goettingen G311	Syntrophomonas	Syntrophomonas wolfei subsp. wolfei str. Goettingen G311 => Syntrophomonas wolfei subsp. wolfei => Syntrophomonas wolfei => Syntrophomonas => Syntrophomonadaceae => Clostridiales => Clostridia => Firmicutes => Bacteria => cellular organisms => root	5.1.3.14	b3786	Clostridia	2.62	0	1.34	0	16.94	0.08	0	0	0	0.13	0	0	0	0.19	1.33	0.71
gi|114565576|ref|NC_008346.1|:244130-246940	gi|114565576|ref|NC_008346.1|:244130-246940|name|Swol_0198|locus|Swol_0198|product|flagellin-like protein|note|KEGG: mta:Moth_0760 flagellin-like	2811	335541	Syntrophomonas wolfei subsp. wolfei str. Goettingen G311	Syntrophomonas	Syntrophomonas wolfei subsp. wolfei str. Goettingen G311 => Syntrophomonas wolfei subsp. wolfei => Syntrophomonas wolfei => Syntrophomonas => Syntrophomonadaceae => Clostridiales => Clostridia => Firmicutes => Bacteria => cellular organisms => root	-	b1923	Clostridia	5.01	4.21	8.59	3.21	0	1.19	0.49	11.32	4.3	4.53	19.82	1.06	0	0	1.5	0.1
gi|114565576|ref|NC_008346.1|:275749-276294	gi|114565576|ref|NC_008346.1|:275749-276294|name|Swol_0237|locus|Swol_0237|product|sigma 54 modulation protein%2Fribosomal protein S30EA|note|KEGG: mta:Moth_0227 sigma 54 modulation protein%2Fribosomal protein S30EA	546	335541	Syntrophomonas wolfei subsp. wolfei str. Goettingen G311	Syntrophomonas	Syntrophomonas wolfei subsp. wolfei str. Goettingen G311 => Syntrophomonas wolfei subsp. wolfei => Syntrophomonas wolfei => Syntrophomonas => Syntrophomonadaceae => Clostridiales => Clostridia => Firmicutes => Bacteria => cellular organisms => root	-	-	Clostridia	20.37	3.08	3.82	6.22	1.75	3.06	3.89	6.05	0.22	0	0	0	0	0	0.87	0.94
gi|114565576|ref|NC_008346.1|:2762813-2763337	gi|114565576|ref|NC_008346.1|:2762813-2763337|name|Swol_2433|locus|Swol_2433|product|peptidylprolyl isomerase|note|KEGG: cac:CAC2769 peptidyl-prolyl cis-transisomerase%2C cyclophilin family	525	335541	Syntrophomonas wolfei subsp. wolfei str. Goettingen G311	Syntrophomonas	Syntrophomonas wolfei subsp. wolfei str. Goettingen G311 => Syntrophomonas wolfei subsp. wolfei => Syntrophomonas wolfei => Syntrophomonas => Syntrophomonadaceae => Clostridiales => Clostridia => Firmicutes => Bacteria => cellular organisms => root	5.2.1.8	-	Clostridia	0.49	0.17	1.53	0	0.2	2.65	0.31	0.29	3.16	0	2.29	0.34	0.17	0.14	0.15	0
gi|114565576|ref|NC_008346.1|:33372-34574	gi|114565576|ref|NC_008346.1|:33372-34574|name|Swol_0028|locus|Swol_0028|product|hypothetical protein|note|KEGG: dsy:DSY2076 hypothetical protein	1203	335541	Syntrophomonas wolfei subsp. wolfei str. Goettingen G311	Syntrophomonas	Syntrophomonas wolfei subsp. wolfei str. Goettingen G311 => Syntrophomonas wolfei subsp. wolfei => Syntrophomonas wolfei => Syntrophomonas => Syntrophomonadaceae => Clostridiales => Clostridia => Firmicutes => Bacteria => cellular organisms => root	2.1.1.-	b0948	Clostridia	0	0.07	0.33	0.07	0	0	0	0	0	0	0	1.58	3.64	0	6.27	7.68
gi|114565576|ref|NC_008346.1|:509123-509482	gi|114565576|ref|NC_008346.1|:509123-509482|name|Swol_0429|locus|Swol_0429|product|CopY family transcriptional regulator|note|KEGG: dsy:DSY1088 hypothetical protein	360	335541	Syntrophomonas wolfei subsp. wolfei str. Goettingen G311	Syntrophomonas	Syntrophomonas wolfei subsp. wolfei str. Goettingen G311 => Syntrophomonas wolfei subsp. wolfei => Syntrophomonas wolfei => Syntrophomonas => Syntrophomonadaceae => Clostridiales => Clostridia => Firmicutes => Bacteria => cellular organisms => root	-	-	Clostridia	0	0	0	0	5.6	0	9.08	3.33	0	0	0	0	0	0	0	0
gi|114565576|ref|NC_008346.1|:511222-512550	gi|114565576|ref|NC_008346.1|:511222-512550|name|Swol_0431|locus|Swol_0431|product|antirepressor regulating drug resistance signal transduction N-terminal membrane component-like protein|note|KEGG: dsy:DSY1015 hypothetical protein	1329	335541	Syntrophomonas wolfei subsp. wolfei str. Goettingen G311	Syntrophomonas	Syntrophomonas wolfei subsp. wolfei str. Goettingen G311 => Syntrophomonas wolfei subsp. wolfei => Syntrophomonas wolfei => Syntrophomonas => Syntrophomonadaceae => Clostridiales => Clostridia => Firmicutes => Bacteria => cellular organisms => root	-	-	Clostridia	0.78	3.26	7.97	5.85	1.44	0	0	2.88	0.54	1.31	3.29	3.19	0	0	1.55	1.16
gi|114565576|ref|NC_008346.1|:610339-613686	gi|114565576|ref|NC_008346.1|:610339-613686|name|Swol_0516|locus|Swol_0516|product|type I restriction-modification system R subunit %28endonuclease%29|note|KEGG: gka:GK0346 type I restriction-modification system R subunit %28endonuclease%29	3348	335541	Syntrophomonas wolfei subsp. wolfei str. Goettingen G311	Syntrophomonas	Syntrophomonas wolfei subsp. wolfei str. Goettingen G311 => Syntrophomonas wolfei subsp. wolfei => Syntrophomonas wolfei => Syntrophomonas => Syntrophomonadaceae => Clostridiales => Clostridia => Firmicutes => Bacteria => cellular organisms => root	3.1.21.3	b4350	Clostridia	0	0.4	0	0.05	0	0	0	0	0	0	0.36	0.32	0	0	0.05	0.44
gi|114565576|ref|NC_008346.1|:615705-619139	gi|114565576|ref|NC_008346.1|:615705-619139|name|Swol_0519|locus|Swol_0519|product|pyruvate carboxylase|note|biotin-containing enzyme that catalyzes a two step carboxylation of pyruvate to oxaloacetate	3435	335541	Syntrophomonas wolfei subsp. wolfei str. Goettingen G311	Syntrophomonas	Syntrophomonas wolfei subsp. wolfei str. Goettingen G311 => Syntrophomonas wolfei subsp. wolfei => Syntrophomonas wolfei => Syntrophomonas => Syntrophomonadaceae => Clostridiales => Clostridia => Firmicutes => Bacteria => cellular organisms => root	6.4.1.1	b3256	Clostridia	0	0.13	0	0	0	0	0	0.11	0.03	0.04	0	0	0	0	0.53	0
gi|114565576|ref|NC_008346.1|:927429-929189	gi|114565576|ref|NC_008346.1|:927429-929189|name|Swol_0812|locus|Swol_0812|product|aspartyl-tRNA synthetase|note|KEGG: chy:CHY_2204 aspartyl-tRNA synthetase	1761	335541	Syntrophomonas wolfei subsp. wolfei str. Goettingen G311	Syntrophomonas	Syntrophomonas wolfei subsp. wolfei str. Goettingen G311 => Syntrophomonas wolfei subsp. wolfei => Syntrophomonas wolfei => Syntrophomonas => Syntrophomonadaceae => Clostridiales => Clostridia => Firmicutes => Bacteria => cellular organisms => root	6.1.1.12	b1866	Clostridia	0.44	0	1.73	0.05	0.3	0.21	0	0.43	0.07	0	0	0	0	0	0.54	0
gi|114565576|ref|NC_008346.1|:986846-988906	gi|114565576|ref|NC_008346.1|:986846-988906|name|flhA|locus|Swol_0869|product|flagellar biosynthesis protein FlhA|note|membrane protein involved in the flagellar export apparatus	2061	335541	Syntrophomonas wolfei subsp. wolfei str. Goettingen G311	Syntrophomonas	Syntrophomonas wolfei subsp. wolfei str. Goettingen G311 => Syntrophomonas wolfei subsp. wolfei => Syntrophomonas wolfei => Syntrophomonas => Syntrophomonadaceae => Clostridiales => Clostridia => Firmicutes => Bacteria => cellular organisms => root	-	b1879	Clostridia	0	0.47	0.08	0.04	0.05	0.63	0	0.11	0.98	1.62	0.96	0.13	0	0.07	0	0
gi|114565576|ref|NC_008346.1|:c1590720-1589782	gi|114565576|ref|NC_008346.1|:c1590720-1589782|name|Swol_1374|locus|Swol_1374|product|pyruvate synthase subunit porB|note|KEGG: ctc:CTC02525 pyruvate synthase subunit porB	939	335541	Syntrophomonas wolfei subsp. wolfei str. Goettingen G311	Syntrophomonas	Syntrophomonas wolfei subsp. wolfei str. Goettingen G311 => Syntrophomonas wolfei subsp. wolfei => Syntrophomonas wolfei => Syntrophomonas => Syntrophomonadaceae => Clostridiales => Clostridia => Firmicutes => Bacteria => cellular organisms => root	1.2.7.1	-	Clostridia	0	0.09	1.03	0.1	0.11	0	0.09	0.56	0	0	0	0.19	0.93	0.08	0	0
gi|114565576|ref|NC_008346.1|:c2190400-2188598	gi|114565576|ref|NC_008346.1|:c2190400-2188598|name|Swol_1920|locus|Swol_1920|product|oligoendopeptidase F|note|KEGG: tte:TTE1010 Oligoendopeptidase F	1803	335541	Syntrophomonas wolfei subsp. wolfei str. Goettingen G311	Syntrophomonas	Syntrophomonas wolfei subsp. wolfei str. Goettingen G311 => Syntrophomonas wolfei subsp. wolfei => Syntrophomonas wolfei => Syntrophomonas => Syntrophomonadaceae => Clostridiales => Clostridia => Firmicutes => Bacteria => cellular organisms => root	3.4.24.-	-	Clostridia	0	0	0.04	0	0	0	1.5	0	0.72	0	0	0	13.37	0	0	0
gi|114565576|ref|NC_008346.1|:c2224907-2220621	gi|114565576|ref|NC_008346.1|:c2224907-2220621|name|Swol_1945|locus|Swol_1945|product|activator of %28R%29 -2-hydroxyglutaryl-CoA dehydratase|note|KEGG: ctc:CTC02325 activator of %28R%29 -2-hydroxyglutaryl-coA dehydratase	4287	335541	Syntrophomonas wolfei subsp. wolfei str. Goettingen G311	Syntrophomonas	Syntrophomonas wolfei subsp. wolfei str. Goettingen G311 => Syntrophomonas wolfei subsp. wolfei => Syntrophomonas wolfei => Syntrophomonas => Syntrophomonadaceae => Clostridiales => Clostridia => Firmicutes => Bacteria => cellular organisms => root	3.-.-.-	-	Clostridia	0.24	0.04	0	0.06	0	0.04	0	0.03	0.03	0	0.14	0.06	0	0.03	0.04	0.15
gi|114565576|ref|NC_008346.1|:c2468836-2467175	gi|114565576|ref|NC_008346.1|:c2468836-2467175|name|Swol_2147|locus|Swol_2147|product|dihydroxy-acid dehydratase|note|KEGG: mta:Moth_2259 dihydroxy-acid dehydratase	1662	335541	Syntrophomonas wolfei subsp. wolfei str. Goettingen G311	Syntrophomonas	Syntrophomonas wolfei subsp. wolfei str. Goettingen G311 => Syntrophomonas wolfei subsp. wolfei => Syntrophomonas wolfei => Syntrophomonas => Syntrophomonadaceae => Clostridiales => Clostridia => Firmicutes => Bacteria => cellular organisms => root	4.2.1.9	b3771	Clostridia	0.08	0	0.34	0	0	0	0	0	0.07	0.61	0	0.27	0.69	0	0.33	1.28
gi|114565576|ref|NC_008346.1|:c2655980-2654715	gi|114565576|ref|NC_008346.1|:c2655980-2654715|name|secY|locus|Swol_2313|product|preprotein translocase subunit SecY|note|forms heterotrimeric complex in the membrane%3B in bacteria the complex consists of SecY which forms the channel pore and SecE and SecG%3B the SecG subunit is not essential%3B in bacteria translocation is driven via the SecA ATPase	1266	335541	Syntrophomonas wolfei subsp. wolfei str. Goettingen G311	Syntrophomonas	Syntrophomonas wolfei subsp. wolfei str. Goettingen G311 => Syntrophomonas wolfei subsp. wolfei => Syntrophomonas wolfei => Syntrophomonas => Syntrophomonadaceae => Clostridiales => Clostridia => Firmicutes => Bacteria => cellular organisms => root	-	b3300	Clostridia	0	3.42	1.77	0	0	0	0	0	0	0	0	0	1.11	0	1.76	0.17
gi|114565576|ref|NC_008346.1|:c2662283-2661999	gi|114565576|ref|NC_008346.1|:c2662283-2661999|name|Swol_2329|locus|Swol_2329|product|30S ribosomal protein S19|note|KEGG: mta:Moth_2456 ribosomal protein S19	285	335541	Syntrophomonas wolfei subsp. wolfei str. Goettingen G311	Syntrophomonas	Syntrophomonas wolfei subsp. wolfei str. Goettingen G311 => Syntrophomonas wolfei subsp. wolfei => Syntrophomonas wolfei => Syntrophomonas => Syntrophomonadaceae => Clostridiales => Clostridia => Firmicutes => Bacteria => cellular organisms => root	-	b3316	Clostridia	0	0.31	2.25	1.26	0	2.93	2.29	0	0	0	0	0	0	0	0	0
gi|114565576|ref|NC_008346.1|:c2723933-2722686	gi|114565576|ref|NC_008346.1|:c2723933-2722686|name|Swol_2392|locus|Swol_2392|product|glycine hydroxymethyltransferase|note|KEGG: dsy:DSY4927 hypothetical protein	1248	335541	Syntrophomonas wolfei subsp. wolfei str. Goettingen G311	Syntrophomonas	Syntrophomonas wolfei subsp. wolfei str. Goettingen G311 => Syntrophomonas wolfei subsp. wolfei => Syntrophomonas wolfei => Syntrophomonas => Syntrophomonadaceae => Clostridiales => Clostridia => Firmicutes => Bacteria => cellular organisms => root	2.1.2.1	b2551	Clostridia	1.87	0.21	0	0	0.43	0	0	0	0	0	0.07	0.51	0	0	0.64	0
gi|114568554|ref|NC_008347.1|:1233982-1235253	gi|114568554|ref|NC_008347.1|:1233982-1235253|name|Mmar10_1126|locus|Mmar10_1126|product|UDP-N-acetylglucosamine 1-carboxyvinyltransferase|note|adds enolpyruvyl to UDP-N-acetylglucosamine as a component of cell wall formation%3B gram-positive bacteria have 2 copies of MurA which are active	1272	394221	Maricaulis maris MCS10	Maricaulis	Maricaulis maris MCS10 => Maricaulis maris => Maricaulis => Hyphomonadaceae => Rhodobacterales => Alphaproteobacteria => Proteobacteria => Bacteria => cellular organisms => root	2.5.1.7	b3189	Proteobacteria	0	0	0.38	0.28	0	0	0	0.53	0.56	0	0	0	0	0	0	0
gi|114568554|ref|NC_008347.1|:1513983-1514921	gi|114568554|ref|NC_008347.1|:1513983-1514921|name|tsf|locus|Mmar10_1381|product|elongation factor Ts|note|EF-Ts%3B functions during elongation stage of protein translation%3B forms a dimer%3B associates with EF-Tu-GDP complex and promotes exchange of GDP to GTP resulting in regeneration of the active form of EF-Tu	939	394221	Maricaulis maris MCS10	Maricaulis	Maricaulis maris MCS10 => Maricaulis maris => Maricaulis => Hyphomonadaceae => Rhodobacterales => Alphaproteobacteria => Proteobacteria => Bacteria => cellular organisms => root	-	b0170	Proteobacteria	1.51	1.13	2.82	0.86	0	0	0	0.64	0	0.31	3.47	5.39	1.59	0	0	0.39
gi|114568554|ref|NC_008347.1|:c1938319-1937957	gi|114568554|ref|NC_008347.1|:c1938319-1937957|name|Mmar10_1779|locus|Mmar10_1779|product|50S ribosomal protein L18|note|TIGRFAM: ribosomal protein L18%7EPFAM: ribosomal protein L18P%2FL5E%7EKEGG: ccr:CC1264 50S ribosomal protein L18	363	394221	Maricaulis maris MCS10	Maricaulis	Maricaulis maris MCS10 => Maricaulis maris => Maricaulis => Hyphomonadaceae => Rhodobacterales => Alphaproteobacteria => Proteobacteria => Bacteria => cellular organisms => root	-	b3304	Proteobacteria	0	0.73	0	0	0.88	0	1.8	3.51	0	1.2	2.6	1.49	0	0	1.31	3.44
gi|114568554|ref|NC_008347.1|:c2046424-2043584	gi|114568554|ref|NC_008347.1|:c2046424-2043584|name|Mmar10_1873|locus|Mmar10_1873|product|DNA gyrase subunit A|note|TIGRFAM: DNA gyrase%2C A subunit%7EPFAM: DNA gyrase%2Ftopoisomerase IV%2C subunit A%3B DNA gyrase C-terminal repeat%2C beta-propeller%7EKEGG: bmb:BruAb1_1103 GyrA%2C DNA gyrase%2C A subunit	2841	394221	Maricaulis maris MCS10	Maricaulis	Maricaulis maris MCS10 => Maricaulis maris => Maricaulis => Hyphomonadaceae => Rhodobacterales => Alphaproteobacteria => Proteobacteria => Bacteria => cellular organisms => root	5.99.1.3	b2231	Proteobacteria	0	0.31	1.24	2.58	0	0	0	0	0	0	0.48	0	0	0	0	2.09
gi|114568554|ref|NC_008347.1|:c2174124-2172421	gi|114568554|ref|NC_008347.1|:c2174124-2172421|name|Mmar10_1991|locus|Mmar10_1991|product|methyl-accepting chemotaxis sensory transducer|note|PFAM: histidine kinase%2C HAMP region domain protein%3B chemotaxis sensory transducer%7EKEGG: rru:Rru_A0718 chemotaxis sensory transducer	1704	394221	Maricaulis maris MCS10	Maricaulis	Maricaulis maris MCS10 => Maricaulis maris => Maricaulis => Hyphomonadaceae => Rhodobacterales => Alphaproteobacteria => Proteobacteria => Bacteria => cellular organisms => root	-	b3072	Proteobacteria	0	0	1.6	0	0	1.47	0.05	0.4	0.07	0.08	0.6	0	0	0	0	0
gi|114568554|ref|NC_008347.1|:c2376629-2373957	gi|114568554|ref|NC_008347.1|:c2376629-2373957|name|Mmar10_2177|locus|Mmar10_2177|product|pyruvate phosphate dikinase|note|catalyzes the formation of phosphoenolpyruvate from pyruvate	2673	394221	Maricaulis maris MCS10	Maricaulis	Maricaulis maris MCS10 => Maricaulis maris => Maricaulis => Hyphomonadaceae => Rhodobacterales => Alphaproteobacteria => Proteobacteria => Bacteria => cellular organisms => root	2.7.9.1	-	Proteobacteria	0.1	2.61	0	0.1	0.04	1.08	0.24	0.06	2.17	0.65	0.67	0.27	0.03	0.14	3.92	0.58
gi|114568554|ref|NC_008347.1|:c3359163-3358705	gi|114568554|ref|NC_008347.1|:c3359163-3358705|name|Mmar10_3068|locus|Mmar10_3068|product|deoxyuridine 5%27-triphosphate nucleotidohydrolase|note|KEGG: mag:amb0201 dUTPase%7ETIGRFAM: deoxyuridine 5%27-triphosphate nucleotidohydrolase Dut%7EPFAM: deoxyUTP pyrophosphatase	459	394221	Maricaulis maris MCS10	Maricaulis	Maricaulis maris MCS10 => Maricaulis maris => Maricaulis => Hyphomonadaceae => Rhodobacterales => Alphaproteobacteria => Proteobacteria => Bacteria => cellular organisms => root	3.6.1.23	b3640	Proteobacteria	2.54	3.85	0	0.78	0	0	0	2.78	0	0	0	0.39	0	0	0	0
gi|114797051|ref|NC_008358.1|:2885095-2886660	gi|114797051|ref|NC_008358.1|:2885095-2886660|name|HNE_2722|locus|HNE_2722|product|glycine dehydrogenase subunit 2|note|acts in conjunction with GvcH to form H-protein-S-aminomethyldihydrolipoyllysine from glycine%3B forms a heterodimer with subunit 1 to form the P protein	1566	228405	Hyphomonas neptunium ATCC 15444	Hyphomonas	Hyphomonas neptunium ATCC 15444 => Hyphomonas neptunium => Hyphomonas => Hyphomonadaceae => Rhodobacterales => Alphaproteobacteria => Proteobacteria => Bacteria => cellular organisms => root	1.4.4.2	b2903	Proteobacteria	0	0	0	0	0	0	0	0	0.61	0	0.77	0	0	0.42	0	0
gi|114797051|ref|NC_008358.1|:3469261-3470931	gi|114797051|ref|NC_008358.1|:3469261-3470931|name|fhs|locus|HNE_3316|product|formate--tetrahydrofolate ligase|note|identified by match to protein family HMM PF01268	1671	228405	Hyphomonas neptunium ATCC 15444	Hyphomonas	Hyphomonas neptunium ATCC 15444 => Hyphomonas neptunium => Hyphomonas => Hyphomonadaceae => Rhodobacterales => Alphaproteobacteria => Proteobacteria => Bacteria => cellular organisms => root	6.3.4.3	-	Proteobacteria	3.41	0	0.24	0	0	0.06	0.05	0.31	0.07	0.09	0	0.11	0	0	0.29	0.26
gi|114797051|ref|NC_008358.1|:412071-412205	gi|114797051|ref|NC_008358.1|:412071-412205|name|rpmH|locus|HNE_0412|product|50S ribosomal protein L34|note|identified by match to protein family HMM PF00468%3B match to protein family HMM TIGR01030	135	228405	Hyphomonas neptunium ATCC 15444	Hyphomonas	Hyphomonas neptunium ATCC 15444 => Hyphomonas neptunium => Hyphomonas => Hyphomonadaceae => Rhodobacterales => Alphaproteobacteria => Proteobacteria => Bacteria => cellular organisms => root	-	b3703	Proteobacteria	0	3.27	0	13.25	6.29	1.37	20.58	6.11	7.9	7.51	4.44	0	0.65	0	0	34.77
gi|114797051|ref|NC_008358.1|:631509-634127	gi|114797051|ref|NC_008358.1|:631509-634127|name|clpB|locus|HNE_0631|product|ATP-dependent chaperone protein ClpB|note|identified by similarity to SP:P03815%3B match to protein family HMM PF00004%3B match to protein family HMM PF02861%3B match to protein family HMM PF07724	2619	228405	Hyphomonas neptunium ATCC 15444	Hyphomonas	Hyphomonas neptunium ATCC 15444 => Hyphomonas neptunium => Hyphomonas => Hyphomonadaceae => Rhodobacterales => Alphaproteobacteria => Proteobacteria => Bacteria => cellular organisms => root	-	b2592	Proteobacteria	0.05	0	0.61	1.13	5.23	0	0	0	0	0	0	0	0	0	0.03	0.03
gi|114797051|ref|NC_008358.1|:694206-696923	gi|114797051|ref|NC_008358.1|:694206-696923|name|ppdK|locus|HNE_0686|product|pyruvate phosphate dikinase|note|catalyzes the formation of phosphoenolpyruvate from pyruvate	2718	228405	Hyphomonas neptunium ATCC 15444	Hyphomonas	Hyphomonas neptunium ATCC 15444 => Hyphomonas neptunium => Hyphomonas => Hyphomonadaceae => Rhodobacterales => Alphaproteobacteria => Proteobacteria => Bacteria => cellular organisms => root	2.7.9.1	-	Proteobacteria	0.48	0.49	0.03	0.07	0.12	0.14	0	0.47	0.13	0.05	0	0.37	0.03	0	0	0.22
gi|114797051|ref|NC_008358.1|:c2996293-2995931	gi|114797051|ref|NC_008358.1|:c2996293-2995931|name|rplR|locus|HNE_2835|product|50S ribosomal protein L18|note|identified by match to protein family HMM PF00861%3B match to protein family HMM TIGR00060	363	228405	Hyphomonas neptunium ATCC 15444	Hyphomonas	Hyphomonas neptunium ATCC 15444 => Hyphomonas neptunium => Hyphomonas => Hyphomonadaceae => Rhodobacterales => Alphaproteobacteria => Proteobacteria => Bacteria => cellular organisms => root	-	b3304	Proteobacteria	5.7	0	4.2	5.42	1.75	2.04	0.68	0.21	5.22	0.8	0.24	1.24	0.72	0.2	0	5.05
gi|114797051|ref|NC_008358.1|:c3018122-3017745	gi|114797051|ref|NC_008358.1|:c3018122-3017745|name|rplL|locus|HNE_2859|product|50S ribosomal protein L7%2FL12|note|identified by match to protein family HMM PF00542%3B match to protein family HMM TIGR00855	378	228405	Hyphomonas neptunium ATCC 15444	Hyphomonas	Hyphomonas neptunium ATCC 15444 => Hyphomonas neptunium => Hyphomonas => Hyphomonadaceae => Rhodobacterales => Alphaproteobacteria => Proteobacteria => Bacteria => cellular organisms => root	-	b3986	Proteobacteria	0	1.17	0.85	0	1.68	0	0.22	0	0	0	0.45	0	0	0	0.21	1.16
gi|114797051|ref|NC_008358.1|:c3215103-3214753	gi|114797051|ref|NC_008358.1|:c3215103-3214753|name|HNE_3044|locus|HNE_3044|product|hypothetical protein|note|identified by similarity to GB:BAD64522.1	351	228405	Hyphomonas neptunium ATCC 15444	Hyphomonas	Hyphomonas neptunium ATCC 15444 => Hyphomonas neptunium => Hyphomonas => Hyphomonadaceae => Rhodobacterales => Alphaproteobacteria => Proteobacteria => Bacteria => cellular organisms => root	-	-	Proteobacteria	11.05	5.29	4.11	1.02	0	7.66	11.87	0	6.75	0.83	0	0.26	1.75	0	2.04	2.09
gi|115345636|ref|NC_008387.1|:c49662-48634	gi|115345636|ref|NC_008387.1|:c49662-48634|name|galE|locus|RD1_B0040|product|UDP-glucose 4-epimerase	1029	375451	Roseobacter denitrificans OCh 114	Roseobacter	Roseobacter denitrificans OCh 114 => Roseobacter denitrificans => Roseobacter => Rhodobacteraceae => Rhodobacterales => Alphaproteobacteria => Proteobacteria => Bacteria => cellular organisms => root	5.1.3.2	b0759	Proteobacteria	2.26	1.89	0	1.13	0	0	0	0	0	0	2.33	0	0	0	1.85	2.42
gi|115350056|ref|NC_008390.1|:2827635-2827838	gi|115350056|ref|NC_008390.1|:2827635-2827838|name|Bamb_2568|locus|Bamb_2568|product|cold-shock DNA-binding domain-containing protein|note|PFAM: Cold-shock protein%2C DNA-binding%7ESMART: Cold shock protein%7EKEGG: bte:BTH_I0761 cold-shock domain family protein-related protein	204	339670	Burkholderia ambifaria AMMD	Burkholderia	Burkholderia ambifaria AMMD => Burkholderia ambifaria => Burkholderia cepacia complex => Burkholderia => Burkholderiaceae => Burkholderiales => Betaproteobacteria => Proteobacteria => Bacteria => cellular organisms => root	-	b0880	Proteobacteria	0	0	0	0.44	3.64	0.45	10.81	0	0	0	0	0.44	0	0	5.84	3.96
gi|115357970|ref|NC_008391.1|:c1012896-1011229	gi|115357970|ref|NC_008391.1|:c1012896-1011229|name|Bamb_4090|locus|Bamb_4090|product|hydroxylamine reductase|note|catalyzes the reduction of hydroxylamine to ammonia and water	1668	339670	Burkholderia ambifaria AMMD	Burkholderia	Burkholderia ambifaria AMMD => Burkholderia ambifaria => Burkholderia cepacia complex => Burkholderia => Burkholderiaceae => Burkholderiales => Betaproteobacteria => Proteobacteria => Bacteria => cellular organisms => root	1.7.-.-	b0873	Proteobacteria	0	0	0	0	0	0	0	0	0.57	0	0.26	0	0	0.3	0	0
gi|115357970|ref|NC_008391.1|:c184055-183474	gi|115357970|ref|NC_008391.1|:c184055-183474|name|Bamb_3385|locus|Bamb_3385|product|dTDP-4-dehydrorhamnose 3%2C5-epimerase|note|KEGG: eba:ebA2275 dTDP-4-dehydrorhamnose 3%2C5-epimerase%7ETIGRFAM: dTDP-4-dehydrorhamnose 3%2C5-epimerase%7EPFAM: dTDP-4-dehydrorhamnose 3%2C5-epimerase related	582	339670	Burkholderia ambifaria AMMD	Burkholderia	Burkholderia ambifaria AMMD => Burkholderia ambifaria => Burkholderia cepacia complex => Burkholderia => Burkholderiaceae => Burkholderiales => Betaproteobacteria => Proteobacteria => Bacteria => cellular organisms => root	5.1.3.13	b2038	Proteobacteria	2.44	8.96	0.14	0	0	1.43	0.7	2.06	0	0	0	0	0	0	5.87	0
gi|115516492|gb|ABJ04476.1|	gi|115516492|gb|ABJ04476.1| OmpA/MotB domain protein	628	316055	Rhodopseudomonas palustris BisA53	Rhodopseudomonas	Rhodopseudomonas palustris BisA53 => Rhodopseudomonas palustris => Rhodopseudomonas => Bradyrhizobiaceae => Rhizobiales => Alphaproteobacteria => Proteobacteria => Bacteria => cellular organisms => root	-	-	Proteobacteria	12.35	0	1.02	0	0	0	0	3.82	0	0	0	8.06	0	0	0	0
gi|115522030|ref|NC_008435.1|:2318082-2319164	gi|115522030|ref|NC_008435.1|:2318082-2319164|name|mraY|locus|RPE_2104|product|phospho-N-acetylmuramoyl-pentapeptide-transferase|note|First step of the lipid cycle reactions in the biosynthesis of the cell wall peptidoglycan	1083	316055	Rhodopseudomonas palustris BisA53	Rhodopseudomonas	Rhodopseudomonas palustris BisA53 => Rhodopseudomonas palustris => Rhodopseudomonas => Bradyrhizobiaceae => Rhizobiales => Alphaproteobacteria => Proteobacteria => Bacteria => cellular organisms => root	2.7.8.13	b0087	Proteobacteria	0	0	0	0	0	0	515.21	24.94	0	0	0	0	0.73	0	10.19	0
gi|115522030|ref|NC_008435.1|:c240964-239915	gi|115522030|ref|NC_008435.1|:c240964-239915|name|RPE_0216|locus|RPE_0216|product|tryptophanyl-tRNA synthetase|note|catalyzes a two-step reaction%2C first charging a tryptophan molecule by linking its carboxyl group to the alpha-phosphate of ATP%2C followed by transfer of the aminoacyl-adenylate to its tRNA	1050	316055	Rhodopseudomonas palustris BisA53	Rhodopseudomonas	Rhodopseudomonas palustris BisA53 => Rhodopseudomonas palustris => Rhodopseudomonas => Bradyrhizobiaceae => Rhizobiales => Alphaproteobacteria => Proteobacteria => Bacteria => cellular organisms => root	6.1.1.2	b3384	Proteobacteria	0	0	0	0.51	0	0	0	0	0.56	0	0	0.52	0	0	0	0
gi|115522030|ref|NC_008435.1|:c2528744-2527104	gi|115522030|ref|NC_008435.1|:c2528744-2527104|name|groEL|locus|RPE_2283|product|chaperonin GroEL|note|60 kDa chaperone family%3B promotes refolding of misfolded polypeptides especially under stressful conditions%3B forms two stacked rings of heptamers to form a barrel-shaped 14mer%3B ends can be capped by GroES%3B misfolded proteins enter the barrel where they are refolded when GroES binds%3B ma…	1641	316055	Rhodopseudomonas palustris BisA53	Rhodopseudomonas	Rhodopseudomonas palustris BisA53 => Rhodopseudomonas palustris => Rhodopseudomonas => Bradyrhizobiaceae => Rhizobiales => Alphaproteobacteria => Proteobacteria => Bacteria => cellular organisms => root	-	b4143	Proteobacteria	1.65	0.05	1.12	0.82	0	0.06	0	0	0	0	0	0	0	0	0	0
gi|115522030|ref|NC_008435.1|:c388294-386393	gi|115522030|ref|NC_008435.1|:c388294-386393|name|dnaK|locus|RPE_0349|product|molecular chaperone DnaK|note|heat shock protein 70%3B assists in folding of nascent polypeptide chains%3B refolding of misfolded proteins%3B utilizes ATPase activity to help fold%3B co-chaperones are DnaJ and GrpE%3B multiple copies in some bacteria	1902	316055	Rhodopseudomonas palustris BisA53	Rhodopseudomonas	Rhodopseudomonas palustris BisA53 => Rhodopseudomonas palustris => Rhodopseudomonas => Bradyrhizobiaceae => Rhizobiales => Alphaproteobacteria => Proteobacteria => Bacteria => cellular organisms => root	-	b0014	Proteobacteria	0	0	0	0	0	0	0.04	0	0	0	0	2.71	1.61	0	2.67	2.16
gi|115522030|ref|NC_008435.1|:c3987383-3986313	gi|115522030|ref|NC_008435.1|:c3987383-3986313|name|adk|locus|RPE_3565|product|adenylate kinase|note|essential enzyme that recycles AMP in active cells%3B converts ATP and AMP to two molecules of ADP	1071	316055	Rhodopseudomonas palustris BisA53	Rhodopseudomonas	Rhodopseudomonas palustris BisA53 => Rhodopseudomonas palustris => Rhodopseudomonas => Bradyrhizobiaceae => Rhizobiales => Alphaproteobacteria => Proteobacteria => Bacteria => cellular organisms => root	2.7.4.3	b0474	Proteobacteria	0	0	0	0	1.19	0	0.31	0	0	0	2	0.51	1.06	0	0	0
gi|115522030|ref|NC_008435.1|:c3999694-3998504	gi|115522030|ref|NC_008435.1|:c3999694-3998504|name|tuf|locus|RPE_3588|product|elongation factor Tu|note|EF-Tu%3B promotes GTP-dependent binding of aminoacyl-tRNA to the A-site of ribosomes during protein biosynthesis%3B when the tRNA anticodon matches the mRNA codon%2C GTP hydrolysis results%3B the inactive EF-Tu-GDP leaves the ribosome and release of GDP is promoted by elongation factor Ts%3B m…	1191	316055	Rhodopseudomonas palustris BisA53	Rhodopseudomonas	Rhodopseudomonas palustris BisA53 => Rhodopseudomonas palustris => Rhodopseudomonas => Bradyrhizobiaceae => Rhizobiales => Alphaproteobacteria => Proteobacteria => Bacteria => cellular organisms => root	-	b3339;b3980	Proteobacteria	0	0.22	0.07	0	0	0.55	0	0.06	0.1	0	0.43	0.15	0	0.06	0.27	0.49
gi|115522030|ref|NC_008435.1|:c4392183-4391302	gi|115522030|ref|NC_008435.1|:c4392183-4391302|name|RPE_3924|locus|RPE_3924|product|chemotaxis protein CheR|note|PFAM: MCP methyltransferase%2C CheR-type%7EKEGG: rpc:RPC_3801 MCP methyltransferase%2C CheR-type	882	316055	Rhodopseudomonas palustris BisA53	Rhodopseudomonas	Rhodopseudomonas palustris BisA53 => Rhodopseudomonas palustris => Rhodopseudomonas => Bradyrhizobiaceae => Rhizobiales => Alphaproteobacteria => Proteobacteria => Bacteria => cellular organisms => root	2.1.1.80	b1884	Proteobacteria	0.59	0.2	5.82	0.1	0.12	1.05	0.46	3.49	0	0	0.1	0.2	0	0	0	0.08
gi|115522030|ref|NC_008435.1|:c4939241-4936218	gi|115522030|ref|NC_008435.1|:c4939241-4936218|name|RPE_4405|locus|RPE_4405|product|pyruvate phosphate dikinase|note|catalyzes the formation of phosphoenolpyruvate from pyruvate	3024	316055	Rhodopseudomonas palustris BisA53	Rhodopseudomonas	Rhodopseudomonas palustris BisA53 => Rhodopseudomonas palustris => Rhodopseudomonas => Bradyrhizobiaceae => Rhizobiales => Alphaproteobacteria => Proteobacteria => Bacteria => cellular organisms => root	2.7.9.1	-	Proteobacteria	0.51	0	0.19	0.21	0	0.15	0.57	0.12	0.31	0.24	0	0.18	1.94	0	0.16	0.02
gi|115522030|ref|NC_008435.1|:c916375-914762	gi|115522030|ref|NC_008435.1|:c916375-914762|name|RPE_0819|locus|RPE_0819|product|phosphoenolpyruvate carboxykinase|note|PEP carboxykinase%3B PEP carboxylase%3B PEPCK%3B catalyzes the phosphorylation and decarboxylation of oxaloacetate to form phosphoenolpyruvate using ATP	1614	316055	Rhodopseudomonas palustris BisA53	Rhodopseudomonas	Rhodopseudomonas palustris BisA53 => Rhodopseudomonas palustris => Rhodopseudomonas => Bradyrhizobiaceae => Rhizobiales => Alphaproteobacteria => Proteobacteria => Bacteria => cellular organisms => root	4.1.1.49	b3403	Proteobacteria	0	0	0	0	8.28	0	0	0	0	0	0	0	2.88	0	6.05	0
gi|115522030|ref|NC_008435.1|:c963142-961499	gi|115522030|ref|NC_008435.1|:c963142-961499|name|groEL|locus|RPE_0861|product|chaperonin GroEL|note|60 kDa chaperone family%3B promotes refolding of misfolded polypeptides especially under stressful conditions%3B forms two stacked rings of heptamers to form a barrel-shaped 14mer%3B ends can be capped by GroES%3B misfolded proteins enter the barrel where they are refolded when GroES binds%3B the …	1644	316055	Rhodopseudomonas palustris BisA53	Rhodopseudomonas	Rhodopseudomonas palustris BisA53 => Rhodopseudomonas palustris => Rhodopseudomonas => Bradyrhizobiaceae => Rhizobiales => Alphaproteobacteria => Proteobacteria => Bacteria => cellular organisms => root	-	b4143	Proteobacteria	0.08	0.86	0.73	0.54	0	0.23	0.05	0.05	0	0	0.21	0	0	0	0	0.04
gi|116048575|ref|NC_008463.1|:1252915-1253691	gi|116048575|ref|NC_008463.1|:1252915-1253691|name|cysE|locus|PA14_14700|product|serine O-acetyltransferase	777	208963	Pseudomonas aeruginosa UCBPP-PA14	Pseudomonas	Pseudomonas aeruginosa UCBPP-PA14 => Pseudomonas aeruginosa => Pseudomonas aeruginosa group => Pseudomonas => Pseudomonadaceae => Pseudomonadales => Gammaproteobacteria => Proteobacteria => Bacteria => cellular organisms => root	2.3.1.30	b3607	Gammaproteobacteria	1.16	0	0.83	0.23	1.64	0	0.11	0.68	0	0	0.11	1.51	0	0	0	0
gi|116048575|ref|NC_008463.1|:4836582-4838099	gi|116048575|ref|NC_008463.1|:4836582-4838099|name|PA14_54570|locus|PA14_54570|product|hypothetical protein	1518	208963	Pseudomonas aeruginosa UCBPP-PA14	Pseudomonas	Pseudomonas aeruginosa UCBPP-PA14 => Pseudomonas aeruginosa => Pseudomonas aeruginosa group => Pseudomonas => Pseudomonadaceae => Pseudomonadales => Gammaproteobacteria => Proteobacteria => Bacteria => cellular organisms => root	-	-	Gammaproteobacteria	0	0	1.22	1.24	0	0	0	0	0	1.14	0	0	0	0	0	0
gi|116048575|ref|NC_008463.1|:5177565-5179019	gi|116048575|ref|NC_008463.1|:5177565-5179019|name|gatA|locus|PA14_58180|product|aspartyl%2Fglutamyl-tRNA amidotransferase subunit A|note|allows the formation of correctly charged Asn-tRNA%28Asn%29 or Gln-tRNA%28Gln%29 through the transamidation of misacylated Asp-tRNA%28Asn%29 or Glu-tRNA%28Gln%29 in organisms which lack either or both of asparaginyl-tRNA or glutaminyl-tRNA synthetases%3B reacti…	1455	208963	Pseudomonas aeruginosa UCBPP-PA14	Pseudomonas	Pseudomonas aeruginosa UCBPP-PA14 => Pseudomonas aeruginosa => Pseudomonas aeruginosa group => Pseudomonas => Pseudomonadaceae => Pseudomonadales => Gammaproteobacteria => Proteobacteria => Bacteria => cellular organisms => root	6.3.5.7	-	Gammaproteobacteria	0	0	0	1.97	0	0.06	0.17	0	0.49	0	0	0.99	0.36	0	0	0
gi|116048575|ref|NC_008463.1|:6050297-6051844	gi|116048575|ref|NC_008463.1|:6050297-6051844|name|pgm|locus|PA14_67770|product|phosphoglyceromutase|note|catalyzes the interconversion of 2-phosphoglycerate and 3-phosphoglycerate	1548	208963	Pseudomonas aeruginosa UCBPP-PA14	Pseudomonas	Pseudomonas aeruginosa UCBPP-PA14 => Pseudomonas aeruginosa => Pseudomonas aeruginosa group => Pseudomonas => Pseudomonadaceae => Pseudomonadales => Gammaproteobacteria => Proteobacteria => Bacteria => cellular organisms => root	5.4.2.12	b3612	Gammaproteobacteria	0	0.06	0.41	0.06	0	0.06	0.11	0.05	0	0.47	0.22	2.45	0.11	0	0	0.09
gi|116048575|ref|NC_008463.1|:c267136-266282	gi|116048575|ref|NC_008463.1|:c267136-266282|name|aroE|locus|PA14_03020|product|shikimate 5-dehydrogenase|note|AroE%3B catalyzes the conversion of shikimate to 3-dehydroshikimate	855	208963	Pseudomonas aeruginosa UCBPP-PA14	Pseudomonas	Pseudomonas aeruginosa UCBPP-PA14 => Pseudomonas aeruginosa => Pseudomonas aeruginosa group => Pseudomonas => Pseudomonadaceae => Pseudomonadales => Gammaproteobacteria => Proteobacteria => Bacteria => cellular organisms => root	1.1.1.25	-	Gammaproteobacteria	0.76	2.48	1.69	0	6.95	0	0	0	0	0	0	0	0	0	0	0.26
gi|116248676|ref|NC_008378.1|:c698134-697820	gi|116248676|ref|NC_008378.1|:c698134-697820|name|groS|locus|pRL120643|product|10 kDa chaperonin|note|similarity:fasta%3B SWALL:CH15_RHIME %28SWALL:P35474%29%3B Rhizobium meliloti%3B 10 kDa chaperonin 5%3B groS5%3B length 104 aa%3B id%3D85.57%3B ungapped id%3D85.57%3B E%28%29%3D3.3e-30%3B 104 aa overlap%3B query 1-104 aa%3B subject 1-104 aa%7Esimilarity:fasta%3B SWALL:Q9L692 %28EMBL:AF239163%29%3…	315	216596	Rhizobium leguminosarum bv. viciae 3841	Rhizobium	Rhizobium leguminosarum bv. viciae 3841 => Rhizobium leguminosarum bv. viciae => Rhizobium leguminosarum => Rhizobium => Rhizobium/Agrobacterium group => Rhizobiaceae => Rhizobiales => Alphaproteobacteria => Proteobacteria => Bacteria => cellular organisms => root	-	b4142	Proteobacteria	129.72	0.28	0.51	1.99	0	2.36	0	4.05	1.13	0	0.27	0.57	0.28	0	1.76	1.4
gi|116248676|ref|NC_008378.1|:c712645-711536	gi|116248676|ref|NC_008378.1|:c712645-711536|name|pRL120661|locus|pRL120661|product|ABC transporter permease|note|similarity:fasta%3B SWALL:Q8R8L6 %28EMBL:AE013149%29%3B Thermoanaerobacter tengcongensis%3B ABC-type sugar%2Fspermidine%2Fputrescine%2Firon%2Fthiamine transport systems%2C ATPase component%3B malK%3B length 387 aa%3B id%3D62.63%3B ungapped id%3D63.83%3B E%28%29%3D5.7e-73%3B 372 aa ove…	1110	216596	Rhizobium leguminosarum bv. viciae 3841	Rhizobium	Rhizobium leguminosarum bv. viciae 3841 => Rhizobium leguminosarum bv. viciae => Rhizobium leguminosarum => Rhizobium => Rhizobium/Agrobacterium group => Rhizobiaceae => Rhizobiales => Alphaproteobacteria => Proteobacteria => Bacteria => cellular organisms => root	-	b1318	Proteobacteria	0.93	0.32	0.29	7.09	0.38	0.5	2.06	0.88	1.49	0.13	0.77	0.98	0.71	0.07	2.07	1.32
gi|116249766|ref|NC_008380.1|:1049554-1051602	gi|116249766|ref|NC_008380.1|:1049554-1051602|name|RL0972|locus|RL0972|product|methyl-accepting chemotaxis protein	2049	216596	Rhizobium leguminosarum bv. viciae 3841	Rhizobium	Rhizobium leguminosarum bv. viciae 3841 => Rhizobium leguminosarum bv. viciae => Rhizobium leguminosarum => Rhizobium => Rhizobium/Agrobacterium group => Rhizobiaceae => Rhizobiales => Alphaproteobacteria => Proteobacteria => Bacteria => cellular organisms => root	-	b4355	Proteobacteria	0.06	0	0	0	0	2.22	0	0	0	4.03	2.26	0	0	0	0	0.93
gi|116249766|ref|NC_008380.1|:1166874-1169582	gi|116249766|ref|NC_008380.1|:1166874-1169582|name|ppdK|locus|RL1086|product|pyruvate phosphate dikinase	2709	216596	Rhizobium leguminosarum bv. viciae 3841	Rhizobium	Rhizobium leguminosarum bv. viciae 3841 => Rhizobium leguminosarum bv. viciae => Rhizobium leguminosarum => Rhizobium => Rhizobium/Agrobacterium group => Rhizobiaceae => Rhizobiales => Alphaproteobacteria => Proteobacteria => Bacteria => cellular organisms => root	2.7.9.1	-	Proteobacteria	0	0.59	0.47	0	0	0	0	0	0.04	0	0	0.33	0.06	0	0	0
gi|116249766|ref|NC_008380.1|:4355121-4357328	gi|116249766|ref|NC_008380.1|:4355121-4357328|name|glgB|locus|RL4115|product|glycogen branching protein	2208	216596	Rhizobium leguminosarum bv. viciae 3841	Rhizobium	Rhizobium leguminosarum bv. viciae 3841 => Rhizobium leguminosarum bv. viciae => Rhizobium leguminosarum => Rhizobium => Rhizobium/Agrobacterium group => Rhizobiaceae => Rhizobiales => Alphaproteobacteria => Proteobacteria => Bacteria => cellular organisms => root	2.4.1.18	b3432	Proteobacteria	0	4.08	0	0.89	0.29	0	0.78	2.07	0	0.33	0	0.16	0	0	0	0.23
gi|116249766|ref|NC_008380.1|:651171-651608	gi|116249766|ref|NC_008380.1|:651171-651608|name|mscL|locus|RL0602|product|large-conductance mechanosensitive channel	438	216596	Rhizobium leguminosarum bv. viciae 3841	Rhizobium	Rhizobium leguminosarum bv. viciae 3841 => Rhizobium leguminosarum bv. viciae => Rhizobium leguminosarum => Rhizobium => Rhizobium/Agrobacterium group => Rhizobiaceae => Rhizobiales => Alphaproteobacteria => Proteobacteria => Bacteria => cellular organisms => root	-	b3291	Proteobacteria	3.54	0	0	0.2	0	0	0	0	0	0	1.17	0	1	0.17	0	0
gi|116249766|ref|NC_008380.1|:c2961752-2959236	gi|116249766|ref|NC_008380.1|:c2961752-2959236|name|leuS|locus|RL2798|product|leucyl-tRNA synthetase	2517	216596	Rhizobium leguminosarum bv. viciae 3841	Rhizobium	Rhizobium leguminosarum bv. viciae 3841 => Rhizobium leguminosarum bv. viciae => Rhizobium leguminosarum => Rhizobium => Rhizobium/Agrobacterium group => Rhizobiaceae => Rhizobiales => Alphaproteobacteria => Proteobacteria => Bacteria => cellular organisms => root	6.1.1.4	b0642	Proteobacteria	0.26	8.74	0	4.44	0	0	0	0	0	0.06	0.03	0	0.38	0	0	0
gi|116249766|ref|NC_008380.1|:c3572400-3571363	gi|116249766|ref|NC_008380.1|:c3572400-3571363|name|tdh|locus|RL3404|product|L-threonine 3-dehydrogenase	1038	216596	Rhizobium leguminosarum bv. viciae 3841	Rhizobium	Rhizobium leguminosarum bv. viciae 3841 => Rhizobium leguminosarum bv. viciae => Rhizobium leguminosarum => Rhizobium => Rhizobium/Agrobacterium group => Rhizobiaceae => Rhizobiales => Alphaproteobacteria => Proteobacteria => Bacteria => cellular organisms => root	1.1.1.103	b3616	Proteobacteria	0	1.28	1.24	1.12	0	4.47	0	0	0	1.26	0	0	0	0	0	0
gi|116249766|ref|NC_008380.1|:c3805801-3804263	gi|116249766|ref|NC_008380.1|:c3805801-3804263|name|RL3616|locus|RL3616|product|ABC transporter ATP-binding protein	1539	216596	Rhizobium leguminosarum bv. viciae 3841	Rhizobium	Rhizobium leguminosarum bv. viciae 3841 => Rhizobium leguminosarum bv. viciae => Rhizobium leguminosarum => Rhizobium => Rhizobium/Agrobacterium group => Rhizobiaceae => Rhizobiales => Alphaproteobacteria => Proteobacteria => Bacteria => cellular organisms => root	3.6.3.17	b3567	Proteobacteria	0	0.11	0.31	0	0	0	0	0.05	0	0	0	0.59	0	0	0	0.62
gi|116249766|ref|NC_008380.1|:c4428984-4427533	gi|116249766|ref|NC_008380.1|:c4428984-4427533|name|xylB|locus|RL4177|product|xylulose kinase	1452	216596	Rhizobium leguminosarum bv. viciae 3841	Rhizobium	Rhizobium leguminosarum bv. viciae 3841 => Rhizobium leguminosarum bv. viciae => Rhizobium leguminosarum => Rhizobium => Rhizobium/Agrobacterium group => Rhizobiaceae => Rhizobiales => Alphaproteobacteria => Proteobacteria => Bacteria => cellular organisms => root	2.7.1.17	b3564	Proteobacteria	0	0.06	0.77	0	0.07	0.19	0	0	1.22	0	0	0.06	0	0	0.27	0
gi|116249766|ref|NC_008380.1|:c611465-609477	gi|116249766|ref|NC_008380.1|:c611465-609477|name|RL0564|locus|RL0564|product|methyl-accepting chemotaxis protein	1989	216596	Rhizobium leguminosarum bv. viciae 3841	Rhizobium	Rhizobium leguminosarum bv. viciae 3841 => Rhizobium leguminosarum bv. viciae => Rhizobium leguminosarum => Rhizobium => Rhizobium/Agrobacterium group => Rhizobiaceae => Rhizobiales => Alphaproteobacteria => Proteobacteria => Bacteria => cellular organisms => root	-	b1886	Proteobacteria	0	0	1.61	0	0	0	0	0	0	0.07	0.43	0.32	0	0	0	0
gi|116326529|ref|NC_008503.1|:4674-5354	gi|116326529|ref|NC_008503.1|:4674-5354|name|LACR_A03|locus|LACR_A03|product|transposase	681	272622	Lactococcus lactis subsp. cremoris SK11	Lactococcus	Lactococcus lactis subsp. cremoris SK11 => Lactococcus lactis subsp. cremoris => Lactococcus lactis => Lactococcus => Streptococcaceae => Lactobacillales => Bacilli => Firmicutes => Bacteria => cellular organisms => root	-	-	Bacilli	0.38	0.39	0.35	0.13	0	0	0.12	0.44	0.17	1.91	0	0.13	0.13	0.21	1.05	0.75
gi|116326547|ref|NC_008505.1|:15458-18214	gi|116326547|ref|NC_008505.1|:15458-18214|name|LACR_C15|locus|LACR_C15|product|hypothetical protein	2757	272622	Lactococcus lactis subsp. cremoris SK11	Lactococcus	Lactococcus lactis subsp. cremoris SK11 => Lactococcus lactis subsp. cremoris => Lactococcus lactis => Lactococcus => Streptococcaceae => Lactobacillales => Bacilli => Firmicutes => Bacteria => cellular organisms => root	-	-	Bacilli	0.61	0.29	0.09	0	0	0.03	0	0.05	0.09	0.11	0.03	0.26	0	0.05	0.12	0.16
gi|116326547|ref|NC_008505.1|:19197-20363	gi|116326547|ref|NC_008505.1|:19197-20363|name|LACR_C16|locus|LACR_C16|product|replication initiator protein	1167	272622	Lactococcus lactis subsp. cremoris SK11	Lactococcus	Lactococcus lactis subsp. cremoris SK11 => Lactococcus lactis subsp. cremoris => Lactococcus lactis => Lactococcus => Streptococcaceae => Lactobacillales => Bacilli => Firmicutes => Bacteria => cellular organisms => root	-	-	Bacilli	1.22	0.38	0	0.08	0	0.24	0.14	0.19	0	0.25	0.07	0.62	0	0.06	0.07	0.38
gi|116326547|ref|NC_008505.1|:c22165-21461	gi|116326547|ref|NC_008505.1|:c22165-21461|name|LACR_C18|locus|LACR_C18|product|relaxase%2Fmobilization nuclease domain-containing protein	705	272622	Lactococcus lactis subsp. cremoris SK11	Lactococcus	Lactococcus lactis subsp. cremoris SK11 => Lactococcus lactis subsp. cremoris => Lactococcus lactis => Lactococcus => Streptococcaceae => Lactobacillales => Bacilli => Firmicutes => Bacteria => cellular organisms => root	-	-	Bacilli	1.28	1	0	0.13	0	0.13	0	0.21	0	1.03	0.12	0.26	0	0.1	0	0.21
gi|116326547|ref|NC_008505.1|:c33066-32461	gi|116326547|ref|NC_008505.1|:c33066-32461|name|LACR_C28|locus|LACR_C28|product|dienelactone hydrolase family protein	606	272622	Lactococcus lactis subsp. cremoris SK11	Lactococcus	Lactococcus lactis subsp. cremoris SK11 => Lactococcus lactis subsp. cremoris => Lactococcus lactis => Lactococcus => Streptococcaceae => Lactobacillales => Bacilli => Firmicutes => Bacteria => cellular organisms => root	-	-	Bacilli	4.05	1.46	0.13	0.3	0	0.15	0.54	0.62	0.2	0.72	0.14	0.75	0.58	0.48	0.39	0.97
gi|116326547|ref|NC_008505.1|:c33677-33333	gi|116326547|ref|NC_008505.1|:c33677-33333|name|LACR_C29|locus|LACR_C29|product|hypothetical protein	345	272622	Lactococcus lactis subsp. cremoris SK11	Lactococcus	Lactococcus lactis subsp. cremoris SK11 => Lactococcus lactis subsp. cremoris => Lactococcus lactis => Lactococcus => Streptococcaceae => Lactobacillales => Bacilli => Firmicutes => Bacteria => cellular organisms => root	-	-	Bacilli	7.12	1.79	0	0.26	0	0.27	0	0	0.34	0.84	0.5	1.05	0.25	0	0.46	1.7
gi|116326547|ref|NC_008505.1|:c51217-45329	gi|116326547|ref|NC_008505.1|:c51217-45329|name|LACR_C42|locus|LACR_C42|product|lactocepin I	5889	272622	Lactococcus lactis subsp. cremoris SK11	Lactococcus	Lactococcus lactis subsp. cremoris SK11 => Lactococcus lactis subsp. cremoris => Lactococcus lactis => Lactococcus => Streptococcaceae => Lactobacillales => Bacilli => Firmicutes => Bacteria => cellular organisms => root	3.4.21.96	-	Bacilli	0.2	0.08	0.03	0.03	0	0.09	0.01	0.05	0.02	0.25	0.01	0.18	0.01	0	0.01	0.09
gi|116326609|ref|NC_008506.1|:c22032-21073	gi|116326609|ref|NC_008506.1|:c22032-21073|name|LACR_D19|locus|LACR_D19|product|ABC-type dipeptide%2Foligopeptide%2Fnickel transport system%2C permease component	960	272622	Lactococcus lactis subsp. cremoris SK11	Lactococcus	Lactococcus lactis subsp. cremoris SK11 => Lactococcus lactis subsp. cremoris => Lactococcus lactis => Lactococcus => Streptococcaceae => Lactobacillales => Bacilli => Firmicutes => Bacteria => cellular organisms => root	-	b0831	Bacilli	3.23	0	0	0	0	0	0	0.78	0.25	1.06	0.45	0.66	0.18	0.08	0.41	0
gi|116326609|ref|NC_008506.1|:c22972-22013	gi|116326609|ref|NC_008506.1|:c22972-22013|name|LACR_D20|locus|LACR_D20|product|ABC-type oligopeptide transport system%2C ATPase component	960	272622	Lactococcus lactis subsp. cremoris SK11	Lactococcus	Lactococcus lactis subsp. cremoris SK11 => Lactococcus lactis subsp. cremoris => Lactococcus lactis => Lactococcus => Streptococcaceae => Lactobacillales => Bacilli => Firmicutes => Bacteria => cellular organisms => root	-	b0829	Bacilli	0.81	1.47	0	0	0	0.1	0	0.94	0.12	0.15	0.09	0.09	0	0.45	0	0.76
gi|116326852|ref|NC_008508.1|:483443-484648	gi|116326852|ref|NC_008508.1|:483443-484648|name|tufB-1|locus|LBL_0411|product|elongation factor Tu|note|EF-Tu%3B promotes GTP-dependent binding of aminoacyl-tRNA to the A-site of ribosomes during protein biosynthesis%3B when the tRNA anticodon matches the mRNA codon%2C GTP hydrolysis results%3B the inactive EF-Tu-GDP leaves the ribosome and release of GDP is promoted by elongation factor Ts%3B m…	1206	355276	Leptospira borgpetersenii serovar Hardjo-bovis str. L550	Leptospira	Leptospira borgpetersenii serovar Hardjo-bovis str. L550 => Leptospira borgpetersenii serovar Hardjo-bovis => Leptospira borgpetersenii => Leptospira => Leptospiraceae => Leptospirales => Spirochaetia => Spirochaetes => Bacteria => cellular organisms => root	-	b3339;b3980	Bacteria	0.75	0.29	0.73	0.22	0.26	0	0	0.5	0.1	1.8	0.28	1.5	0.15	0.06	0.26	0.3
gi|116326852|ref|NC_008508.1|:840275-844489	gi|116326852|ref|NC_008508.1|:840275-844489|name|rpoC|locus|LBL_0744|product|DNA-directed RNA polymerase subunit beta%27|note|DNA-dependent RNA polymerase catalyzes the transcription of DNA into RNA using the four ribonucleoside triphosphates as substrates. Subunit beta%27 binds to sigma factor allowing it to bind to the -10 region of the promoter	4215	355276	Leptospira borgpetersenii serovar Hardjo-bovis str. L550	Leptospira	Leptospira borgpetersenii serovar Hardjo-bovis str. L550 => Leptospira borgpetersenii serovar Hardjo-bovis => Leptospira borgpetersenii => Leptospira => Leptospiraceae => Leptospirales => Spirochaetia => Spirochaetes => Bacteria => cellular organisms => root	2.7.7.6	b3988	Bacteria	0	0.15	0.21	0	0.03	0.02	0	0.09	0	0	0	0	0	0	0	0
gi|116326852|ref|NC_008508.1|:c1296802-1295162	gi|116326852|ref|NC_008508.1|:c1296802-1295162|name|groEL|locus|LBL_1102|product|chaperonin GroEL|note|60 kDa chaperone family%3B promotes refolding of misfolded polypeptides especially under stressful conditions%3B forms two stacked rings of heptamers to form a barrel-shaped 14mer%3B ends can be capped by GroES%3B misfolded proteins enter the barrel where they are refolded when GroES binds%3B ma…	1641	355276	Leptospira borgpetersenii serovar Hardjo-bovis str. L550	Leptospira	Leptospira borgpetersenii serovar Hardjo-bovis str. L550 => Leptospira borgpetersenii serovar Hardjo-bovis => Leptospira borgpetersenii => Leptospira => Leptospiraceae => Leptospirales => Spirochaetia => Spirochaetes => Bacteria => cellular organisms => root	-	b4143	Bacteria	0	0.81	0	0	0.06	1.64	0	0.05	0	0	0.52	0	0	0	0	0.67
gi|116332681|ref|NC_008497.1|:2146417-2148090	gi|116332681|ref|NC_008497.1|:2146417-2148090|name|LVIS_2180|locus|LVIS_2180|product|trehalose-6-phosphate hydrolase	1674	387344	Lactobacillus brevis ATCC 367	Lactobacillus	Lactobacillus brevis ATCC 367 => Lactobacillus brevis => Lactobacillus => Lactobacillaceae => Lactobacillales => Bacilli => Firmicutes => Bacteria => cellular organisms => root	3.2.1.10	b4239	Bacilli	0	2.01	0	2.24	0	0	0.05	1.17	0	0	0	0.05	0	0	0	0
gi|116332681|ref|NC_008497.1|:839813-840256	gi|116332681|ref|NC_008497.1|:839813-840256|name|LVIS_0809|locus|LVIS_0809|product|peptide methionine sulfoxide reductase domain-containing protein	444	387344	Lactobacillus brevis ATCC 367	Lactobacillus	Lactobacillus brevis ATCC 367 => Lactobacillus brevis => Lactobacillus => Lactobacillaceae => Lactobacillales => Bacilli => Firmicutes => Bacteria => cellular organisms => root	1.8.4.12	-	Bacilli	29.71	10.75	22.95	11.68	48.28	2.09	5.89	43.08	10.68	15	5.79	11.39	6.91	1.8	26.83	24.95
gi|116332681|ref|NC_008497.1|:c1247719-1246514	gi|116332681|ref|NC_008497.1|:c1247719-1246514|name|LVIS_1272|locus|LVIS_1272|product|cell division membrane protein	1206	387344	Lactobacillus brevis ATCC 367	Lactobacillus	Lactobacillus brevis ATCC 367 => Lactobacillus brevis => Lactobacillus => Lactobacillaceae => Lactobacillales => Bacilli => Firmicutes => Bacteria => cellular organisms => root	-	b0634	Bacilli	1.82	0	0.33	0.67	3.26	0	0.07	0	0	0	0	0	0	0	0	0
gi|116332681|ref|NC_008497.1|:c1268977-1267136	gi|116332681|ref|NC_008497.1|:c1268977-1267136|name|LVIS_1295|locus|LVIS_1295|product|ABC-type multidrug transport system%2C ATPase and permease component	1842	387344	Lactobacillus brevis ATCC 367	Lactobacillus	Lactobacillus brevis ATCC 367 => Lactobacillus brevis => Lactobacillus => Lactobacillaceae => Lactobacillales => Bacilli => Firmicutes => Bacteria => cellular organisms => root	-	b0914	Bacilli	0	0	0.3	2.62	0	0	0.53	0	0.51	0.63	0	0	0	0	0	0
gi|116332681|ref|NC_008497.1|:c1299927-1298401	gi|116332681|ref|NC_008497.1|:c1299927-1298401|name|LVIS_1326|locus|LVIS_1326|product|D-alanine--poly%28phosphoribitol%29 ligase subunit 1|note|transfers D-alanine to the D-alanyl carrier protein during the incorporation of D-alanine into lipoteichoic acid	1527	387344	Lactobacillus brevis ATCC 367	Lactobacillus	Lactobacillus brevis ATCC 367 => Lactobacillus brevis => Lactobacillus => Lactobacillaceae => Lactobacillales => Bacilli => Firmicutes => Bacteria => cellular organisms => root	6.1.1.13	b0586	Bacilli	0	0.35	0	0	1.53	0	0	0	0	0	0	0	0	0	0.52	0
gi|116332681|ref|NC_008497.1|:c1425047-1424076	gi|116332681|ref|NC_008497.1|:c1425047-1424076|name|mraY|locus|LVIS_1451|product|phospho-N-acetylmuramoyl-pentapeptide-transferase|note|First step of the lipid cycle reactions in the biosynthesis of the cell wall peptidoglycan	972	387344	Lactobacillus brevis ATCC 367	Lactobacillus	Lactobacillus brevis ATCC 367 => Lactobacillus brevis => Lactobacillus => Lactobacillaceae => Lactobacillales => Bacilli => Firmicutes => Bacteria => cellular organisms => root	2.7.8.13	b0087	Bacilli	0	0.64	2.31	0	0	0	0	3.32	0	0	0	0	0	0	0.82	0
gi|116332681|ref|NC_008497.1|:c1495511-1494324	gi|116332681|ref|NC_008497.1|:c1495511-1494324|name|LVIS_1523|locus|LVIS_1523|product|S-adenosylmethionine synthetase|note|catalyzes the formation of S-adenosylmethionine from methionine and ATP%3B methionine adenosyltransferase	1188	387344	Lactobacillus brevis ATCC 367	Lactobacillus	Lactobacillus brevis ATCC 367 => Lactobacillus brevis => Lactobacillus => Lactobacillaceae => Lactobacillales => Bacilli => Firmicutes => Bacteria => cellular organisms => root	2.5.1.6	b2942	Bacilli	2.61	0.82	0	0	0	0	0.07	1.58	0.2	0	0	0.91	0	0.06	1.27	0.68
gi|116332681|ref|NC_008497.1|:c1634340-1633390	gi|116332681|ref|NC_008497.1|:c1634340-1633390|name|LVIS_1664|locus|LVIS_1664|product|DNA-directed RNA polymerase subunit alpha|note|catalyzes the transcription of DNA into RNA using the four ribonucleoside triphosphates as substrates. Dimerization of the alpha subunit is the first step in the sequential assembly of subunits to form the holoenzyme	951	387344	Lactobacillus brevis ATCC 367	Lactobacillus	Lactobacillus brevis ATCC 367 => Lactobacillus brevis => Lactobacillus => Lactobacillaceae => Lactobacillales => Bacilli => Firmicutes => Bacteria => cellular organisms => root	2.7.7.6	b3295	Bacilli	1.5	0.93	1.86	0.28	0.11	0.1	1.46	1.34	1.74	0	0	4.18	3.41	0	0.42	0
gi|116334879|ref|NC_008499.1|:13454-14830	gi|116334879|ref|NC_008499.1|:13454-14830|name|LVIS_B09|locus|LVIS_B09|product|NAD%28FAD%29-dependent dehydrogenase	1377	387344	Lactobacillus brevis ATCC 367	Lactobacillus	Lactobacillus brevis ATCC 367 => Lactobacillus brevis => Lactobacillus => Lactobacillaceae => Lactobacillales => Bacilli => Firmicutes => Bacteria => cellular organisms => root	1.11.1.1	b0116	Bacilli	0	0.45	0	0.91	0	0	0.36	0	0	0	0	0	0	0	0	0
gi|116490126|ref|NC_008528.1|:c1047111-1046491	gi|116490126|ref|NC_008528.1|:c1047111-1046491|name|OEOE_1115|locus|OEOE_1115|product|ribonucleoside-triphosphate reductase class III activase subunit	621	203123	Oenococcus oeni PSU-1	Oenococcus	Oenococcus oeni PSU-1 => Oenococcus oeni => Oenococcus => Leuconostocaceae => Lactobacillales => Bacilli => Firmicutes => Bacteria => cellular organisms => root	1.97.1.-	b4237	Bacilli	0	0	3.62	0	3.59	0	0	0	0	0	0	0	2.12	0	0	2.36
gi|116491818|ref|NC_008525.1|:195108-195836	gi|116491818|ref|NC_008525.1|:195108-195836|name|araD|locus|PEPE_0164|product|L-ribulose-5-phosphate 4-epimerase|note|catalyzes the isomerization of L-ribulose 5-phosphate to D-xylulose 5-phosphate in the anaerobic catabolism of L-ascorbate%3B links the arabinose metabolic pathway to the pentose phosphate pathway and allows the bacteria to use arabinose as an energy source	729	278197	Pediococcus pentosaceus ATCC 25745	Pediococcus	Pediococcus pentosaceus ATCC 25745 => Pediococcus pentosaceus => Pediococcus => Lactobacillaceae => Lactobacillales => Bacilli => Firmicutes => Bacteria => cellular organisms => root	5.1.3.4	b4198	Bacilli	0	0	0.33	0	0	0	1.23	7.1	0	0	0	0	0.84	0	2.07	0.91
gi|116491818|ref|NC_008525.1|:4284-6230	gi|116491818|ref|NC_008525.1|:4284-6230|name|PEPE_0005|locus|PEPE_0005|product|DNA gyrase subunit B	1947	278197	Pediococcus pentosaceus ATCC 25745	Pediococcus	Pediococcus pentosaceus ATCC 25745 => Pediococcus pentosaceus => Pediococcus => Lactobacillaceae => Lactobacillales => Bacilli => Firmicutes => Bacteria => cellular organisms => root	5.99.1.3	b3699	Bacilli	0.33	0	0.45	0.18	0.38	0	0	0.19	0.06	0.07	0	0	0	0	0	0.08
gi|116491818|ref|NC_008525.1|:492937-493818	gi|116491818|ref|NC_008525.1|:492937-493818|name|PEPE_0444|locus|PEPE_0444|product|UDP-glucose pyrophosphorylase	882	278197	Pediococcus pentosaceus ATCC 25745	Pediococcus	Pediococcus pentosaceus ATCC 25745 => Pediococcus pentosaceus => Pediococcus => Lactobacillaceae => Lactobacillales => Bacilli => Firmicutes => Bacteria => cellular organisms => root	2.7.7.9	b1236	Bacilli	7.62	3.11	8.92	3.85	6.86	0	2.32	8.42	0	0	0	0	0	0	6.66	4.08
gi|116491818|ref|NC_008525.1|:6279-8810	gi|116491818|ref|NC_008525.1|:6279-8810|name|PEPE_0006|locus|PEPE_0006|product|DNA gyrase subunit A	2532	278197	Pediococcus pentosaceus ATCC 25745	Pediococcus	Pediococcus pentosaceus ATCC 25745 => Pediococcus pentosaceus => Pediococcus => Lactobacillaceae => Lactobacillales => Bacilli => Firmicutes => Bacteria => cellular organisms => root	5.99.1.3	b2231	Bacilli	0	0	0	0.28	0	0	0	0.24	0	0	0.24	0	0	0	0.09	0.03
gi|116491818|ref|NC_008525.1|:697166-699046	gi|116491818|ref|NC_008525.1|:697166-699046|name|PEPE_0659|locus|PEPE_0659|product|asparagine synthase %28glutamine-hydrolyzing%29	1881	278197	Pediococcus pentosaceus ATCC 25745	Pediococcus	Pediococcus pentosaceus ATCC 25745 => Pediococcus pentosaceus => Pediococcus => Lactobacillaceae => Lactobacillales => Bacilli => Firmicutes => Bacteria => cellular organisms => root	6.3.5.4	-	Bacilli	1.44	0.05	0.51	0.05	0	0	0.09	0.32	0	0	0	0	0	0	0.13	0
gi|116491818|ref|NC_008525.1|:707778-709466	gi|116491818|ref|NC_008525.1|:707778-709466|name|argS|locus|PEPE_0669|product|arginyl-tRNA synthetase|note|catalyzes a two-step reaction%2C first charging an arginine molecule by linking its carboxyl group to the alpha-phosphate of ATP%2C followed by transfer of the aminoacyl-adenylate to its tRNA%3B class-I aminoacyl-tRNA synthetase	1689	278197	Pediococcus pentosaceus ATCC 25745	Pediococcus	Pediococcus pentosaceus ATCC 25745 => Pediococcus pentosaceus => Pediococcus => Lactobacillaceae => Lactobacillales => Bacilli => Firmicutes => Bacteria => cellular organisms => root	6.1.1.19	b1876	Bacilli	0	0	0	0.74	0	0.27	0.05	1.38	0	0	0	0.59	0.05	0	0.56	0
gi|116491818|ref|NC_008525.1|:c1286164-1284947	gi|116491818|ref|NC_008525.1|:c1286164-1284947|name|PEPE_1293|locus|PEPE_1293|product|thiamine biosynthesis protein ThiI|note|Required for the synthesis of the thiazole moiety	1218	278197	Pediococcus pentosaceus ATCC 25745	Pediococcus	Pediococcus pentosaceus ATCC 25745 => Pediococcus pentosaceus => Pediococcus => Lactobacillaceae => Lactobacillales => Bacilli => Firmicutes => Bacteria => cellular organisms => root	2.8.1.4	b0423	Bacilli	0	0	0	0.37	0	0.08	0	1219.37	0	0	0	0	0	0	0	0.84
gi|116491818|ref|NC_008525.1|:c1534342-1533446	gi|116491818|ref|NC_008525.1|:c1534342-1533446|name|PEPE_1564|locus|PEPE_1564|product|heat shock protein HtpX|note|putative metalloprotease	897	278197	Pediococcus pentosaceus ATCC 25745	Pediococcus	Pediococcus pentosaceus ATCC 25745 => Pediococcus pentosaceus => Pediococcus => Lactobacillaceae => Lactobacillales => Bacilli => Firmicutes => Bacteria => cellular organisms => root	3.4.24.-	b1829	Bacilli	0	0	9.66	0	0	0	1.64	0	0.53	1.45	0.67	2.52	0.98	0	0	0
gi|116491818|ref|NC_008525.1|:c1634490-1632868	gi|116491818|ref|NC_008525.1|:c1634490-1632868|name|PEPE_1649|locus|PEPE_1649|product|ABC transporter ATPase	1623	278197	Pediococcus pentosaceus ATCC 25745	Pediococcus	Pediococcus pentosaceus ATCC 25745 => Pediococcus pentosaceus => Pediococcus => Lactobacillaceae => Lactobacillales => Bacilli => Firmicutes => Bacteria => cellular organisms => root	-	b0820	Bacilli	0	0.33	1.14	0	0	0	0	0	0.58	0	0	0.45	0	0	0	0.5
gi|116493574|ref|NC_008526.1|:1077569-1078483	gi|116493574|ref|NC_008526.1|:1077569-1078483|name|LSEI_1093|locus|LSEI_1093|product|UDP-glucose pyrophosphorylase	915	321967	Lactobacillus casei ATCC 334	Lactobacillus	Lactobacillus casei ATCC 334 => Lactobacillus casei => Lactobacillus casei group => Lactobacillus => Lactobacillaceae => Lactobacillales => Bacilli => Firmicutes => Bacteria => cellular organisms => root	2.7.7.9	b1236	Bacilli	50.03	5.41	66.29	42.62	0	0	0	0	27.98	0	13.21	30.7	0	0	40.96	0
gi|116493574|ref|NC_008526.1|:1296454-1298298	gi|116493574|ref|NC_008526.1|:1296454-1298298|name|LSEI_1313|locus|LSEI_1313|product|stress response membrane GTPase	1845	321967	Lactobacillus casei ATCC 334	Lactobacillus	Lactobacillus casei ATCC 334 => Lactobacillus casei => Lactobacillus casei group => Lactobacillus => Lactobacillaceae => Lactobacillales => Bacilli => Firmicutes => Bacteria => cellular organisms => root	-	b3871	Bacilli	1.54	0.34	0.61	0.15	0	0	0	0.85	0.13	0	0	0	0	0	0	0.72
gi|116493574|ref|NC_008526.1|:497885-498814	gi|116493574|ref|NC_008526.1|:497885-498814|name|LSEI_0480|locus|LSEI_0480|product|cysteine synthase	930	321967	Lactobacillus casei ATCC 334	Lactobacillus	Lactobacillus casei ATCC 334 => Lactobacillus casei => Lactobacillus casei group => Lactobacillus => Lactobacillaceae => Lactobacillales => Bacilli => Firmicutes => Bacteria => cellular organisms => root	2.5.1.47	b2414	Bacilli	4.59	0.1	5.87	1.54	20.77	0	0	12.5	0	0	0	0	0	0	0	0
gi|116493574|ref|NC_008526.1|:c1282021-1280339	gi|116493574|ref|NC_008526.1|:c1282021-1280339|name|LSEI_1298|locus|LSEI_1298|product|mRNA degradation ribonuclease J1%2FJ2enzyme	1683	321967	Lactobacillus casei ATCC 334	Lactobacillus	Lactobacillus casei ATCC 334 => Lactobacillus casei => Lactobacillus casei group => Lactobacillus => Lactobacillaceae => Lactobacillales => Bacilli => Firmicutes => Bacteria => cellular organisms => root	3.1.-.-	-	Bacilli	0	0	0.29	0	0	0	0.24	0	0	0.26	0.76	0.64	0	0	0	0
gi|116493574|ref|NC_008526.1|:c2459272-2458334	gi|116493574|ref|NC_008526.1|:c2459272-2458334|name|LSEI_2477|locus|LSEI_2477|product|DNA-directed RNA polymerase subunit alpha|note|catalyzes the transcription of DNA into RNA using the four ribonucleoside triphosphates as substrates. Dimerization of the alpha subunit is the first step in the sequential assembly of subunits to form the holoenzyme	939	321967	Lactobacillus casei ATCC 334	Lactobacillus	Lactobacillus casei ATCC 334 => Lactobacillus casei => Lactobacillus casei group => Lactobacillus => Lactobacillaceae => Lactobacillales => Bacilli => Firmicutes => Bacteria => cellular organisms => root	2.7.7.6	b3295	Bacilli	0	0	0	0	0	0	4	0	0	0	0	1.06	0.56	0	0	0
gi|116493574|ref|NC_008526.1|:c2492858-2489196	gi|116493574|ref|NC_008526.1|:c2492858-2489196|name|LSEI_2515|locus|LSEI_2515|product|DNA-directed RNA polymerase subunit beta%27|note|DNA-dependent RNA polymerase catalyzes the transcription of DNA into RNA using the four ribonucleoside triphosphates as substrates. Subunit beta%27 binds to sigma factor allowing it to bind to the -10 region of the promoter	3663	321967	Lactobacillus casei ATCC 334	Lactobacillus	Lactobacillus casei ATCC 334 => Lactobacillus casei => Lactobacillus casei group => Lactobacillus => Lactobacillaceae => Lactobacillales => Bacilli => Firmicutes => Bacteria => cellular organisms => root	2.7.7.6	b3988	Bacilli	0	0.31	0	0	0	0.03	0	0	0	1.03	0	0	0	0	0.48	0
gi|116510843|ref|NC_008527.1|:1026855-1027694	gi|116510843|ref|NC_008527.1|:1026855-1027694|name|LACR_1087|locus|LACR_1087|product|transposase	840	272622	Lactococcus lactis subsp. cremoris SK11	Lactococcus	Lactococcus lactis subsp. cremoris SK11 => Lactococcus lactis subsp. cremoris => Lactococcus lactis => Lactococcus => Streptococcaceae => Lactobacillales => Bacilli => Firmicutes => Bacteria => cellular organisms => root	-	b0299;tra5_1;tra5_2;tra5_3;tra5_4	Bacilli	11.24	0	0	0.11	0	0.22	0	0.98	0.14	3.28	0.92	6.56	0.52	0	0	0.79
gi|116510843|ref|NC_008527.1|:1083639-1084493	gi|116510843|ref|NC_008527.1|:1083639-1084493|name|LACR_1167|locus|LACR_1167|product|transposase	855	272622	Lactococcus lactis subsp. cremoris SK11	Lactococcus	Lactococcus lactis subsp. cremoris SK11 => Lactococcus lactis subsp. cremoris => Lactococcus lactis => Lactococcus => Streptococcaceae => Lactobacillales => Bacilli => Firmicutes => Bacteria => cellular organisms => root	-	b0299;tra5_1;tra5_2;tra5_3;tra5_4	Bacilli	1.51	0	0	0	0	0.43	0	0.18	0.14	1.86	0.5	0	0.1	0.08	0.09	0.94
gi|116510843|ref|NC_008527.1|:c1733735-1732845	gi|116510843|ref|NC_008527.1|:c1733735-1732845|name|LACR_1841|locus|LACR_1841|product|transposase	891	272622	Lactococcus lactis subsp. cremoris SK11	Lactococcus	Lactococcus lactis subsp. cremoris SK11 => Lactococcus lactis subsp. cremoris => Lactococcus lactis => Lactococcus => Streptococcaceae => Lactobacillales => Bacilli => Firmicutes => Bacteria => cellular organisms => root	-	-	Bacilli	0.44	0.1	0	0	0	0.1	0.46	0	0	6.34	0	0	0	0	0.98	0
gi|116510843|ref|NC_008527.1|:c1946909-1945722	gi|116510843|ref|NC_008527.1|:c1946909-1945722|name|tuf|locus|LACR_2054|product|elongation factor Tu|note|EF-Tu%3B promotes GTP-dependent binding of aminoacyl-tRNA to the A-site of ribosomes during protein biosynthesis%3B when the tRNA anticodon matches the mRNA codon%2C GTP hydrolysis results%3B the inactive EF-Tu-GDP leaves the ribosome and release of GDP is promoted by elongation factor Ts%3B …	1188	272622	Lactococcus lactis subsp. cremoris SK11	Lactococcus	Lactococcus lactis subsp. cremoris SK11 => Lactococcus lactis subsp. cremoris => Lactococcus lactis => Lactococcus => Streptococcaceae => Lactobacillales => Bacilli => Firmicutes => Bacteria => cellular organisms => root	-	b3339;b3980	Bacilli	0.22	0.07	0.41	0.98	0.18	0.47	0.34	0.13	0.2	0	0.07	0	0.22	0	0.13	0.06
gi|116513228|ref|NC_008529.1|:510908-513310	gi|116513228|ref|NC_008529.1|:510908-513310|name|secA|locus|LBUL_0542|product|preprotein translocase subunit SecA|note|functions in protein export%3B can interact with acidic membrane phospholipids and the SecYEG protein complex%3B binds to preproteins%3B binds to ATP and undergoes a conformational change to promote membrane insertion of SecA%2Fbound preprotein%3B ATP hydrolysis appears to drive …	2403	321956	Lactobacillus delbrueckii subsp. bulgaricus ATCC BAA-365	Lactobacillus	Lactobacillus delbrueckii subsp. bulgaricus ATCC BAA-365 => Lactobacillus delbrueckii subsp. bulgaricus => Lactobacillus delbrueckii => Lactobacillus => Lactobacillaceae => Lactobacillales => Bacilli => Firmicutes => Bacteria => cellular organisms => root	-	b0098	Bacilli	0	2.1	0	0	0	0	0	0	0	0	0	1.02	11.71	15.66	0	0
gi|116513228|ref|NC_008529.1|:784788-785555	gi|116513228|ref|NC_008529.1|:784788-785555|name|LBUL_0827|locus|LBUL_0827|product|Acetyl-CoA carboxylase alpha subunit	768	321956	Lactobacillus delbrueckii subsp. bulgaricus ATCC BAA-365	Lactobacillus	Lactobacillus delbrueckii subsp. bulgaricus ATCC BAA-365 => Lactobacillus delbrueckii subsp. bulgaricus => Lactobacillus delbrueckii => Lactobacillus => Lactobacillaceae => Lactobacillales => Bacilli => Firmicutes => Bacteria => cellular organisms => root	6.4.1.2	b0185	Bacilli	0	1.27	0	0.12	0	1.21	2.77	0	0	0.19	0	0.59	0	0.09	0.1	0
gi|116513228|ref|NC_008529.1|:c1489750-1488374	gi|116513228|ref|NC_008529.1|:c1489750-1488374|name|LBUL_1601|locus|LBUL_1601|product|DNA repair protein RadA|note|Sms%3B stabilizes the strand-invasion intermediate during the DNA repair%3B involved in recombination of donor DNA and plays an important role in DNA damage repair after exposure to mutagenic agents	1377	321956	Lactobacillus delbrueckii subsp. bulgaricus ATCC BAA-365	Lactobacillus	Lactobacillus delbrueckii subsp. bulgaricus ATCC BAA-365 => Lactobacillus delbrueckii subsp. bulgaricus => Lactobacillus delbrueckii => Lactobacillus => Lactobacillaceae => Lactobacillales => Bacilli => Firmicutes => Bacteria => cellular organisms => root	-	b4389	Bacilli	0.28	0	1.34	0	0	0	0	0.05	1.64	0	0.31	0	0	0	1.38	0
gi|116514950|ref|NC_008513.1|:316461-319589	gi|116514950|ref|NC_008513.1|:316461-319589|name|recC|locus|BCc_281|product|RecC|note|COG_category L%3BCOG_number COG1330	3129	372461	Buchnera aphidicola BCc	Buchnera	Buchnera aphidicola BCc => Buchnera aphidicola (Cinara cedri) => Buchnera aphidicola => Buchnera => Enterobacteriaceae => Enterobacteriales => Gammaproteobacteria => Proteobacteria => Bacteria => cellular organisms => root	3.1.11.5	-	Gammaproteobacteria	0.12	0.17	0.26	0.03	0	0.06	0.08	0.02	0.11	0.69	0.11	0.09	0.06	0	0.05	0.14
gi|116515308|ref|NC_008533.1|:937487-938341	gi|116515308|ref|NC_008533.1|:937487-938341|name|SPD_0925|locus|SPD_0925|product|hydrolase|note|equivalent gene in S.pneumoniae TIGR4 %3D SP1044%3B equivalent gene in S.pneumoniae R6 %3D spr0946%3B identified by match to protein family HMM PF03747	855	373153	Streptococcus pneumoniae D39	Streptococcus	Streptococcus pneumoniae D39 => Streptococcus pneumoniae => Streptococcus => Streptococcaceae => Lactobacillales => Bacilli => Firmicutes => Bacteria => cellular organisms => root	-	-	Bacilli	0	0	0	0	0	0	0	0	0	3.22	0	9.3	534.18	1423.55	43.28	0.34
gi|116515308|ref|NC_008533.1|:960914-962125	gi|116515308|ref|NC_008533.1|:960914-962125|name|SPD_0950|locus|SPD_0950|product|transporter major facilitator family protein|note|equivalent gene in S.pneumoniae R6 %3D spr0971%3B identified by match to protein family HMM PF07690	1212	373153	Streptococcus pneumoniae D39	Streptococcus	Streptococcus pneumoniae D39 => Streptococcus pneumoniae => Streptococcus => Streptococcaceae => Lactobacillales => Bacilli => Firmicutes => Bacteria => cellular organisms => root	-	b0591	Bacilli	0	0	5.43	0	0	0	0	0	2.93	0	1.63	14.53	0	0	0	0
gi|116515308|ref|NC_008533.1|:c1316774-1315899	gi|116515308|ref|NC_008533.1|:c1316774-1315899|name|SPD_1297|locus|SPD_1297|product|pyridoxal biosynthesis lyase PdxS|note|with PdxT forms pyridoxal 5%27-phosphate from glutamine%2C either ribose 5-phosphate or ribulose 5-phosphate%2C and either glyceraldehyde 3-phosphate or dihydroxyacetone phosphate	876	373153	Streptococcus pneumoniae D39	Streptococcus	Streptococcus pneumoniae D39 => Streptococcus pneumoniae => Streptococcus => Streptococcaceae => Lactobacillales => Bacilli => Firmicutes => Bacteria => cellular organisms => root	4.-.-.-	-	Bacilli	0	0	0	2.65	0	1.69	0	0.09	0	0	0	0.62	0	0	0.45	0
gi|116515308|ref|NC_008533.1|:c1718422-1717391	gi|116515308|ref|NC_008533.1|:c1718422-1717391|name|SPD_1721|locus|SPD_1721|product|ABC transporter ATP-binding protein|note|equivalent gene in S.pneumoniae TIGR4 %3D SP1918%3B equivalent gene in S.pneumoniae R6 %3D spr1734%3B identified by match to protein family HMM PF00005	1032	373153	Streptococcus pneumoniae D39	Streptococcus	Streptococcus pneumoniae D39 => Streptococcus pneumoniae => Streptococcus => Streptococcaceae => Lactobacillales => Bacilli => Firmicutes => Bacteria => cellular organisms => root	-	b0914	Bacilli	0	0.09	0	0	0.1	0	0.48	0.87	0.46	0	0	0.61	0	0	0	0.07
gi|116617174|ref|NC_008531.1|:198908-200233	gi|116617174|ref|NC_008531.1|:198908-200233|name|eno|locus|LEUM_0240|product|phosphopyruvate hydratase|note|enolase%3B catalyzes the formation of phosphoenolpyruvate from 2-phospho-D-glycerate in glycolysis	1326	203120	Leuconostoc mesenteroides subsp. mesenteroides ATCC 8293	Leuconostoc	Leuconostoc mesenteroides subsp. mesenteroides ATCC 8293 => Leuconostoc mesenteroides subsp. mesenteroides => Leuconostoc mesenteroides => Leuconostoc => Leuconostocaceae => Lactobacillales => Bacilli => Firmicutes => Bacteria => cellular organisms => root	4.2.1.11	b2779	Bacilli	114.1	20.06	157.57	44.31	185.82	2.87	12.88	255.94	18.68	22.93	13.7	14.85	14.27	1.26	37.25	29.82
gi|116619145|ref|NC_008536.1|:1321459-1323060	gi|116619145|ref|NC_008536.1|:1321459-1323060|name|Acid_1069|locus|Acid_1069|product|methyl-accepting chemotaxis sensory transducer|note|PFAM: chemotaxis sensory transducer%7EKEGG: tdn:Tmden_0972 methyl-accepting chemotaxis sensory transducer	1602	234267	Candidatus Solibacter usitatus Ellin6076	Candidatus	Candidatus Solibacter usitatus Ellin6076 => Candidatus Solibacter usitatus => Candidatus Solibacter => Solibacteraceae => Solibacterales => Solibacteres => Acidobacteria => Fibrobacteres/Acidobacteria group => Bacteria => cellular organisms => root	-	b4355	Bacteria	0	0.06	0.4	0	0	0	0	1.12	0.89	0	1.18	0.28	0.11	0	0	0
gi|116619145|ref|NC_008536.1|:3261602-3263116	gi|116619145|ref|NC_008536.1|:3261602-3263116|name|Acid_2580|locus|Acid_2580|product|sulfatase|note|PFAM: sulfatase%7EKEGG: bth:BT1624 secreted sulfatase	1515	234267	Candidatus Solibacter usitatus Ellin6076	Candidatus	Candidatus Solibacter usitatus Ellin6076 => Candidatus Solibacter usitatus => Candidatus Solibacter => Solibacteraceae => Solibacterales => Solibacteres => Acidobacteria => Fibrobacteres/Acidobacteria group => Bacteria => cellular organisms => root	3.1.6.-	-	Bacteria	0	0	1.54	0	0	0	0.43	0	0	0.86	0	0	0	0.96	1	0
gi|116619145|ref|NC_008536.1|:5713656-5714642	gi|116619145|ref|NC_008536.1|:5713656-5714642|name|Acid_4515|locus|Acid_4515|product|ABC transporter-like protein|note|PFAM: ABC transporter related%7ESMART: AAA ATPase%7EKEGG: cya:CYA_2882 ABC transporter%2C ATP-binding protein	987	234267	Candidatus Solibacter usitatus Ellin6076	Candidatus	Candidatus Solibacter usitatus Ellin6076 => Candidatus Solibacter usitatus => Candidatus Solibacter => Solibacteraceae => Solibacterales => Solibacteres => Acidobacteria => Fibrobacteres/Acidobacteria group => Bacteria => cellular organisms => root	3.6.3.-	b3486	Bacteria	23.71	2.87	99.26	13.77	0	0.09	0	0.23	0	0	0	0	0	0	0	0
gi|116619145|ref|NC_008536.1|:9209848-9212022	gi|116619145|ref|NC_008536.1|:9209848-9212022|name|Acid_7335|locus|Acid_7335|product|glycogen branching protein|note|catalyzes the transfer of a segment of a 1%2C4-alpha-D-glucan chain to a primary hydroxy group in a similar glucan chain	2175	234267	Candidatus Solibacter usitatus Ellin6076	Candidatus	Candidatus Solibacter usitatus Ellin6076 => Candidatus Solibacter usitatus => Candidatus Solibacter => Solibacteraceae => Solibacterales => Solibacteres => Acidobacteria => Fibrobacteres/Acidobacteria group => Bacteria => cellular organisms => root	2.4.1.18	b3432	Bacteria	0.3	0.04	0.33	0	0.15	0	0.41	0	0.27	0	0	1.5	0.48	0	0.26	0.4
gi|116619145|ref|NC_008536.1|:c2738504-2737065	gi|116619145|ref|NC_008536.1|:c2738504-2737065|name|Acid_2138|locus|Acid_2138|product|methyl-accepting chemotaxis sensory transducer|note|PFAM: chemotaxis sensory transducer%7EKEGG: bba:Bd1340 methyl accepting chemotaxis protein	1440	234267	Candidatus Solibacter usitatus Ellin6076	Candidatus	Candidatus Solibacter usitatus Ellin6076 => Candidatus Solibacter usitatus => Candidatus Solibacter => Solibacteraceae => Solibacterales => Solibacteres => Acidobacteria => Fibrobacteres/Acidobacteria group => Bacteria => cellular organisms => root	-	b4355	Bacteria	1.44	0.8	2.79	2.61	0.15	0	0.11	4.48	0.16	0.2	0.18	0.06	0.06	0	0	0.05
gi|116619145|ref|NC_008536.1|:c3556085-3554700	gi|116619145|ref|NC_008536.1|:c3556085-3554700|name|asnC|locus|Acid_2805|product|asparaginyl-tRNA synthetase|note|catalyzes a two-step reaction%2C first charging an asparagine molecule by linking its carboxyl group to the alpha-phosphate of ATP%2C followed by transfer of the aminoacyl-adenylate to its tRNA	1386	234267	Candidatus Solibacter usitatus Ellin6076	Candidatus	Candidatus Solibacter usitatus Ellin6076 => Candidatus Solibacter usitatus => Candidatus Solibacter => Solibacteraceae => Solibacterales => Solibacteres => Acidobacteria => Fibrobacteres/Acidobacteria group => Bacteria => cellular organisms => root	6.1.1.22	b0930	Bacteria	0.09	0.06	0.35	0.06	0.08	0.27	0.12	0.05	0.09	0	0.19	0.52	0.19	0	0.29	0.16
gi|116619145|ref|NC_008536.1|:c5438017-5435627	gi|116619145|ref|NC_008536.1|:c5438017-5435627|name|Acid_4291|locus|Acid_4291|product|integral membrane sensor hybrid histidine kinase|note|PFAM: response regulator receiver%3B ATP-binding region%2C ATPase domain protein domain protein%3B histidine kinase%2C HAMP region domain protein%3B histidine kinase A domain protein domain protein%7EKEGG: syf:Synpcc7942_1816 periplasmic sensor hybrid histidi…	2391	234267	Candidatus Solibacter usitatus Ellin6076	Candidatus	Candidatus Solibacter usitatus Ellin6076 => Candidatus Solibacter usitatus => Candidatus Solibacter => Solibacteraceae => Solibacterales => Solibacteres => Acidobacteria => Fibrobacteres/Acidobacteria group => Bacteria => cellular organisms => root	2.7.13.3	b2786	Bacteria	0.32	0	0	0.71	0	0.93	0	2.2	0.25	0	0.54	1.62	0.04	0	0	1.38
gi|116619145|ref|NC_008536.1|:c5691077-5688186	gi|116619145|ref|NC_008536.1|:c5691077-5688186|name|Acid_4491|locus|Acid_4491|product|protein translocase subunit SecA|note|TIGRFAM: preprotein translocase%2C SecA subunit%7EPFAM: SEC-C motif domain protein%3B SecA DEAD domain protein%3B SecA Wing and Scaffold%3B SecA preprotein cross-linking region%7EKEGG: aba:Acid345_2855 preprotein translocase%2C SecA subunit	2892	234267	Candidatus Solibacter usitatus Ellin6076	Candidatus	Candidatus Solibacter usitatus Ellin6076 => Candidatus Solibacter usitatus => Candidatus Solibacter => Solibacteraceae => Solibacterales => Solibacteres => Acidobacteria => Fibrobacteres/Acidobacteria group => Bacteria => cellular organisms => root	-	b0098	Bacteria	0.45	0.03	0.03	0.34	0.18	0.03	0	0.05	0.04	0.15	0	0.37	0	0	0.08	0
gi|116619145|ref|NC_008536.1|:c6024032-6021423	gi|116619145|ref|NC_008536.1|:c6024032-6021423|name|Acid_4760|locus|Acid_4760|product|DNA mismatch repair protein MutS|note|This protein performs the mismatch recognition step during the DNA repair process	2610	234267	Candidatus Solibacter usitatus Ellin6076	Candidatus	Candidatus Solibacter usitatus Ellin6076 => Candidatus Solibacter usitatus => Candidatus Solibacter => Solibacteraceae => Solibacterales => Solibacteres => Acidobacteria => Fibrobacteres/Acidobacteria group => Bacteria => cellular organisms => root	-	b2733	Bacteria	0	0	0	1.13	0	0	0	2.13	0	0	0	1.94	2.52	0	0	0.82
gi|116619145|ref|NC_008536.1|:c619446-616837	gi|116619145|ref|NC_008536.1|:c619446-616837|name|Acid_0505|locus|Acid_0505|product|ATPase|note|PFAM: AAA ATPase%2C central domain protein%3B Clp N terminal domain protein%3B ATPase associated with various cellular activities%2C AAA_5%3B ATPase AAA-2 domain protein%7ESMART: AAA ATPase%7EKEGG: pca:Pcar_0359 ATPase with chaperone activity%2C two ATP-binding domains	2610	234267	Candidatus Solibacter usitatus Ellin6076	Candidatus	Candidatus Solibacter usitatus Ellin6076 => Candidatus Solibacter usitatus => Candidatus Solibacter => Solibacteraceae => Solibacterales => Solibacteres => Acidobacteria => Fibrobacteres/Acidobacteria group => Bacteria => cellular organisms => root	-	b2592	Bacteria	0.05	0.03	0.09	0.07	0.16	0.18	0.06	0.03	0	0	0.1	0.17	0.6	0.03	0.21	0
gi|116619145|ref|NC_008536.1|:c6445537-6443444	gi|116619145|ref|NC_008536.1|:c6445537-6443444|name|Acid_5121|locus|Acid_5121|product|elongation factor G|note|EF-G%3B promotes GTP-dependent translocation of the ribosome during translation%3B many organisms have multiple copies of this gene	2094	234267	Candidatus Solibacter usitatus Ellin6076	Candidatus	Candidatus Solibacter usitatus Ellin6076 => Candidatus Solibacter usitatus => Candidatus Solibacter => Solibacteraceae => Solibacterales => Solibacteres => Acidobacteria => Fibrobacteres/Acidobacteria group => Bacteria => cellular organisms => root	-	b3340	Bacteria	0.25	0	0.11	0.56	0.1	0.27	0.43	0.04	0.4	0.14	0.29	2.03	0.08	0	0.15	1.93
gi|116619145|ref|NC_008536.1|:c6837418-6833207	gi|116619145|ref|NC_008536.1|:c6837418-6833207|name|Acid_5456|locus|Acid_5456|product|DNA-directed RNA polymerase subunit beta%27|note|KEGG: aba:Acid345_4675 DNA-directed RNA polymerase%2C subunit beta-prime%7ETIGRFAM: DNA-directed RNA polymerase%2C beta%27 subunit%7EPFAM: RNA polymerase%2C alpha subunit%3B RNA polymerase Rpb1%2C domain 3%3B RNA polymerase Rpb1%2C domain 1%3B RNA polymerase Rpb1%…	4212	234267	Candidatus Solibacter usitatus Ellin6076	Candidatus	Candidatus Solibacter usitatus Ellin6076 => Candidatus Solibacter usitatus => Candidatus Solibacter => Solibacteraceae => Solibacterales => Solibacteres => Acidobacteria => Fibrobacteres/Acidobacteria group => Bacteria => cellular organisms => root	2.7.7.6	b3988	Bacteria	0.06	0.1	0.17	0.13	0.1	0.02	0.02	0.07	0.08	0.03	0.04	0.04	0.21	0.02	0.02	0.12
gi|116619145|ref|NC_008536.1|:c7442700-7441795	gi|116619145|ref|NC_008536.1|:c7442700-7441795|name|Acid_5936|locus|Acid_5936|product|xylose isomerase domain-containing protein|note|PFAM: Xylose isomerase domain protein TIM barrel%7EKEGG: mlo:mll1734 hypothetical protein	906	234267	Candidatus Solibacter usitatus Ellin6076	Candidatus	Candidatus Solibacter usitatus Ellin6076 => Candidatus Solibacter usitatus => Candidatus Solibacter => Solibacteraceae => Solibacterales => Solibacteres => Acidobacteria => Fibrobacteres/Acidobacteria group => Bacteria => cellular organisms => root	-	-	Bacteria	0	0	0	0	0	0	4.78	2.4	0	0	1.51	0	0	0	0	0
gi|116619145|ref|NC_008536.1|:c8751847-8750324	gi|116619145|ref|NC_008536.1|:c8751847-8750324|name|Acid_6961|locus|Acid_6961|product|oxaloacetate decarboxylase|note|Converts oxaloacetate to phosphoenolpyruvate using ATP as an energy source	1524	234267	Candidatus Solibacter usitatus Ellin6076	Candidatus	Candidatus Solibacter usitatus Ellin6076 => Candidatus Solibacter usitatus => Candidatus Solibacter => Solibacteraceae => Solibacterales => Solibacteres => Acidobacteria => Fibrobacteres/Acidobacteria group => Bacteria => cellular organisms => root	2.1.3.1	-	Bacteria	0	0.46	0	0.12	0	3.77	0	4.97	0.08	0.38	7.03	0	0.11	0.52	0.05	0.96
gi|116619145|ref|NC_008536.1|:c8791173-8787601	gi|116619145|ref|NC_008536.1|:c8791173-8787601|name|Acid_6996|locus|Acid_6996|product|pyruvate flavodoxin%2Fferredoxin oxidoreductase domain-containing protein|note|PFAM: 4Fe-4S ferredoxin%2C iron-sulfur binding domain protein%3B pyruvate ferredoxin%2Fflavodoxin oxidoreductase%3B pyruvate flavodoxin%2Fferredoxin oxidoreductase domain protein%7EKEGG: aba:Acid345_0730 pyruvate--ferredoxin %28flavod…	3573	234267	Candidatus Solibacter usitatus Ellin6076	Candidatus	Candidatus Solibacter usitatus Ellin6076 => Candidatus Solibacter usitatus => Candidatus Solibacter => Solibacteraceae => Solibacterales => Solibacteres => Acidobacteria => Fibrobacteres/Acidobacteria group => Bacteria => cellular organisms => root	1.2.7.-	b1378	Bacteria	0	0	0	0.03	0	0.21	0	0.5	0	0	0	0	0.22	0	0	0.02
gi|116619145|ref|NC_008536.1|:c8946410-8945664	gi|116619145|ref|NC_008536.1|:c8946410-8945664|name|Acid_7127|locus|Acid_7127|product|hypothetical protein|note|KEGG: aba:Acid345_1347 hypothetical protein	747	234267	Candidatus Solibacter usitatus Ellin6076	Candidatus	Candidatus Solibacter usitatus Ellin6076 => Candidatus Solibacter usitatus => Candidatus Solibacter => Solibacteraceae => Solibacterales => Solibacteres => Acidobacteria => Fibrobacteres/Acidobacteria group => Bacteria => cellular organisms => root	-	-	Bacteria	2.08	0	0.11	0	0.14	0	0	0	0.95	0	0	0.12	1.52	0	0.11	0
gi|116619145|ref|NC_008536.1|:c9128925-9128119	gi|116619145|ref|NC_008536.1|:c9128925-9128119|name|Acid_7273|locus|Acid_7273|product|mannose-6-phosphate isomerase|note|KEGG: eli:ELI_13425 probable mannose-6-phosphate isomerase	807	234267	Candidatus Solibacter usitatus Ellin6076	Candidatus	Candidatus Solibacter usitatus Ellin6076 => Candidatus Solibacter usitatus => Candidatus Solibacter => Solibacteraceae => Solibacterales => Solibacteres => Acidobacteria => Fibrobacteres/Acidobacteria group => Bacteria => cellular organisms => root	5.3.1.8	-	Bacteria	13.3	0	0	0	0	0	9.01	0	0	0	0	0	0	0	2.85	0
gi|116619145|ref|NC_008536.1|:c9641130-9639034	gi|116619145|ref|NC_008536.1|:c9641130-9639034|name|Acid_7675|locus|Acid_7675|product|translation elongation factor 2 %28EF-2%2FEF-G%29|note|TIGRFAM: translation elongation factor G%3B small GTP-binding protein%7EPFAM: elongation factor G domain protein%3B protein synthesis factor%2C GTP-binding%3B elongation factor Tu%2C domain 2 protein%3B elongation factor G%2C domain IV%7EKEGG: aba:Acid345_47…	2097	234267	Candidatus Solibacter usitatus Ellin6076	Candidatus	Candidatus Solibacter usitatus Ellin6076 => Candidatus Solibacter usitatus => Candidatus Solibacter => Solibacteraceae => Solibacterales => Solibacteres => Acidobacteria => Fibrobacteres/Acidobacteria group => Bacteria => cellular organisms => root	-	b3340	Bacteria	0	0.04	0	0	0	1.64	0.16	0.54	0.23	0	0.2	0.22	0	0	0.15	0.03
gi|116626972|ref|NC_008532.1|:1164503-1165489	gi|116626972|ref|NC_008532.1|:1164503-1165489|name|ldh|locus|STER_1257|product|L-lactate dehydrogenase|note|Converts %28S%29-lactate and NAD%28%2B%29 to pyruvate and NADH	987	322159	Streptococcus thermophilus LMD-9	Streptococcus	Streptococcus thermophilus LMD-9 => Streptococcus thermophilus => Streptococcus => Streptococcaceae => Lactobacillales => Bacilli => Firmicutes => Bacteria => cellular organisms => root	1.1.1.27	-	Bacilli	0.39	0.72	0.16	1.27	0	0	0.08	0.08	0.72	0	0	0.09	0	0	0	0
gi|116626972|ref|NC_008532.1|:1311589-1312287	gi|116626972|ref|NC_008532.1|:1311589-1312287|name|STER_1403|locus|STER_1403|product|ABC transporter ATP-binding protein	699	322159	Streptococcus thermophilus LMD-9	Streptococcus	Streptococcus thermophilus LMD-9 => Streptococcus thermophilus => Streptococcus => Streptococcaceae => Lactobacillales => Bacilli => Firmicutes => Bacteria => cellular organisms => root	-	b0794	Bacilli	0.55	0.38	0.34	0.77	0	0	0	0	0	1.04	0.25	0.78	0	0	0	0
gi|116626972|ref|NC_008532.1|:1312299-1313084	gi|116626972|ref|NC_008532.1|:1312299-1313084|name|STER_1404|locus|STER_1404|product|hypothetical protein|note|not curated	786	322159	Streptococcus thermophilus LMD-9	Streptococcus	Streptococcus thermophilus LMD-9 => Streptococcus thermophilus => Streptococcus => Streptococcaceae => Lactobacillales => Bacilli => Firmicutes => Bacteria => cellular organisms => root	-	-	Bacilli	1.97	1.01	0.1	0.46	0	0	0	0	0.9	0.55	0.33	0.46	0	0	0	0
gi|116626972|ref|NC_008532.1|:133364-134446	gi|116626972|ref|NC_008532.1|:133364-134446|name|hrcA|locus|STER_0161|product|heat-inducible transcription repressor|note|Negative regulator of class I heat shock genes %28grpE-dnaK-dnaJ and groELS operons%29. Prevents heat-shock induction of these operons	1083	322159	Streptococcus thermophilus LMD-9	Streptococcus	Streptococcus thermophilus LMD-9 => Streptococcus thermophilus => Streptococcus => Streptococcaceae => Lactobacillales => Bacilli => Firmicutes => Bacteria => cellular organisms => root	-	-	Bacilli	1.19	2.61	6.15	55.91	0	0	0	0	0.66	3.88	0.16	1.5	0	0	0	0
gi|116626972|ref|NC_008532.1|:134439-135053	gi|116626972|ref|NC_008532.1|:134439-135053|name|STER_0162|locus|STER_0162|product|heat shock protein GrpE|note|with DnaK and DnaJ acts in response to hyperosmotic and heat shock by preventing the aggregation of stress-denatured proteins%3B may act as a thermosensor	615	322159	Streptococcus thermophilus LMD-9	Streptococcus	Streptococcus thermophilus LMD-9 => Streptococcus thermophilus => Streptococcus => Streptococcaceae => Lactobacillales => Bacilli => Firmicutes => Bacteria => cellular organisms => root	-	-	Bacilli	11.14	1.87	0	0.15	0	0	0	0	0.19	3.06	0.56	1.03	0	0	0	0
gi|116626972|ref|NC_008532.1|:137432-138565	gi|116626972|ref|NC_008532.1|:137432-138565|name|STER_0164|locus|STER_0164|product|chaperone protein DnaJ|note|chaperone Hsp40%3B co-chaperone with DnaK%3B Participates actively in the response to hyperosmotic and heat shock by preventing the aggregation of stress-denatured proteins and by disaggregating proteins%2C also in an autonomous%2C dnaK-independent fashion	1134	322159	Streptococcus thermophilus LMD-9	Streptococcus	Streptococcus thermophilus LMD-9 => Streptococcus thermophilus => Streptococcus => Streptococcaceae => Lactobacillales => Bacilli => Firmicutes => Bacteria => cellular organisms => root	-	b0015	Bacilli	0.91	0.7	0.35	0	0	0	0	0	0.42	0	0.08	0	0	0	0	0.06
gi|116626972|ref|NC_008532.1|:1814902-1815468	gi|116626972|ref|NC_008532.1|:1814902-1815468|name|STER_1960|locus|STER_1960|product|hypothetical protein	567	322159	Streptococcus thermophilus LMD-9	Streptococcus	Streptococcus thermophilus LMD-9 => Streptococcus thermophilus => Streptococcus => Streptococcaceae => Lactobacillales => Bacilli => Firmicutes => Bacteria => cellular organisms => root	-	-	Bacilli	48.35	15.12	33.4	0	0	0	0	0	0	0	1.96	20.71	0	0	0	0
gi|116626972|ref|NC_008532.1|:1815666-1816223	gi|116626972|ref|NC_008532.1|:1815666-1816223|name|STER_1962|locus|STER_1962|product|hypothetical protein	558	322159	Streptococcus thermophilus LMD-9	Streptococcus	Streptococcus thermophilus LMD-9 => Streptococcus thermophilus => Streptococcus => Streptococcaceae => Lactobacillales => Bacilli => Firmicutes => Bacteria => cellular organisms => root	-	-	Bacilli	1.85	0	0	19.07	0	0	0	0	19.33	18.68	3.07	0	0	0.13	0	0
gi|116626972|ref|NC_008532.1|:1816296-1816499	gi|116626972|ref|NC_008532.1|:1816296-1816499|name|STER_1963|locus|STER_1963|product|hypothetical protein	204	322159	Streptococcus thermophilus LMD-9	Streptococcus	Streptococcus thermophilus LMD-9 => Streptococcus thermophilus => Streptococcus => Streptococcaceae => Lactobacillales => Bacilli => Firmicutes => Bacteria => cellular organisms => root	-	-	Bacilli	21.55	13	0	0	0	0	0	0	0	34.78	2.94	0	0	0	0	0
gi|116626972|ref|NC_008532.1|:216071-217690	gi|116626972|ref|NC_008532.1|:216071-217690|name|groEL|locus|STER_0253|product|chaperonin GroEL|note|60 kDa chaperone family%3B promotes refolding of misfolded polypeptides especially under stressful conditions%3B forms two stacked rings of heptamers to form a barrel-shaped 14mer%3B ends can be capped by GroES%3B misfolded proteins enter the barrel where they are refolded when GroES binds%3B many…	1620	322159	Streptococcus thermophilus LMD-9	Streptococcus	Streptococcus thermophilus LMD-9 => Streptococcus thermophilus => Streptococcus => Streptococcaceae => Lactobacillales => Bacilli => Firmicutes => Bacteria => cellular organisms => root	-	b4143	Bacilli	24.43	7.2	14.61	9.83	0	0	0	0	7.97	6.79	0.95	7.64	0	0	0	0
gi|116626972|ref|NC_008532.1|:519935-522925	gi|116626972|ref|NC_008532.1|:519935-522925|name|STER_0576|locus|STER_0576|product|hypothetical protein	2991	322159	Streptococcus thermophilus LMD-9	Streptococcus	Streptococcus thermophilus LMD-9 => Streptococcus thermophilus => Streptococcus => Streptococcaceae => Lactobacillales => Bacilli => Firmicutes => Bacteria => cellular organisms => root	-	-	Bacilli	0.99	0.56	0.46	0.66	0	0	0	0	0.44	0.1	0.14	0.03	0	0	0	0
gi|116626972|ref|NC_008532.1|:542167-543483	gi|116626972|ref|NC_008532.1|:542167-543483|name|STER_0596|locus|STER_0596|product|pyridine nucleotide-disulfide oxidoreductase|note|Involved in disulfide oxidoreductase activity and electron transport	1317	322159	Streptococcus thermophilus LMD-9	Streptococcus	Streptococcus thermophilus LMD-9 => Streptococcus thermophilus => Streptococcus => Streptococcaceae => Lactobacillales => Bacilli => Firmicutes => Bacteria => cellular organisms => root	-	b0304	Bacilli	5.11	1.74	2.86	2.11	0	0	0	0	0	0.77	0.13	2.61	0	0	0	0
gi|116626972|ref|NC_008532.1|:620012-621316	gi|116626972|ref|NC_008532.1|:620012-621316|name|eno|locus|STER_0684|product|phosphopyruvate hydratase|note|enolase%3B catalyzes the formation of phosphoenolpyruvate from 2-phospho-D-glycerate in glycolysis	1305	322159	Streptococcus thermophilus LMD-9	Streptococcus	Streptococcus thermophilus LMD-9 => Streptococcus thermophilus => Streptococcus => Streptococcaceae => Lactobacillales => Bacilli => Firmicutes => Bacteria => cellular organisms => root	4.2.1.11	b2779	Bacilli	1.19	0.27	0.37	0.07	0	0	0	0	0.27	0.11	0	0.55	0	0	0	0.06
gi|116626972|ref|NC_008532.1|:699975-700496	gi|116626972|ref|NC_008532.1|:699975-700496|name|STER_0767|locus|STER_0767|product|peroxide resistance protein%2Cnon-heme iron-containing ferritin	522	322159	Streptococcus thermophilus LMD-9	Streptococcus	Streptococcus thermophilus LMD-9 => Streptococcus thermophilus => Streptococcus => Streptococcaceae => Lactobacillales => Bacilli => Firmicutes => Bacteria => cellular organisms => root	1.16.-.-	-	Bacilli	3.47	0.68	4.15	1.54	0	0	0	0	1.82	0.83	0.16	0	0	0	0	0
gi|116626972|ref|NC_008532.1|:700585-701022	gi|116626972|ref|NC_008532.1|:700585-701022|name|STER_0768|locus|STER_0768|product|iron ABC transporter	438	322159	Streptococcus thermophilus LMD-9	Streptococcus	Streptococcus thermophilus LMD-9 => Streptococcus thermophilus => Streptococcus => Streptococcaceae => Lactobacillales => Bacilli => Firmicutes => Bacteria => cellular organisms => root	-	-	Bacilli	10.92	2.02	0	1.43	0	0	0	0	0.27	0	0	1.24	0	0	0	0
gi|116626972|ref|NC_008532.1|:c1024650-1021966	gi|116626972|ref|NC_008532.1|:c1024650-1021966|name|STER_1107|locus|STER_1107|product|cation transport ATPase	2685	322159	Streptococcus thermophilus LMD-9	Streptococcus	Streptococcus thermophilus LMD-9 => Streptococcus thermophilus => Streptococcus => Streptococcaceae => Lactobacillales => Bacilli => Firmicutes => Bacteria => cellular organisms => root	3.6.3.8	b4242	Bacilli	0.24	0	0.27	0.17	0	0	0	0	0.04	0	0.03	0.2	0	0	0	0
gi|116626972|ref|NC_008532.1|:c1148304-1146571	gi|116626972|ref|NC_008532.1|:c1148304-1146571|name|STER_1242|locus|STER_1242|product|phosphoenolpyruvate-protein kinase	1734	322159	Streptococcus thermophilus LMD-9	Streptococcus	Streptococcus thermophilus LMD-9 => Streptococcus thermophilus => Streptococcus => Streptococcaceae => Lactobacillales => Bacilli => Firmicutes => Bacteria => cellular organisms => root	2.7.3.9	b2416	Bacilli	0.15	0.1	0.23	0.05	0	0	0.09	0	0	0.58	0	0.47	0	0	0	0
gi|116626972|ref|NC_008532.1|:c1221735-1220785	gi|116626972|ref|NC_008532.1|:c1221735-1220785|name|STER_1314|locus|STER_1314|product|peptide methionine sulfoxide reductase domain-containing protein	951	322159	Streptococcus thermophilus LMD-9	Streptococcus	Streptococcus thermophilus LMD-9 => Streptococcus thermophilus => Streptococcus => Streptococcaceae => Lactobacillales => Bacilli => Firmicutes => Bacteria => cellular organisms => root	1.8.4.11;1.8.4.12	-	Bacilli	0	0.65	0	0	0	0	0	0	0.25	0.76	0.45	0	0	0	0	0
gi|116626972|ref|NC_008532.1|:c1273955-1270875	gi|116626972|ref|NC_008532.1|:c1273955-1270875|name|STER_1366|locus|STER_1366|product|beta-galactosidase	3081	322159	Streptococcus thermophilus LMD-9	Streptococcus	Streptococcus thermophilus LMD-9 => Streptococcus thermophilus => Streptococcus => Streptococcaceae => Lactobacillales => Bacilli => Firmicutes => Bacteria => cellular organisms => root	3.2.1.23	b0344	Bacilli	0.71	0.43	0.05	0.26	0	0	0	0	0.19	0.19	0.03	0.47	0	0	0	0
gi|116626972|ref|NC_008532.1|:c1451249-1449021	gi|116626972|ref|NC_008532.1|:c1451249-1449021|name|STER_1546|locus|STER_1546|product|cation transport ATPase	2229	322159	Streptococcus thermophilus LMD-9	Streptococcus	Streptococcus thermophilus LMD-9 => Streptococcus thermophilus => Streptococcus => Streptococcaceae => Lactobacillales => Bacilli => Firmicutes => Bacteria => cellular organisms => root	3.6.3.54	b0484	Bacilli	1.97	0.32	0.54	0.36	0	0	0	0	0.43	0.39	0.04	0.2	0	0	0	0
gi|116626972|ref|NC_008532.1|:c1479633-1477534	gi|116626972|ref|NC_008532.1|:c1479633-1477534|name|STER_1578|locus|STER_1578|product|ATP-dependent proteinase ATP-binding subunit	2100	322159	Streptococcus thermophilus LMD-9	Streptococcus	Streptococcus thermophilus LMD-9 => Streptococcus thermophilus => Streptococcus => Streptococcaceae => Lactobacillales => Bacilli => Firmicutes => Bacteria => cellular organisms => root	-	b2592	Bacilli	0	0	0	0.04	0.05	0	5.21	0	0	2.69	1.92	1.51	0	0	0	0
gi|116626972|ref|NC_008532.1|:c1534020-1533628	gi|116626972|ref|NC_008532.1|:c1534020-1533628|name|STER_1640|locus|STER_1640|product|hypothetical protein|note|not curated	393	322159	Streptococcus thermophilus LMD-9	Streptococcus	Streptococcus thermophilus LMD-9 => Streptococcus thermophilus => Streptococcus => Streptococcaceae => Lactobacillales => Bacilli => Firmicutes => Bacteria => cellular organisms => root	-	-	Bacilli	18.43	8.99	13.47	7.51	0	0	0	0	4.83	2.58	1.96	6.9	0	0	0	0
gi|116626972|ref|NC_008532.1|:c1535732-1535517	gi|116626972|ref|NC_008532.1|:c1535732-1535517|name|STER_1644|locus|STER_1644|product|hypothetical protein|note|not curated	216	322159	Streptococcus thermophilus LMD-9	Streptococcus	Streptococcus thermophilus LMD-9 => Streptococcus thermophilus => Streptococcus => Streptococcaceae => Lactobacillales => Bacilli => Firmicutes => Bacteria => cellular organisms => root	-	-	Bacilli	3.59	2.86	4.46	0.83	0	0	0	0	0	1.34	0	2.51	0	0	0	0
gi|116626972|ref|NC_008532.1|:c1752050-1751169	gi|116626972|ref|NC_008532.1|:c1752050-1751169|name|STER_1876|locus|STER_1876|product|fructose-bisphosphate aldolase|note|catalyzes the formation of glycerone phosphate and glyceraldehyde 3-phosphate from fructose 1%2C6%2C bisphosphate	882	322159	Streptococcus thermophilus LMD-9	Streptococcus	Streptococcus thermophilus LMD-9 => Streptococcus thermophilus => Streptococcus => Streptococcaceae => Lactobacillales => Bacilli => Firmicutes => Bacteria => cellular organisms => root	4.1.2.13	b3137	Bacilli	6.01	1.5	3.55	2.13	0	0	0	0	2.28	2.63	0.58	2.25	0	0	0	0
gi|116626972|ref|NC_008532.1|:c590263-588005	gi|116626972|ref|NC_008532.1|:c590263-588005|name|STER_0648|locus|STER_0648|product|ATP-dependent Clp protease	2259	322159	Streptococcus thermophilus LMD-9	Streptococcus	Streptococcus thermophilus LMD-9 => Streptococcus thermophilus => Streptococcus => Streptococcaceae => Lactobacillales => Bacilli => Firmicutes => Bacteria => cellular organisms => root	-	b0882	Bacilli	3.61	1.06	1.46	0.75	0	0	0	0	0.73	0.45	0.19	1.36	0	0	0	0
gi|116626972|ref|NC_008532.1|:c762396-760678	gi|116626972|ref|NC_008532.1|:c762396-760678|name|STER_0833|locus|STER_0833|product|phosphoglucomutase	1719	322159	Streptococcus thermophilus LMD-9	Streptococcus	Streptococcus thermophilus LMD-9 => Streptococcus thermophilus => Streptococcus => Streptococcaceae => Lactobacillales => Bacilli => Firmicutes => Bacteria => cellular organisms => root	5.4.2.2	-	Bacilli	0.83	0.05	0.56	0.1	0	0	0	0	0.14	0	0.15	0.32	0.15	0.08	0	0
gi|116628683|ref|NC_008530.1|:389602-390201	gi|116628683|ref|NC_008530.1|:389602-390201|name|recR|locus|LGAS_0370|product|recombination protein RecR|note|involved in a recombinational process of DNA repair%2C independent of the recBC complex	600	324831	Lactobacillus gasseri ATCC 33323	Lactobacillus	Lactobacillus gasseri ATCC 33323 = JCM 1131 => Lactobacillus gasseri => Lactobacillus => Lactobacillaceae => Lactobacillales => Bacilli => Firmicutes => Bacteria => cellular organisms => root	-	-	Bacilli	2.16	0	1.6	0	1.95	0	0	0	0	0	0	1.05	0	0	0.93	0
gi|116628683|ref|NC_008530.1|:c1169880-1168690	gi|116628683|ref|NC_008530.1|:c1169880-1168690|name|tuf|locus|LGAS_1168|product|elongation factor Tu|note|EF-Tu%3B promotes GTP-dependent binding of aminoacyl-tRNA to the A-site of ribosomes during protein biosynthesis%3B when the tRNA anticodon matches the mRNA codon%2C GTP hydrolysis results%3B the inactive EF-Tu-GDP leaves the ribosome and release of GDP is promoted by elongation factor Ts%3B …	1191	324831	Lactobacillus gasseri ATCC 33323	Lactobacillus	Lactobacillus gasseri ATCC 33323 = JCM 1131 => Lactobacillus gasseri => Lactobacillus => Lactobacillaceae => Lactobacillales => Bacilli => Firmicutes => Bacteria => cellular organisms => root	-	b3339;b3980	Bacilli	0	0.07	0.07	0	1.51	0	0	0	0.5	0	0	0.08	0	0	0.4	0
gi|116628683|ref|NC_008530.1|:c1336181-1335087	gi|116628683|ref|NC_008530.1|:c1336181-1335087|name|recA|locus|LGAS_1338|product|recombinase A|note|catalyzes the hydrolysis of ATP in the presence of single-stranded DNA%2C the ATP-dependent uptake of single-stranded DNA by duplex DNA%2C and the ATP-dependent hybridization of homologous single-stranded DNAs	1095	324831	Lactobacillus gasseri ATCC 33323	Lactobacillus	Lactobacillus gasseri ATCC 33323 = JCM 1131 => Lactobacillus gasseri => Lactobacillus => Lactobacillaceae => Lactobacillales => Bacilli => Firmicutes => Bacteria => cellular organisms => root	-	b2699	Bacilli	3.19	0	0	1.8	0	0.08	0	0	0	1.72	0	0	0	0	0	0
gi|116668568|ref|NC_008541.1|:1243751-1245031	gi|116668568|ref|NC_008541.1|:1243751-1245031|name|eno|locus|Arth_1147|product|phosphopyruvate hydratase|note|enolase%3B catalyzes the formation of phosphoenolpyruvate from 2-phospho-D-glycerate in glycolysis	1281	290399	Arthrobacter sp. FB24	Arthrobacter	Arthrobacter sp. FB24 => Arthrobacter => Micrococcaceae => Micrococcales => Actinobacteria => Actinobacteria => Bacteria => cellular organisms => root	4.2.1.11	b2779	Actinobacteria	1.01	2.48	0	0	0	0.07	0.89	0.35	0	0	0	1.2	0.21	0	0.43	0.23
gi|116668568|ref|NC_008541.1|:1778763-1779512	gi|116668568|ref|NC_008541.1|:1778763-1779512|name|Arth_1596|locus|Arth_1596|product|ABC transporter-like protein|note|PFAM: ABC transporter related%7ESMART: AAA ATPase%7EKEGG: lin:lin0841 similar to amino acid ABC transporter%2C ATP-binding protein	750	290399	Arthrobacter sp. FB24	Arthrobacter	Arthrobacter sp. FB24 => Arthrobacter => Micrococcaceae => Micrococcales => Actinobacteria => Actinobacteria => Bacteria => cellular organisms => root	-	b0652	Actinobacteria	2.24	0	0.64	0	0.57	0.25	0.76	0.4	1.42	1.16	0.46	1.08	0.23	0.1	0.21	0.59
gi|116668568|ref|NC_008541.1|:2355646-2356656	gi|116668568|ref|NC_008541.1|:2355646-2356656|name|Arth_2087|locus|Arth_2087|product|glyceraldehyde-3-phosphate dehydrogenase|note|TIGRFAM: glyceraldehyde-3-phosphate dehydrogenase%2C type I%7EPFAM: glyceraldehyde 3-phosphate dehydrogenase%7EKEGG: pac:PPA0816 glyceraldehyde-3-phosphate dehydrogenase	1011	290399	Arthrobacter sp. FB24	Arthrobacter	Arthrobacter sp. FB24 => Arthrobacter => Micrococcaceae => Micrococcales => Actinobacteria => Actinobacteria => Bacteria => cellular organisms => root	1.2.1.12	b1779	Actinobacteria	0	0	4.6	14.95	0.31	1.1	4.12	4.75	0.23	0	3.48	6.08	2.51	0	0	1.45
gi|116668568|ref|NC_008541.1|:711023-712858	gi|116668568|ref|NC_008541.1|:711023-712858|name|Arth_0667|locus|Arth_0667|product|phosphoenolpyruvate carboxykinase|note|catalyzes the phosphorylation and decarboxylation of oxaloacetate to form phosphoenolpyruvate using GTP	1836	290399	Arthrobacter sp. FB24	Arthrobacter	Arthrobacter sp. FB24 => Arthrobacter => Micrococcaceae => Micrococcales => Actinobacteria => Actinobacteria => Bacteria => cellular organisms => root	4.1.1.32	-	Actinobacteria	2.54	0	0	0	0.52	3.84	0.09	0.04	0	0	0	0	0.1	0	0.04	0
gi|116668568|ref|NC_008541.1|:c2103150-2102116	gi|116668568|ref|NC_008541.1|:c2103150-2102116|name|Arth_1867|locus|Arth_1867|product|ATPase central domain-containing protein|note|PFAM: AAA ATPase%2C central domain protein%7ESMART: AAA ATPase%7EKEGG: sma:SAV1431 sporulation protein K-like protein	1035	290399	Arthrobacter sp. FB24	Arthrobacter	Arthrobacter sp. FB24 => Arthrobacter => Micrococcaceae => Micrococcales => Actinobacteria => Actinobacteria => Bacteria => cellular organisms => root	-	-	Actinobacteria	0	0.6	1.86	1.21	0	0	0.08	0	0.11	0.14	0.08	0	0	0	0	0
gi|116668568|ref|NC_008541.1|:c2532987-2532238	gi|116668568|ref|NC_008541.1|:c2532987-2532238|name|Arth_2249|locus|Arth_2249|product|major intrinsic protein|note|PFAM: major intrinsic protein%7EKEGG: lxx:Lxx04410 glycerol uptake facilitator protein	750	290399	Arthrobacter sp. FB24	Arthrobacter	Arthrobacter sp. FB24 => Arthrobacter => Micrococcaceae => Micrococcales => Actinobacteria => Actinobacteria => Bacteria => cellular organisms => root	-	-	Actinobacteria	0	0	0	0	0	0	0	0	0	0	0	0	0	1.93	4.34	13.4
gi|116668568|ref|NC_008541.1|:c2556783-2556220	gi|116668568|ref|NC_008541.1|:c2556783-2556220|name|Arth_2270|locus|Arth_2270|product|elongation factor P|note|Involved in peptide bond synthesis%3B alters the affinity of the ribosome for aminoacyl-tRNA	564	290399	Arthrobacter sp. FB24	Arthrobacter	Arthrobacter sp. FB24 => Arthrobacter => Micrococcaceae => Micrococcales => Actinobacteria => Actinobacteria => Bacteria => cellular organisms => root	-	b2171	Actinobacteria	0.92	0.63	0.28	1.43	0.19	0.82	0.14	0.13	0.21	0	0.15	2.4	0	0	0.14	0.13
gi|116668568|ref|NC_008541.1|:c2698505-2697216	gi|116668568|ref|NC_008541.1|:c2698505-2697216|name|clpX|locus|Arth_2403|product|ATP-dependent protease ATP-binding subunit ClpX|note|binds and unfolds substrates as part of the ClpXP protease	1290	290399	Arthrobacter sp. FB24	Arthrobacter	Arthrobacter sp. FB24 => Arthrobacter => Micrococcaceae => Micrococcales => Actinobacteria => Actinobacteria => Bacteria => cellular organisms => root	-	b0438	Actinobacteria	0.5	0.48	1	0.49	0.16	0.29	0.63	1.4	1.84	0.56	0.4	0.98	0.34	0.06	0.18	0.11
gi|116668568|ref|NC_008541.1|:c2989394-2988573	gi|116668568|ref|NC_008541.1|:c2989394-2988573|name|Arth_2665|locus|Arth_2665|product|cell division ATP-binding protein FtsE|note|KEGG: tfu:Tfu_2478 ATPase%7ETIGRFAM: cell division ATP-binding protein FtsE%7EPFAM: ABC transporter related%7ESMART: AAA ATPase	822	290399	Arthrobacter sp. FB24	Arthrobacter	Arthrobacter sp. FB24 => Arthrobacter => Micrococcaceae => Micrococcales => Actinobacteria => Actinobacteria => Bacteria => cellular organisms => root	-	b3463	Actinobacteria	0	21.39	0	0	0	0	0	0	0	0	0.42	21.87	124.19	39.26	0	0
gi|116668568|ref|NC_008541.1|:c3221003-3220098	gi|116668568|ref|NC_008541.1|:c3221003-3220098|name|Arth_2864|locus|Arth_2864|product|UDP-glucose pyrophosphorylase|note|TIGRFAM: UTP-glucose-1-phosphate uridylyltransferase%7EPFAM: Nucleotidyl transferase%7EKEGG: lxx:Lxx05910 UTP-glucose-1-phosphate uridylyltransferase	906	290399	Arthrobacter sp. FB24	Arthrobacter	Arthrobacter sp. FB24 => Arthrobacter => Micrococcaceae => Micrococcales => Actinobacteria => Actinobacteria => Bacteria => cellular organisms => root	2.7.7.9	b1236	Actinobacteria	0	0	0	0.59	0	0	0	0.08	0.92	0	0.09	0	0	0	0.09	0.81
gi|116668568|ref|NC_008541.1|:c3324428-3323118	gi|116668568|ref|NC_008541.1|:c3324428-3323118|name|secY|locus|Arth_2956|product|preprotein translocase subunit SecY|note|forms heterotrimeric complex in the membrane%3B in bacteria the complex consists of SecY which forms the channel pore and SecE and SecG%3B the SecG subunit is not essential%3B in bacteria translocation is driven via the SecA ATPase	1311	290399	Arthrobacter sp. FB24	Arthrobacter	Arthrobacter sp. FB24 => Arthrobacter => Micrococcaceae => Micrococcales => Actinobacteria => Actinobacteria => Bacteria => cellular organisms => root	-	b3300	Actinobacteria	0	0	0	0	0	0	0	0	0	0	3.86	8.68	0.87	0	0	0
gi|116668568|ref|NC_008541.1|:c3344467-3342326	gi|116668568|ref|NC_008541.1|:c3344467-3342326|name|fusA|locus|Arth_2980|product|elongation factor G|note|EF-G%3B promotes GTP-dependent translocation of the ribosome during translation%3B many organisms have multiple copies of this gene	2142	290399	Arthrobacter sp. FB24	Arthrobacter	Arthrobacter sp. FB24 => Arthrobacter => Micrococcaceae => Micrococcales => Actinobacteria => Actinobacteria => Bacteria => cellular organisms => root	-	b3340	Actinobacteria	0	0	0.04	0	0.2	0.04	0.19	0.07	1.16	0.81	0.04	0.04	0.04	0	0.11	0
gi|116668568|ref|NC_008541.1|:c3344980-3344510	gi|116668568|ref|NC_008541.1|:c3344980-3344510|name|Arth_2981|locus|Arth_2981|product|30S ribosomal protein S7|note|binds directly to 16S rRNA where it nucleates assembly of the head domain of the 30S subunit	471	290399	Arthrobacter sp. FB24	Arthrobacter	Arthrobacter sp. FB24 => Arthrobacter => Micrococcaceae => Micrococcales => Actinobacteria => Actinobacteria => Bacteria => cellular organisms => root	-	b3341	Actinobacteria	0.27	0.19	0	0.19	2.25	0.2	1.73	0	0.25	0	0.36	2.3	0.37	0	0	0.31
gi|116668568|ref|NC_008541.1|:c3648474-3647314	gi|116668568|ref|NC_008541.1|:c3648474-3647314|name|Arth_3238|locus|Arth_3238|product|acetate kinase|note|AckA utilizes acetate and can acetylate CheY which increases signal strength during flagellar rotation%3B utilizes magnesium and ATP%3B also involved in conversion of acetate to aceyl-CoA	1161	290399	Arthrobacter sp. FB24	Arthrobacter	Arthrobacter sp. FB24 => Arthrobacter => Micrococcaceae => Micrococcales => Actinobacteria => Actinobacteria => Bacteria => cellular organisms => root	2.7.2.1	b2296	Actinobacteria	0.22	0.08	5.53	12.63	0.09	0	0	0.06	0.2	0.75	0.07	3.35	2.11	0	0.14	0.25
gi|116668568|ref|NC_008541.1|:c3720549-3719677	gi|116668568|ref|NC_008541.1|:c3720549-3719677|name|Arth_3314|locus|Arth_3314|product|binding-protein-dependent transport system inner membrane protein|note|PFAM: binding-protein-dependent transport systems inner membrane component%7EKEGG: bld:BLi01386 transmembrane lipoprotein%3B RBL02384	873	290399	Arthrobacter sp. FB24	Arthrobacter	Arthrobacter sp. FB24 => Arthrobacter => Micrococcaceae => Micrococcales => Actinobacteria => Actinobacteria => Bacteria => cellular organisms => root	-	-	Actinobacteria	0	0	2.02	23.25	0	0	0	0	31.91	1.66	5.89	5.69	0	0	14.55	0
gi|116668568|ref|NC_008541.1|:c3773033-3770298	gi|116668568|ref|NC_008541.1|:c3773033-3770298|name|Arth_3355|locus|Arth_3355|product|DNA topoisomerase I|note|KEGG: sco:SCO3543 probable DNA topoisomerase I%7ETIGRFAM: DNA topoisomerase I%7EPFAM: TOPRIM domain protein%3B DNA topoisomerase%2C type IA%2C central domain protein%7ESMART: DNA topoisomerase I%2C ATP-binding%3B DNA topoisomerase I%2C DNA-binding%3B Toprim sub domain protein	2736	290399	Arthrobacter sp. FB24	Arthrobacter	Arthrobacter sp. FB24 => Arthrobacter => Micrococcaceae => Micrococcales => Actinobacteria => Actinobacteria => Bacteria => cellular organisms => root	5.99.1.2	b1274	Actinobacteria	0	0	0	0.26	0	0	0	0	1	0	0	0.26	0	0	0.38	4.18
gi|116668568|ref|NC_008541.1|:c3943733-3942396	gi|116668568|ref|NC_008541.1|:c3943733-3942396|name|Arth_3505|locus|Arth_3505|product|glutamate dehydrogenase|note|converts 2-oxoglutarate to glutamate%3B in Escherichia coli this enzyme plays a role in glutamate synthesis when the cell is under energy restriction%3B uses NADPH%3B forms a homohexamer	1338	290399	Arthrobacter sp. FB24	Arthrobacter	Arthrobacter sp. FB24 => Arthrobacter => Micrococcaceae => Micrococcales => Actinobacteria => Actinobacteria => Bacteria => cellular organisms => root	1.4.1.4	b1761	Actinobacteria	6.09	3.17	0.24	4.21	0.63	0.07	0	3.03	0.27	0.87	0.7	1.82	1.38	0	0.36	0.11
gi|116668568|ref|NC_008541.1|:c812362-811271	gi|116668568|ref|NC_008541.1|:c812362-811271|name|Arth_0750|locus|Arth_0750|product|ABC transporter-like protein|note|PFAM: ABC transporter related%3B TOBE domain protein%3B Transport-associated OB domain protein%7ESMART: AAA ATPase%7EKEGG: lxx:Lxx18160 glycerol-phosphate porter	1092	290399	Arthrobacter sp. FB24	Arthrobacter	Arthrobacter sp. FB24 => Arthrobacter => Micrococcaceae => Micrococcales => Actinobacteria => Actinobacteria => Bacteria => cellular organisms => root	3.6.3.20	b3450	Actinobacteria	0.12	0.08	0	0.08	0	0.34	0	0	0	0	0.94	1.08	0	0	0.51	0.34
gi|116668568|ref|NC_008541.1|:c993106-991238	gi|116668568|ref|NC_008541.1|:c993106-991238|name|Arth_0913|locus|Arth_0913|product|alpha amylase|note|PFAM: alpha amylase%2C catalytic region%7ESMART: alpha amylase%2C catalytic sub domain%7EKEGG: bha:BH2903 oligo-1%2C6-glucosidase	1869	290399	Arthrobacter sp. FB24	Arthrobacter	Arthrobacter sp. FB24 => Arthrobacter => Micrococcaceae => Micrococcales => Actinobacteria => Actinobacteria => Bacteria => cellular organisms => root	3.2.1.10	b4239	Actinobacteria	0.07	0.05	0	0	0.11	0.25	0	0.04	0.06	0.85	0.28	0.15	0	0.04	0.17	0
gi|116693960|ref|NC_008314.1|:1148755-1150890	gi|116693960|ref|NC_008314.1|:1148755-1150890|name|ppk2|locus|H16_B1019|product|polyphosphate kinase|note|catalyzes the reversible transfer of the terminal phosphate of ATP to form a long chain polyphosphate	2136	381666	Ralstonia eutropha H16	Ralstonia	Ralstonia eutropha H16 => Cupriavidus necator => Cupriavidus => Burkholderiaceae => Burkholderiales => Betaproteobacteria => Proteobacteria => Bacteria => cellular organisms => root	2.7.4.1	b2501	Proteobacteria	3.21	1.24	0	0	0	0	0	0	2.05	0	0	0	0	0	1.12	3.33
gi|116693960|ref|NC_008314.1|:1599760-1601190	gi|116693960|ref|NC_008314.1|:1599760-1601190|name|katE2|locus|H16_B1428|product|catalase	1431	381666	Ralstonia eutropha H16	Ralstonia	Ralstonia eutropha H16 => Cupriavidus necator => Cupriavidus => Burkholderiaceae => Burkholderiales => Betaproteobacteria => Proteobacteria => Bacteria => cellular organisms => root	1.11.1.6	b1732	Proteobacteria	0	0	0	0	0.07	0	0	0.21	10.11	2.33	0	9.53	0	1.06	7.49	8.1
gi|116693960|ref|NC_008314.1|:1751921-1754191	gi|116693960|ref|NC_008314.1|:1751921-1754191|name|glgB|locus|H16_B1559|product|glycogen branching enzyme|note|catalyzes the transfer of a segment of a 1%2C4-alpha-D-glucan chain to a primary hydroxy group in a similar glucan chain	2271	381666	Ralstonia eutropha H16	Ralstonia	Ralstonia eutropha H16 => Cupriavidus necator => Cupriavidus => Burkholderiaceae => Burkholderiales => Betaproteobacteria => Proteobacteria => Bacteria => cellular organisms => root	2.4.1.18	b3432	Proteobacteria	0.91	0.19	0	0	0	0	0	0	0	0	1.28	0	0	0	0.03	0.52
gi|116693960|ref|NC_008314.1|:c2194874-2193531	gi|116693960|ref|NC_008314.1|:c2194874-2193531|name|gdhA2|locus|H16_B1945|product|glutamate dehydrogenase|note|converts 2-oxoglutarate to glutamate%3B in Escherichia coli this enzyme plays a role in glutamate synthesis when the cell is under energy restriction%3B uses NADPH%3B forms a homohexamer	1344	381666	Ralstonia eutropha H16	Ralstonia	Ralstonia eutropha H16 => Cupriavidus necator => Cupriavidus => Burkholderiaceae => Burkholderiales => Betaproteobacteria => Proteobacteria => Bacteria => cellular organisms => root	1.4.1.4	b1761	Proteobacteria	1.35	0.33	1.01	0.07	0	0.07	0	0.22	0.09	0	0.06	0	0.07	0	0	0.05
gi|116693960|ref|NC_008314.1|:c807951-806881	gi|116693960|ref|NC_008314.1|:c807951-806881|name|dppF3|locus|H16_B0716|product|ABC transporter ATPase	1071	381666	Ralstonia eutropha H16	Ralstonia	Ralstonia eutropha H16 => Cupriavidus necator => Cupriavidus => Burkholderiaceae => Burkholderiales => Betaproteobacteria => Proteobacteria => Bacteria => cellular organisms => root	-	b1247	Proteobacteria	0	0.25	0.45	0.67	0	0	0	0	0	0.68	0	0	0.41	0	0	0
gi|116698356|gb|ABK17544.1|	gi|116698356|gb|ABK17544.1| conserved hypothetical protein	784	335543	Syntrophobacter fumaroxidans MPOB	Syntrophobacter	Syntrophobacter fumaroxidans MPOB => Syntrophobacter fumaroxidans => Syntrophobacter => Syntrophobacteraceae => Syntrophobacterales => Deltaproteobacteria => delta/epsilon subdivisions => Proteobacteria => Bacteria => cellular organisms => root	-	-	Deltaproteobacteria	1.81	0	0	1.03	6.63	0	0.63	0	0	0	0	0	0	0.19	0	0
gi|116740727|emb|CAK19847.1|	gi|116740727|emb|CAK19847.1| cell wall surface anchor family protein	2753	386043	Listeria welshimeri serovar 6b str. SLCC5334	Listeria	Listeria welshimeri serovar 6b str. SLCC5334 => Listeria welshimeri => Listeria => Listeriaceae => Bacillales => Bacilli => Firmicutes => Bacteria => cellular organisms => root	-	-	Bacilli	0	2.79	0	0	0	0.44	0.5	1.06	4.18	5.26	0	0	0	0	0	1.17
gi|116747452|ref|NC_008554.1|:1209391-1210848	gi|116747452|ref|NC_008554.1|:1209391-1210848|name|Sfum_0984|locus|Sfum_0984|product|protease Do|note|TIGRFAM: protease Do%7EPFAM: peptidase S1 and S6%2C chymotrypsin%2FHap%3B PDZ%2FDHR%2FGLGF domain protein%7EKEGG: sat:SYN_00527 trypsin-like serine protease	1458	335543	Syntrophobacter fumaroxidans MPOB	Syntrophobacter	Syntrophobacter fumaroxidans MPOB => Syntrophobacter fumaroxidans => Syntrophobacter => Syntrophobacteraceae => Syntrophobacterales => Deltaproteobacteria => delta/epsilon subdivisions => Proteobacteria => Bacteria => cellular organisms => root	3.4.21.107	b0161	Deltaproteobacteria	1.51	0	0	0	0	0	0	0	0	0	0	0	0	0	4.08	5.28
gi|116747452|ref|NC_008554.1|:146644-148275	gi|116747452|ref|NC_008554.1|:146644-148275|name|groEL|locus|Sfum_0121|product|chaperonin GroEL|note|60 kDa chaperone family%3B promotes refolding of misfolded polypeptides especially under stressful conditions%3B forms two stacked rings of heptamers to form a barrel-shaped 14mer%3B ends can be capped by GroES%3B misfolded proteins enter the barrel where they are refolded when GroES binds%3B many…	1632	335543	Syntrophobacter fumaroxidans MPOB	Syntrophobacter	Syntrophobacter fumaroxidans MPOB => Syntrophobacter fumaroxidans => Syntrophobacter => Syntrophobacteraceae => Syntrophobacterales => Deltaproteobacteria => delta/epsilon subdivisions => Proteobacteria => Bacteria => cellular organisms => root	-	b4143	Deltaproteobacteria	0	0	2.06	0.11	2.41	0.17	0	0.18	0	0	0	0	0	0.04	0.63	0
gi|116747452|ref|NC_008554.1|:1616211-1618949	gi|116747452|ref|NC_008554.1|:1616211-1618949|name|Sfum_1310|locus|Sfum_1310|product|molybdopterin-binding aldehyde oxidase and xanthine dehydrogenase|note|PFAM: aldehyde oxidase and xanthine dehydrogenase%2C a%2Fb hammerhead%3B ferredoxin%3B %5B2Fe-2S%5D-binding domain protein%3B aldehyde oxidase and xanthine dehydrogenase%2C molybdopterin binding%7EKEGG: dsy:DSY1987 hypothetical protein	2739	335543	Syntrophobacter fumaroxidans MPOB	Syntrophobacter	Syntrophobacter fumaroxidans MPOB => Syntrophobacter fumaroxidans => Syntrophobacter => Syntrophobacteraceae => Syntrophobacterales => Deltaproteobacteria => delta/epsilon subdivisions => Proteobacteria => Bacteria => cellular organisms => root	1.2.99.7	b0286	Deltaproteobacteria	0	0	0	0	0	0	0	0	5.5	0	0	5.71	0	0.29	0.06	0
gi|116747452|ref|NC_008554.1|:1926204-1926722	gi|116747452|ref|NC_008554.1|:1926204-1926722|name|Sfum_1574|locus|Sfum_1574|product|50S ribosomal protein L15|note|PFAM: ribosomal protein L15%7EKEGG: tte:TTE2273 ribosomal protein L15	519	335543	Syntrophobacter fumaroxidans MPOB	Syntrophobacter	Syntrophobacter fumaroxidans MPOB => Syntrophobacter fumaroxidans => Syntrophobacter => Syntrophobacteraceae => Syntrophobacterales => Deltaproteobacteria => delta/epsilon subdivisions => Proteobacteria => Bacteria => cellular organisms => root	-	b3301	Deltaproteobacteria	2.24	0.17	0	0	0.2	0	14.8	0	0	0.56	0	72.58	0	0	0.31	0.14
gi|116747452|ref|NC_008554.1|:2174997-2175629	gi|116747452|ref|NC_008554.1|:2174997-2175629|name|Sfum_1779|locus|Sfum_1779|product|translation elongation factor Ts|note|TIGRFAM: translation elongation factor Ts%7EPFAM: ubiquitin-associated- domain-containing protein%3B elongation factor Ts%7EKEGG: gme:Gmet_1251 elongation factor Ts	633	335543	Syntrophobacter fumaroxidans MPOB	Syntrophobacter	Syntrophobacter fumaroxidans MPOB => Syntrophobacter fumaroxidans => Syntrophobacter => Syntrophobacteraceae => Syntrophobacterales => Deltaproteobacteria => delta/epsilon subdivisions => Proteobacteria => Bacteria => cellular organisms => root	-	b0170	Deltaproteobacteria	0	0.7	0.76	0	0	0	0	17.66	0	0	0.14	0	0	0	0.88	8.69
gi|116747452|ref|NC_008554.1|:2340832-2341860	gi|116747452|ref|NC_008554.1|:2340832-2341860|name|Sfum_1920|locus|Sfum_1920|product|tRNA delta%282%29-isopentenylpyrophosphate transferase|note|KEGG: sat:SYN_02888 tRNA delta%282%29-isopentenylpyrophosphate transferase%7ETIGRFAM: tRNA delta%282%29-isopentenylpyrophosphate transferase%7EPFAM: tRNA isopentenyltransferase	1029	335543	Syntrophobacter fumaroxidans MPOB	Syntrophobacter	Syntrophobacter fumaroxidans MPOB => Syntrophobacter fumaroxidans => Syntrophobacter => Syntrophobacteraceae => Syntrophobacterales => Deltaproteobacteria => delta/epsilon subdivisions => Proteobacteria => Bacteria => cellular organisms => root	2.5.1.75	b4171	Deltaproteobacteria	0	0.09	0.08	0	0	0.54	0.08	0.07	0.12	0.84	0.5	0.09	0.09	0	0	0
gi|116747452|ref|NC_008554.1|:315111-317732	gi|116747452|ref|NC_008554.1|:315111-317732|name|Sfum_0263|locus|Sfum_0263|product|ATPase|note|PFAM: AAA ATPase%2C central domain protein%3B Clp N terminal domain protein%3B ATPase associated with various cellular activities%2C AAA_5%3B ATPase AAA-2 domain protein%7ESMART: AAA ATPase%7EKEGG: pca:Pcar_0359 putative ATPase with chaperone activity%2C two ATP-binding domains	2622	335543	Syntrophobacter fumaroxidans MPOB	Syntrophobacter	Syntrophobacter fumaroxidans MPOB => Syntrophobacter fumaroxidans => Syntrophobacter => Syntrophobacteraceae => Syntrophobacterales => Deltaproteobacteria => delta/epsilon subdivisions => Proteobacteria => Bacteria => cellular organisms => root	-	b2592	Deltaproteobacteria	13.81	0.27	14.96	0.58	0.45	1.87	8.57	1.66	0.27	0.94	0.07	2.41	0.27	0.08	3.36	3.16
gi|116747452|ref|NC_008554.1|:3342478-3344289	gi|116747452|ref|NC_008554.1|:3342478-3344289|name|Sfum_2704|locus|Sfum_2704|product|NADH dehydrogenase %28quinone%29|note|PFAM: 4Fe-4S ferredoxin%2C iron-sulfur binding domain protein%3B Respiratory-chain NADH dehydrogenase domain%2C 51 kDa subunit%7EKEGG: chy:CHY_0732 Fe-hydrogenase%2C beta subunit	1812	335543	Syntrophobacter fumaroxidans MPOB	Syntrophobacter	Syntrophobacter fumaroxidans MPOB => Syntrophobacter fumaroxidans => Syntrophobacter => Syntrophobacteraceae => Syntrophobacterales => Deltaproteobacteria => delta/epsilon subdivisions => Proteobacteria => Bacteria => cellular organisms => root	1.12.1.3	b2284	Deltaproteobacteria	0.29	0.05	0.13	0.25	0.12	0	0.54	0.12	0.59	0.24	0.09	0.65	0.05	0.04	0.04	0.04
gi|116747452|ref|NC_008554.1|:3571156-3571644	gi|116747452|ref|NC_008554.1|:3571156-3571644|name|mgsA|locus|Sfum_2894|product|methylglyoxal synthase|note|catalyzes the formation of methylglyoxal from glycerone phosphate	489	335543	Syntrophobacter fumaroxidans MPOB	Syntrophobacter	Syntrophobacter fumaroxidans MPOB => Syntrophobacter fumaroxidans => Syntrophobacter => Syntrophobacteraceae => Syntrophobacterales => Deltaproteobacteria => delta/epsilon subdivisions => Proteobacteria => Bacteria => cellular organisms => root	4.2.3.3	b0963	Deltaproteobacteria	4.5	1.27	5.09	0	0	0	0	0	1.7	0	0	0.74	0	0	6.66	3.45
gi|116747452|ref|NC_008554.1|:3893342-3896434	gi|116747452|ref|NC_008554.1|:3893342-3896434|name|Sfum_3176|locus|Sfum_3176|product|hypothetical protein|note|KEGG: dvu:DVU2747 hypothetical protein	3093	335543	Syntrophobacter fumaroxidans MPOB	Syntrophobacter	Syntrophobacter fumaroxidans MPOB => Syntrophobacter fumaroxidans => Syntrophobacter => Syntrophobacteraceae => Syntrophobacterales => Deltaproteobacteria => delta/epsilon subdivisions => Proteobacteria => Bacteria => cellular organisms => root	-	-	Deltaproteobacteria	0	0	0	0	0	0	0	0	0.42	3.32	2.94	0.96	4.08	0	0	0
gi|116747452|ref|NC_008554.1|:4300898-4302592	gi|116747452|ref|NC_008554.1|:4300898-4302592|name|Sfum_3516|locus|Sfum_3516|product|glutaminyl-tRNA synthetase|note|catalyzes a two-step reaction%2C first charging a glutamine molecule by linking its carboxyl group to the alpha-phosphate of ATP%2C followed by transfer of the aminoacyl-adenylate to its tRNA	1695	335543	Syntrophobacter fumaroxidans MPOB	Syntrophobacter	Syntrophobacter fumaroxidans MPOB => Syntrophobacter fumaroxidans => Syntrophobacter => Syntrophobacteraceae => Syntrophobacterales => Deltaproteobacteria => delta/epsilon subdivisions => Proteobacteria => Bacteria => cellular organisms => root	6.1.1.18	b0680	Deltaproteobacteria	0.08	0	0.28	0.05	0	0.44	0	0	0	0	0.25	0	0.1	0.04	0.98	0.09
gi|116747452|ref|NC_008554.1|:4693727-4698052	gi|116747452|ref|NC_008554.1|:4693727-4698052|name|Sfum_3847|locus|Sfum_3847|product|hypothetical protein|note|KEGG: bps:BPSL0764 hypothetical protein	4326	335543	Syntrophobacter fumaroxidans MPOB	Syntrophobacter	Syntrophobacter fumaroxidans MPOB => Syntrophobacter fumaroxidans => Syntrophobacter => Syntrophobacteraceae => Syntrophobacterales => Deltaproteobacteria => delta/epsilon subdivisions => Proteobacteria => Bacteria => cellular organisms => root	-	-	Deltaproteobacteria	0.27	0.12	0.02	0.14	0	0	0	0	0.11	0.23	0.12	0	0.06	0.02	0.02	0.05
gi|116747452|ref|NC_008554.1|:4761715-4764915	gi|116747452|ref|NC_008554.1|:4761715-4764915|name|carB|locus|Sfum_3911|product|carbamoyl phosphate synthase large subunit|note|four CarB-CarA dimers form the carbamoyl phosphate synthetase holoenzyme that catalyzes the production of carbamoyl phosphate%3B CarB is responsible for the amidotransferase activity	3201	335543	Syntrophobacter fumaroxidans MPOB	Syntrophobacter	Syntrophobacter fumaroxidans MPOB => Syntrophobacter fumaroxidans => Syntrophobacter => Syntrophobacteraceae => Syntrophobacterales => Deltaproteobacteria => delta/epsilon subdivisions => Proteobacteria => Bacteria => cellular organisms => root	6.3.5.5	b0033	Deltaproteobacteria	0.04	0.03	0.38	0.03	0.27	0.2	0.1	0	0.26	0.05	0	0.2	0	0.05	0	2.5
gi|116747452|ref|NC_008554.1|:c1047990-1046260	gi|116747452|ref|NC_008554.1|:c1047990-1046260|name|Sfum_0844|locus|Sfum_0844|product|hydrogenase%2C Fe-only|note|TIGRFAM: hydrogenases%2C Fe-only%7EPFAM: ferredoxin%3B 4Fe-4S ferredoxin%2C iron-sulfur binding domain protein%3B iron hydrogenase%2C small subunit%3B hydrogenase large subunit domain protein%7EKEGG: mta:Moth_1717 iron hydrogenase%2C small subunit	1731	335543	Syntrophobacter fumaroxidans MPOB	Syntrophobacter	Syntrophobacter fumaroxidans MPOB => Syntrophobacter fumaroxidans => Syntrophobacter => Syntrophobacteraceae => Syntrophobacterales => Deltaproteobacteria => delta/epsilon subdivisions => Proteobacteria => Bacteria => cellular organisms => root	1.12.1.3	-	Deltaproteobacteria	0.37	0.15	4.17	3.05	0.25	0	0.14	0.09	0.82	1.42	1.09	0.26	0.71	0.42	0.05	0.13
gi|116747452|ref|NC_008554.1|:c1052452-1051199	gi|116747452|ref|NC_008554.1|:c1052452-1051199|name|Sfum_0848|locus|Sfum_0848|product|hydrogenase%2C Fe-only|note|KEGG: dde:Dde_2281 ferredoxin hydrogenase%7ETIGRFAM: hydrogenases%2C Fe-only%7EPFAM: 4Fe-4S ferredoxin%2C iron-sulfur binding domain protein%3B hydrogenase large subunit domain protein	1254	335543	Syntrophobacter fumaroxidans MPOB	Syntrophobacter	Syntrophobacter fumaroxidans MPOB => Syntrophobacter fumaroxidans => Syntrophobacter => Syntrophobacteraceae => Syntrophobacterales => Deltaproteobacteria => delta/epsilon subdivisions => Proteobacteria => Bacteria => cellular organisms => root	1.12.7.2	-	Deltaproteobacteria	0	0	0.58	0	0	0.44	0	0.12	0	0	1.16	0	0	0	0	0
gi|116747452|ref|NC_008554.1|:c1505956-1504634	gi|116747452|ref|NC_008554.1|:c1505956-1504634|name|Sfum_1218|locus|Sfum_1218|product|homoserine dehydrogenase|note|catalyzes the formation of L-aspartate 4-semialdehyde from L-homoserine	1323	335543	Syntrophobacter fumaroxidans MPOB	Syntrophobacter	Syntrophobacter fumaroxidans MPOB => Syntrophobacter fumaroxidans => Syntrophobacter => Syntrophobacteraceae => Syntrophobacterales => Deltaproteobacteria => delta/epsilon subdivisions => Proteobacteria => Bacteria => cellular organisms => root	1.1.1.3	-	Deltaproteobacteria	0.2	0	0.79	0.07	0.08	0.21	0	0.34	0.36	0.44	0.19	1.64	0.07	0	0.36	1.39
gi|116747452|ref|NC_008554.1|:c1644092-1641654	gi|116747452|ref|NC_008554.1|:c1644092-1641654|name|Sfum_1325|locus|Sfum_1325|product|vault protein inter-alpha-trypsin subunit|note|PFAM: von Willebrand factor%2C type A%3B Vault protein inter-alpha-trypsin domain protein%7ESMART: Vault protein inter-alpha-trypsin%2C metazoa%7EKEGG: sat:SYN_02036 von Willebrand factor type A like domain	2439	335543	Syntrophobacter fumaroxidans MPOB	Syntrophobacter	Syntrophobacter fumaroxidans MPOB => Syntrophobacter fumaroxidans => Syntrophobacter => Syntrophobacteraceae => Syntrophobacterales => Deltaproteobacteria => delta/epsilon subdivisions => Proteobacteria => Bacteria => cellular organisms => root	-	-	Deltaproteobacteria	0.37	0	0.23	0.26	0.04	0.04	0	0	0.05	0	0	0.59	0	0	0.03	0
gi|116747452|ref|NC_008554.1|:c1694333-1692762	gi|116747452|ref|NC_008554.1|:c1694333-1692762|name|Sfum_1359|locus|Sfum_1359|product|AMP-dependent synthetase and ligase|note|PFAM: AMP-dependent synthetase and ligase%7EKEGG: rxy:Rxyl_0353 AMP-dependent synthetase and ligase	1572	335543	Syntrophobacter fumaroxidans MPOB	Syntrophobacter	Syntrophobacter fumaroxidans MPOB => Syntrophobacter fumaroxidans => Syntrophobacter => Syntrophobacteraceae => Syntrophobacterales => Deltaproteobacteria => delta/epsilon subdivisions => Proteobacteria => Bacteria => cellular organisms => root	6.2.1.3	b1805	Deltaproteobacteria	0.49	1.74	0.61	0.06	0.2	0.12	0.78	0.43	0.68	0.09	0.6	0.46	0.17	0	0.1	0.05
gi|116747452|ref|NC_008554.1|:c189023-187113	gi|116747452|ref|NC_008554.1|:c189023-187113|name|Sfum_0154|locus|Sfum_0154|product|methionyl-tRNA synthetase|note|methionine--tRNA ligase%3B MetRS%3B adds methionine to tRNA%28Met%29 with cleavage of ATP to AMP and diphosphate%3B some MetRS enzymes form dimers depending on a C-terminal domain that is also found in other proteins such as Trbp111 in Aquifex aeolicus and the cold-shock protein CsaA…	1911	335543	Syntrophobacter fumaroxidans MPOB	Syntrophobacter	Syntrophobacter fumaroxidans MPOB => Syntrophobacter fumaroxidans => Syntrophobacter => Syntrophobacteraceae => Syntrophobacterales => Deltaproteobacteria => delta/epsilon subdivisions => Proteobacteria => Bacteria => cellular organisms => root	6.1.1.10	-	Deltaproteobacteria	0	0.14	0.04	0	0	0	0.09	0.55	0	0	0	0	0.09	0.04	0.21	0.58
gi|116747452|ref|NC_008554.1|:c2342975-2341839	gi|116747452|ref|NC_008554.1|:c2342975-2341839|name|Sfum_1921|locus|Sfum_1921|product|carboxynorspermidine decarboxylase|note|TIGRFAM: carboxynorspermidine decarboxylase%7EPFAM: Orn%2FDAP%2FArg decarboxylase 2%7EKEGG: dsy:DSY3820 hypothetical protein	1137	335543	Syntrophobacter fumaroxidans MPOB	Syntrophobacter	Syntrophobacter fumaroxidans MPOB => Syntrophobacter fumaroxidans => Syntrophobacter => Syntrophobacteraceae => Syntrophobacterales => Deltaproteobacteria => delta/epsilon subdivisions => Proteobacteria => Bacteria => cellular organisms => root	4.1.1.96	-	Deltaproteobacteria	0.11	0	0	0	0	0.24	0	0.07	0.52	1.78	4.52	2.86	62.73	0	0	0
gi|116747452|ref|NC_008554.1|:c2355082-2353577	gi|116747452|ref|NC_008554.1|:c2355082-2353577|name|Sfum_1930|locus|Sfum_1930|product|threonine synthase|note|KEGG: dde:Dde_0171 threonine synthase%7ETIGRFAM: threonine synthase%7EPFAM: Pyridoxal-5%27-phosphate-dependent enzyme%2C beta subunit	1506	335543	Syntrophobacter fumaroxidans MPOB	Syntrophobacter	Syntrophobacter fumaroxidans MPOB => Syntrophobacter fumaroxidans => Syntrophobacter => Syntrophobacteraceae => Syntrophobacterales => Deltaproteobacteria => delta/epsilon subdivisions => Proteobacteria => Bacteria => cellular organisms => root	4.2.3.1	-	Deltaproteobacteria	1.2	0	0.48	0.77	0	0.06	0	0.6	0	0	0	0	0	0	0.95	0
gi|116747452|ref|NC_008554.1|:c2386073-2385384	gi|116747452|ref|NC_008554.1|:c2386073-2385384|name|Sfum_1951|locus|Sfum_1951|product|ribulose-phosphate 3-epimerase|note|PFAM: ribulose-phosphate 3-epimerase%7EKEGG: mxa:MXAN_6297 ribulose-phosphate 3-epimerase	690	335543	Syntrophobacter fumaroxidans MPOB	Syntrophobacter	Syntrophobacter fumaroxidans MPOB => Syntrophobacter fumaroxidans => Syntrophobacter => Syntrophobacteraceae => Syntrophobacterales => Deltaproteobacteria => delta/epsilon subdivisions => Proteobacteria => Bacteria => cellular organisms => root	5.1.3.1	b3386	Deltaproteobacteria	1.31	0	4.3	0	0	0.94	0.24	0.22	3.44	0.21	0.12	0.39	0.13	0	0.69	0
gi|116747452|ref|NC_008554.1|:c2438451-2436517	gi|116747452|ref|NC_008554.1|:c2438451-2436517|name|Sfum_1991|locus|Sfum_1991|product|ferredoxin|note|PFAM: ferredoxin%7EKEGG: det:DET0704 iron-sulfur cluster binding protein	1935	335543	Syntrophobacter fumaroxidans MPOB	Syntrophobacter	Syntrophobacter fumaroxidans MPOB => Syntrophobacter fumaroxidans => Syntrophobacter => Syntrophobacteraceae => Syntrophobacterales => Deltaproteobacteria => delta/epsilon subdivisions => Proteobacteria => Bacteria => cellular organisms => root	-	-	Deltaproteobacteria	0.4	0	0	0	0	0	0	0	0	0	0.66	24.51	0	0	0	0
gi|116747452|ref|NC_008554.1|:c2455821-2454394	gi|116747452|ref|NC_008554.1|:c2455821-2454394|name|Sfum_2005|locus|Sfum_2005|product|protease Do|note|TIGRFAM: protease Do%7EPFAM: peptidase S1 and S6%2C chymotrypsin%2FHap%3B PDZ%2FDHR%2FGLGF domain protein%7EKEGG: gme:Gmet_1014 peptidase S1C%2C Do	1428	335543	Syntrophobacter fumaroxidans MPOB	Syntrophobacter	Syntrophobacter fumaroxidans MPOB => Syntrophobacter fumaroxidans => Syntrophobacter => Syntrophobacteraceae => Syntrophobacterales => Deltaproteobacteria => delta/epsilon subdivisions => Proteobacteria => Bacteria => cellular organisms => root	3.4.21.107	b3234	Deltaproteobacteria	0	0	0	0	0	0	0	0	54.78	52.12	35.59	76.86	34.06	7.67	0	0
gi|116747452|ref|NC_008554.1|:c3016705-3015305	gi|116747452|ref|NC_008554.1|:c3016705-3015305|name|Sfum_2438|locus|Sfum_2438|product|aspartate ammonia-lyase|note|catalyzes the formation of fumarate from aspartate	1401	335543	Syntrophobacter fumaroxidans MPOB	Syntrophobacter	Syntrophobacter fumaroxidans MPOB => Syntrophobacter fumaroxidans => Syntrophobacter => Syntrophobacteraceae => Syntrophobacterales => Deltaproteobacteria => delta/epsilon subdivisions => Proteobacteria => Bacteria => cellular organisms => root	4.3.1.1	b4139	Deltaproteobacteria	0	0	0	1.6	0	0.79	0.12	0.54	0	0	0.61	0.06	0	0.05	0	0
gi|116747452|ref|NC_008554.1|:c3039787-3038807	gi|116747452|ref|NC_008554.1|:c3039787-3038807|name|Sfum_2460|locus|Sfum_2460|product|signal recognition particle-docking protein FtsY|note|KEGG: gsu:GSU1132 cell division protein FtsY%7ETIGRFAM: signal recognition particle-docking protein FtsY%7EPFAM: GTP-binding signal recognition particle SRP54%2C G- domain%3B GTP-binding signal recognition particle SRP54%2C helical bundle%7ESMART: AAA ATPase	981	335543	Syntrophobacter fumaroxidans MPOB	Syntrophobacter	Syntrophobacter fumaroxidans MPOB => Syntrophobacter fumaroxidans => Syntrophobacter => Syntrophobacteraceae => Syntrophobacterales => Deltaproteobacteria => delta/epsilon subdivisions => Proteobacteria => Bacteria => cellular organisms => root	-	b3464	Deltaproteobacteria	0	5.32	3.11	0.46	0	3.88	0	0	0.24	0.44	0.79	0.28	4.2	0	0	0.07
gi|116747452|ref|NC_008554.1|:c3192272-3190710	gi|116747452|ref|NC_008554.1|:c3192272-3190710|name|Sfum_2578|locus|Sfum_2578|product|metal dependent phosphohydrolase|note|KEGG: gsu:GSU1137 KH domain%2FHD domain protein%7ETIGRFAM: metal dependent phophohydrolase%7EPFAM: KH%2C type 1%2C domain protein%3B metal-dependent phosphohydrolase%2C HD sub domain%3B HDOD%7ESMART: metal-dependent phosphohydrolase%2C HD region%3B KH domain protein	1563	335543	Syntrophobacter fumaroxidans MPOB	Syntrophobacter	Syntrophobacter fumaroxidans MPOB => Syntrophobacter fumaroxidans => Syntrophobacter => Syntrophobacteraceae => Syntrophobacterales => Deltaproteobacteria => delta/epsilon subdivisions => Proteobacteria => Bacteria => cellular organisms => root	3.1.-.-	-	Deltaproteobacteria	6.54	4.75	11.86	10.81	0.34	0.24	0.26	0	4.47	0.46	0.05	6.53	1.91	0	1.27	0.09
gi|116747452|ref|NC_008554.1|:c3195039-3193207	gi|116747452|ref|NC_008554.1|:c3195039-3193207|name|Sfum_2580|locus|Sfum_2580|product|glucosamine--fructose-6-phosphate aminotransferase|note|TIGRFAM: glucosamine--fructose-6-phosphate aminotransferase%2C isomerizing%7EPFAM: glutamine amidotransferase%2C class-II%3B sugar isomerase %28SIS%29%7EKEGG: gme:Gmet_0104 glucosamine-fructose-6-phosphate aminotransferase%2C isomerising	1833	335543	Syntrophobacter fumaroxidans MPOB	Syntrophobacter	Syntrophobacter fumaroxidans MPOB => Syntrophobacter fumaroxidans => Syntrophobacter => Syntrophobacteraceae => Syntrophobacterales => Deltaproteobacteria => delta/epsilon subdivisions => Proteobacteria => Bacteria => cellular organisms => root	2.6.1.16	b3729	Deltaproteobacteria	0	0	0	0.34	0	0	0.09	0	0.06	0	0	0.15	0	0.04	0.56	0.2
gi|116747452|ref|NC_008554.1|:c3199629-3198112	gi|116747452|ref|NC_008554.1|:c3199629-3198112|name|Sfum_2584|locus|Sfum_2584|product|F0F1 ATP synthase subunit alpha|note|produces ATP from ADP in the presence of a proton gradient across the membrane%3B the alpha chain is a catalytic subunit	1518	335543	Syntrophobacter fumaroxidans MPOB	Syntrophobacter	Syntrophobacter fumaroxidans MPOB => Syntrophobacter fumaroxidans => Syntrophobacter => Syntrophobacteraceae => Syntrophobacterales => Deltaproteobacteria => delta/epsilon subdivisions => Proteobacteria => Bacteria => cellular organisms => root	3.6.3.14	b3734	Deltaproteobacteria	0	0	0	0.18	14.82	0.06	0.05	0	261.18	0.1	0.51	1.07	0.23	0	1.05	475.82
gi|116747452|ref|NC_008554.1|:c3324806-3323043	gi|116747452|ref|NC_008554.1|:c3324806-3323043|name|Sfum_2687|locus|Sfum_2687|product|formate--tetrahydrofolate ligase|note|catalyzes the formation of 10-formyltetrahydrofolate from formate and tetrahydrofolate	1764	335543	Syntrophobacter fumaroxidans MPOB	Syntrophobacter	Syntrophobacter fumaroxidans MPOB => Syntrophobacter fumaroxidans => Syntrophobacter => Syntrophobacteraceae => Syntrophobacterales => Deltaproteobacteria => delta/epsilon subdivisions => Proteobacteria => Bacteria => cellular organisms => root	6.3.4.3	-	Deltaproteobacteria	1.25	0.15	4.28	2.33	0	0	0	0	2.08	0.08	0	0.05	6.06	0	0.14	0.08
gi|116747452|ref|NC_008554.1|:c3594956-3593607	gi|116747452|ref|NC_008554.1|:c3594956-3593607|name|glmM|locus|Sfum_2913|product|phosphoglucosamine mutase|note|catalyzes the conversion of glucosamine-6-phosphate to glucosamine-1-phosphate	1350	335543	Syntrophobacter fumaroxidans MPOB	Syntrophobacter	Syntrophobacter fumaroxidans MPOB => Syntrophobacter fumaroxidans => Syntrophobacter => Syntrophobacteraceae => Syntrophobacterales => Deltaproteobacteria => delta/epsilon subdivisions => Proteobacteria => Bacteria => cellular organisms => root	5.4.2.10	b3176	Deltaproteobacteria	0.1	0	0.18	0.66	0.16	0.21	0.73	1.44	3.07	1.39	1.4	0.13	0.06	0.05	0	0
gi|116747452|ref|NC_008554.1|:c3640970-3639597	gi|116747452|ref|NC_008554.1|:c3640970-3639597|name|Sfum_2948|locus|Sfum_2948|product|hypothetical protein|note|PFAM: protein of unknown function DUF711%7EKEGG: dde:Dde_3704 conserved hypothetical cytosolic protein	1374	335543	Syntrophobacter fumaroxidans MPOB	Syntrophobacter	Syntrophobacter fumaroxidans MPOB => Syntrophobacter fumaroxidans => Syntrophobacter => Syntrophobacteraceae => Syntrophobacterales => Deltaproteobacteria => delta/epsilon subdivisions => Proteobacteria => Bacteria => cellular organisms => root	-	-	Deltaproteobacteria	1.88	1.09	0.76	1.24	0	0.47	0.36	0.33	0	0	0	0	0	0	0.06	0
gi|116747452|ref|NC_008554.1|:c3908481-3907144	gi|116747452|ref|NC_008554.1|:c3908481-3907144|name|Sfum_3184|locus|Sfum_3184|product|replicative DNA helicase|note|TIGRFAM: replicative DNA helicase%7EPFAM: DnaB domain protein helicase%2C N-terminal domain protein%3B DnaB domain protein helicase%2C C-terminal domain protein%7EKEGG: sat:SYN_00640 replicative DNA helicase	1338	335543	Syntrophobacter fumaroxidans MPOB	Syntrophobacter	Syntrophobacter fumaroxidans MPOB => Syntrophobacter fumaroxidans => Syntrophobacter => Syntrophobacteraceae => Syntrophobacterales => Deltaproteobacteria => delta/epsilon subdivisions => Proteobacteria => Bacteria => cellular organisms => root	3.6.4.12	b4052	Deltaproteobacteria	0.19	0	0.06	0	0	0	0	0.06	0.09	2.16	0.77	0.47	0	0	0.06	0
gi|116747452|ref|NC_008554.1|:c4016082-4015150	gi|116747452|ref|NC_008554.1|:c4016082-4015150|name|Sfum_3277|locus|Sfum_3277|product|ATPase|note|PFAM: ATPase associated with various cellular activities%2C AAA_3%3B ATPase associated with various cellular activities%2C AAA_5%7ESMART: AAA ATPase%7EKEGG: gme:Gmet_1632 MoxR family protein	933	335543	Syntrophobacter fumaroxidans MPOB	Syntrophobacter	Syntrophobacter fumaroxidans MPOB => Syntrophobacter fumaroxidans => Syntrophobacter => Syntrophobacteraceae => Syntrophobacterales => Deltaproteobacteria => delta/epsilon subdivisions => Proteobacteria => Bacteria => cellular organisms => root	-	-	Deltaproteobacteria	0.97	0	0	0	0	0	0	0	1.14	0.62	1.29	0.87	0.94	0.08	0.6	0.47
gi|116747452|ref|NC_008554.1|:c467491-465980	gi|116747452|ref|NC_008554.1|:c467491-465980|name|Sfum_0388|locus|Sfum_0388|product|acetyl-CoA hydrolase|note|PFAM: acetyl-CoA hydrolase%2Ftransferase%7EKEGG: ecs:ECs3790 putative coenzyme A transferase	1512	335543	Syntrophobacter fumaroxidans MPOB	Syntrophobacter	Syntrophobacter fumaroxidans MPOB => Syntrophobacter fumaroxidans => Syntrophobacter => Syntrophobacteraceae => Syntrophobacterales => Deltaproteobacteria => delta/epsilon subdivisions => Proteobacteria => Bacteria => cellular organisms => root	2.8.3.-	b2920	Deltaproteobacteria	0	0.35	0.53	0	0	0	0	0	0	0	0	0.72	0	0	0	0
gi|116747452|ref|NC_008554.1|:c557392-555407	gi|116747452|ref|NC_008554.1|:c557392-555407|name|Sfum_0461|locus|Sfum_0461|product|hypothetical protein|note|PFAM: biotin%2Flipoyl attachment domain-containing protein%3B pyruvate carboxyltransferase%3B Conserved carboxylase region%7EKEGG: mja:MJ1231 pyruvate carboxylase subunit B	1986	335543	Syntrophobacter fumaroxidans MPOB	Syntrophobacter	Syntrophobacter fumaroxidans MPOB => Syntrophobacter fumaroxidans => Syntrophobacter => Syntrophobacteraceae => Syntrophobacterales => Deltaproteobacteria => delta/epsilon subdivisions => Proteobacteria => Bacteria => cellular organisms => root	6.4.1.1	-	Deltaproteobacteria	0	0	0	0	0	0.7	1.15	0.11	0.72	0	0.17	0.09	0.04	0	0.12	0
gi|116871422|ref|NC_008555.1|:1088719-1090209	gi|116871422|ref|NC_008555.1|:1088719-1090209|name|pncB|locus|lwe1067|product|nicotinate phosphoribosyltransferase|note|catalyzes the formation of 5-phospho-alpha-D-ribose 1-diphosphate and nicotinate from nicotinate D-ribonucleotide and diphosphate	1491	386043	Listeria welshimeri serovar 6b str. SLCC5334	Listeria	Listeria welshimeri serovar 6b str. SLCC5334 => Listeria welshimeri => Listeria => Listeriaceae => Bacillales => Bacilli => Firmicutes => Bacteria => cellular organisms => root	6.3.4.21	-	Bacilli	0	1.07	1.72	2.4	0	0	0	0	0	0.29	0	0.55	1.35	0.15	0	0
gi|116871422|ref|NC_008555.1|:1442883-1444484	gi|116871422|ref|NC_008555.1|:1442883-1444484|name|lwe1448|locus|lwe1448|product|ABC transporter ATP-binding protein	1602	386043	Listeria welshimeri serovar 6b str. SLCC5334	Listeria	Listeria welshimeri serovar 6b str. SLCC5334 => Listeria welshimeri => Listeria => Listeriaceae => Bacillales => Bacilli => Firmicutes => Bacteria => cellular organisms => root	-	b0820	Bacilli	0	0	0.15	0	0	0	0.05	0	0.89	0	0	0.9	0.44	0	0.05	0
gi|116871422|ref|NC_008555.1|:227297-228475	gi|116871422|ref|NC_008555.1|:227297-228475|name|lwe0220|locus|lwe0220|product|hypothetical protein	1179	386043	Listeria welshimeri serovar 6b str. SLCC5334	Listeria	Listeria welshimeri serovar 6b str. SLCC5334 => Listeria welshimeri => Listeria => Listeriaceae => Bacillales => Bacilli => Firmicutes => Bacteria => cellular organisms => root	-	-	Bacilli	0	1.27	1.63	0	0	0	0	0	3.42	0	0	0	1.19	0	0	1.24
gi|116871422|ref|NC_008555.1|:236878-240432	gi|116871422|ref|NC_008555.1|:236878-240432|name|rpoB|locus|lwe0227|product|DNA-directed RNA polymerase subunit beta|note|DNA-dependent RNA polymerase catalyzes the transcription of DNA into RNA using the four ribonucleoside triphosphates as substrates%3B beta subunit is part of the catalytic core which binds with a sigma factor to produce the holoenzyme	3555	386043	Listeria welshimeri serovar 6b str. SLCC5334	Listeria	Listeria welshimeri serovar 6b str. SLCC5334 => Listeria welshimeri => Listeria => Listeriaceae => Bacillales => Bacilli => Firmicutes => Bacteria => cellular organisms => root	2.7.7.6	b3987	Bacilli	0.04	0.07	0.2	0.05	0.12	0.21	0.02	0.02	0	0	0.05	0	0.2	0.02	0.02	0.27
gi|116871422|ref|NC_008555.1|:c1686173-1685289	gi|116871422|ref|NC_008555.1|:c1686173-1685289|name|tsf|locus|lwe1674|product|elongation factor Ts|note|EF-Ts%3B functions during elongation stage of protein translation%3B forms a dimer%3B associates with EF-Tu-GDP complex and promotes exchange of GDP to GTP resulting in regeneration of the active form of EF-Tu	885	386043	Listeria welshimeri serovar 6b str. SLCC5334	Listeria	Listeria welshimeri serovar 6b str. SLCC5334 => Listeria welshimeri => Listeria => Listeriaceae => Bacillales => Bacilli => Firmicutes => Bacteria => cellular organisms => root	-	b0170	Bacilli	0	0	0	0.1	3.36	0	0	0	0	0	1.07	0	0	0	0.54	0
gi|116871422|ref|NC_008555.1|:c1846180-1843874	gi|116871422|ref|NC_008555.1|:c1846180-1843874|name|lwe1818|locus|lwe1818|product|pepdidoglycan bound protein	2307	386043	Listeria welshimeri serovar 6b str. SLCC5334	Listeria	Listeria welshimeri serovar 6b str. SLCC5334 => Listeria welshimeri => Listeria => Listeriaceae => Bacillales => Bacilli => Firmicutes => Bacteria => cellular organisms => root	-	-	Bacilli	0.11	0	0.17	0.08	0	0	3.79	0	0	15	0.04	0.04	0	0	0	0
gi|116871422|ref|NC_008555.1|:c2046288-2045617	gi|116871422|ref|NC_008555.1|:c2046288-2045617|name|deoC|locus|lwe2015|product|deoxyribose-phosphate aldolase|note|catalyzes the formation of D-glyceraldehyde 3-phosphate and acetaldehyde from 2-deoxy-D-ribose-5-phosphate	672	386043	Listeria welshimeri serovar 6b str. SLCC5334	Listeria	Listeria welshimeri serovar 6b str. SLCC5334 => Listeria welshimeri => Listeria => Listeriaceae => Bacillales => Bacilli => Firmicutes => Bacteria => cellular organisms => root	4.1.2.4	b4381	Bacilli	0	0	3.22	0	0	0	2.31	1.79	0	0	0	1.48	3	0	0	0
gi|116871422|ref|NC_008555.1|:c2212934-2211858	gi|116871422|ref|NC_008555.1|:c2212934-2211858|name|lwe2179|locus|lwe2179|product|Gfo%2FIdh%2FMocA family oxidoreductase	1077	386043	Listeria welshimeri serovar 6b str. SLCC5334	Listeria	Listeria welshimeri serovar 6b str. SLCC5334 => Listeria welshimeri => Listeria => Listeriaceae => Bacillales => Bacilli => Firmicutes => Bacteria => cellular organisms => root	1.-.-.-	b1315	Bacilli	1.68	1.64	0	0.5	0	0	0	0	0.44	0	0	0	0	0	0	0
gi|116871422|ref|NC_008555.1|:c2364503-2363151	gi|116871422|ref|NC_008555.1|:c2364503-2363151|name|pgi|locus|lwe2316|product|glucose-6-phosphate isomerase|note|functions in sugar metabolism in glycolysis and the Embden-Meyerhof pathways %28EMP%29 and in gluconeogenesis%3B catalyzes reversible isomerization of glucose-6-phosphate to fructose-6-phosphate%3B member of PGI family	1353	386043	Listeria welshimeri serovar 6b str. SLCC5334	Listeria	Listeria welshimeri serovar 6b str. SLCC5334 => Listeria welshimeri => Listeria => Listeriaceae => Bacillales => Bacilli => Firmicutes => Bacteria => cellular organisms => root	5.3.1.9	-	Bacilli	0.67	0	0	4.63	18.82	0	0	0.17	0	0	0	0	0	0	0.06	0.05
gi|116871422|ref|NC_008555.1|:c2500947-2500384	gi|116871422|ref|NC_008555.1|:c2500947-2500384|name|yfiA|locus|lwe2459|product|ribosomal subunit interface protein	564	386043	Listeria welshimeri serovar 6b str. SLCC5334	Listeria	Listeria welshimeri serovar 6b str. SLCC5334 => Listeria welshimeri => Listeria => Listeriaceae => Bacillales => Bacilli => Firmicutes => Bacteria => cellular organisms => root	-	-	Bacilli	0	0	0	0	2.63	0	3.19	2.66	0	0	0	0	0.62	0	0	0
gi|116871422|ref|NC_008555.1|:c2601298-2600651	gi|116871422|ref|NC_008555.1|:c2601298-2600651|name|adk|locus|lwe2561|product|adenylate kinase|note|essential enzyme that recycles AMP in active cells%3B converts ATP and AMP to two molecules of ADP	648	386043	Listeria welshimeri serovar 6b str. SLCC5334	Listeria	Listeria welshimeri serovar 6b str. SLCC5334 => Listeria welshimeri => Listeria => Listeriaceae => Bacillales => Bacilli => Firmicutes => Bacteria => cellular organisms => root	2.7.4.3	b0474	Bacilli	0	0	0	0	0	36.64	0	18.52	0	51.17	0	0	36.38	4.48	26.35	10.75
gi|116871422|ref|NC_008555.1|:c2632267-2631080	gi|116871422|ref|NC_008555.1|:c2632267-2631080|name|tufA|locus|lwe2602|product|elongation factor Tu|note|EF-Tu%3B promotes GTP-dependent binding of aminoacyl-tRNA to the A-site of ribosomes during protein biosynthesis%3B when the tRNA anticodon matches the mRNA codon%2C GTP hydrolysis results%3B the inactive EF-Tu-GDP leaves the ribosome and release of GDP is promoted by elongation factor Ts%3B m…	1188	386043	Listeria welshimeri serovar 6b str. SLCC5334	Listeria	Listeria welshimeri serovar 6b str. SLCC5334 => Listeria welshimeri => Listeria => Listeriaceae => Bacillales => Bacilli => Firmicutes => Bacteria => cellular organisms => root	-	b3339;b3980	Bacilli	0.44	1.93	0.14	0	0.09	0	0.21	0	0	0.49	0	0.23	2.51	0.85	0.53	0.06
gi|117617447|ref|NC_008570.1|:1035084-1035911	gi|117617447|ref|NC_008570.1|:1035084-1035911|name|xapA|locus|AHA_0958|product|purine nucleoside phosphorylase|note|catalyzes the formation of a purine and ribose phosphate from a purine nucleoside%3B in E. coli this enzyme functions in xanthosine degradation	828	380703	Aeromonas hydrophila subsp. hydrophila ATCC 7966	Aeromonas	Aeromonas hydrophila subsp. hydrophila ATCC 7966 => Aeromonas hydrophila subsp. hydrophila => Aeromonas hydrophila => Aeromonas => Aeromonadaceae => Aeromonadales => Gammaproteobacteria => Proteobacteria => Bacteria => cellular organisms => root	2.4.2.1	b2407	Gammaproteobacteria	0	0	2.81	0	0	0	1.28	0	2.58	2.8	6.83	0	0	0	0	0
gi|117617447|ref|NC_008570.1|:1083417-1084223	gi|117617447|ref|NC_008570.1|:1083417-1084223|name|fkpA|locus|AHA_1003|product|FKBP-type peptidyl-prolyl cis-trans isomerase FkpA|note|identified by similarity to SP:P45523%3B match to protein family HMM PF00254%3B match to protein family HMM PF01346	807	380703	Aeromonas hydrophila subsp. hydrophila ATCC 7966	Aeromonas	Aeromonas hydrophila subsp. hydrophila ATCC 7966 => Aeromonas hydrophila subsp. hydrophila => Aeromonas hydrophila => Aeromonas => Aeromonadaceae => Aeromonadales => Gammaproteobacteria => Proteobacteria => Bacteria => cellular organisms => root	5.2.1.8	b3347	Gammaproteobacteria	3.37	1.64	1.29	1.55	0	3.45	1.21	0.84	0	2.33	2.12	0	8.58	2.88	0	2.27
gi|117617447|ref|NC_008570.1|:1379859-1381235	gi|117617447|ref|NC_008570.1|:1379859-1381235|name|agcS-1|locus|AHA_1271|product|amino acid carrier protein|note|identified by match to protein family HMM PF01235%3B match to protein family HMM TIGR00835	1377	380703	Aeromonas hydrophila subsp. hydrophila ATCC 7966	Aeromonas	Aeromonas hydrophila subsp. hydrophila ATCC 7966 => Aeromonas hydrophila subsp. hydrophila => Aeromonas hydrophila => Aeromonas => Aeromonadaceae => Aeromonadales => Gammaproteobacteria => Proteobacteria => Bacteria => cellular organisms => root	-	b0007	Gammaproteobacteria	0.09	0	0.06	0	0	0.07	0	0.05	1.64	0	1.18	1.51	0.06	0.05	0	0.27
gi|117617447|ref|NC_008570.1|:1670918-1672372	gi|117617447|ref|NC_008570.1|:1670918-1672372|name|nagE|locus|AHA_1527|product|pts system%2C N-acetylglucosamine-specific IIBC component|note|identified by match to protein family HMM PF00367%3B match to protein family HMM PF02378%3B match to protein family HMM TIGR00826%3B match to protein family HMM TIGR01998	1455	380703	Aeromonas hydrophila subsp. hydrophila ATCC 7966	Aeromonas	Aeromonas hydrophila subsp. hydrophila ATCC 7966 => Aeromonas hydrophila subsp. hydrophila => Aeromonas hydrophila => Aeromonas => Aeromonadaceae => Aeromonadales => Gammaproteobacteria => Proteobacteria => Bacteria => cellular organisms => root	2.7.1.69;2.7.1.-	b0679	Gammaproteobacteria	1.07	0	2.04	26.61	0.29	1.98	0.11	0.05	0.73	0	1.88	1.8	0	0.3	0	0.1
gi|117617447|ref|NC_008570.1|:1984799-1986379	gi|117617447|ref|NC_008570.1|:1984799-1986379|name|AHA_1821|locus|AHA_1821|product|Na%28%2B%29%2FH%28%2B%29 antiporter family protein|note|identified by match to protein family HMM PF03553	1581	380703	Aeromonas hydrophila subsp. hydrophila ATCC 7966	Aeromonas	Aeromonas hydrophila subsp. hydrophila ATCC 7966 => Aeromonas hydrophila subsp. hydrophila => Aeromonas hydrophila => Aeromonas => Aeromonadaceae => Aeromonadales => Gammaproteobacteria => Proteobacteria => Bacteria => cellular organisms => root	-	-	Gammaproteobacteria	0	0.06	9.49	1.47	0.07	2.76	0.1	0	0.3	0.18	0	0.23	17.4	0	0	0
gi|117617447|ref|NC_008570.1|:2369822-2371009	gi|117617447|ref|NC_008570.1|:2369822-2371009|name|AHA_2161|locus|AHA_2161|product|aspartate%2Fornithine carbamoyltransferase family protein|note|identified by match to protein family HMM PF00185%3B match to protein family HMM PF02729	1188	380703	Aeromonas hydrophila subsp. hydrophila ATCC 7966	Aeromonas	Aeromonas hydrophila subsp. hydrophila ATCC 7966 => Aeromonas hydrophila subsp. hydrophila => Aeromonas hydrophila => Aeromonas => Aeromonadaceae => Aeromonadales => Gammaproteobacteria => Proteobacteria => Bacteria => cellular organisms => root	-	b2870	Gammaproteobacteria	1.31	3.57	1.89	0.15	0.27	0.31	0.83	3.85	1.3	2.56	1.44	5.63	4.06	0.12	3.21	1.23
gi|117617447|ref|NC_008570.1|:2372460-2373677	gi|117617447|ref|NC_008570.1|:2372460-2373677|name|AHA_2163|locus|AHA_2163|product|peptidase|note|Zn-dependent extracellular dipeptidase%3B similar to succinyl-diaminopimelate desuccinylases	1218	380703	Aeromonas hydrophila subsp. hydrophila ATCC 7966	Aeromonas	Aeromonas hydrophila subsp. hydrophila ATCC 7966 => Aeromonas hydrophila subsp. hydrophila => Aeromonas hydrophila => Aeromonas => Aeromonadaceae => Aeromonadales => Gammaproteobacteria => Proteobacteria => Bacteria => cellular organisms => root	-	b2872	Gammaproteobacteria	3.19	9.58	2.31	1.54	1.13	0.3	0.67	3.57	8.37	3.57	2.32	3.41	13.81	0.06	2.67	1.39
gi|117617447|ref|NC_008570.1|:2375316-2376248	gi|117617447|ref|NC_008570.1|:2375316-2376248|name|arcC-1|locus|AHA_2165|product|carbamate kinase|note|catalyzes the reversible synthesis of carbamate and ATP from carbamoyl phosphate and ADP	933	380703	Aeromonas hydrophila subsp. hydrophila ATCC 7966	Aeromonas	Aeromonas hydrophila subsp. hydrophila ATCC 7966 => Aeromonas hydrophila subsp. hydrophila => Aeromonas hydrophila => Aeromonas => Aeromonadaceae => Aeromonadales => Gammaproteobacteria => Proteobacteria => Bacteria => cellular organisms => root	-	b2874	Gammaproteobacteria	9.98	5.78	10.66	7.19	1.48	10.74	22.24	24.28	7.75	3.26	16.17	34.18	4.23	2.1	6.38	20.6
gi|117617447|ref|NC_008570.1|:2872003-2873394	gi|117617447|ref|NC_008570.1|:2872003-2873394|name|AHA_2578|locus|AHA_2578|product|siroheme synthase|note|identified by match to protein family HMM PF00590%3B match to protein family HMM TIGR01469%3B match to protein family HMM TIGR01470	1392	380703	Aeromonas hydrophila subsp. hydrophila ATCC 7966	Aeromonas	Aeromonas hydrophila subsp. hydrophila ATCC 7966 => Aeromonas hydrophila subsp. hydrophila => Aeromonas hydrophila => Aeromonas => Aeromonadaceae => Aeromonadales => Gammaproteobacteria => Proteobacteria => Bacteria => cellular organisms => root	2.1.1.107;1.3.1.76;4.99.1.4	b3368	Gammaproteobacteria	8.55	13.65	8.88	30.65	0	0.07	0	0.97	0	0.31	0	0	0.06	0	0.57	4.37
gi|117617447|ref|NC_008570.1|:2914021-2916696	gi|117617447|ref|NC_008570.1|:2914021-2916696|name|AHA_2616|locus|AHA_2616|product|bifunctional acetaldehyde-CoA%2Falcohol dehydrogenase|note|identified by match to protein family HMM PF00171%3B match to protein family HMM PF00465	2676	380703	Aeromonas hydrophila subsp. hydrophila ATCC 7966	Aeromonas	Aeromonas hydrophila subsp. hydrophila ATCC 7966 => Aeromonas hydrophila subsp. hydrophila => Aeromonas hydrophila => Aeromonas => Aeromonadaceae => Aeromonadales => Gammaproteobacteria => Proteobacteria => Bacteria => cellular organisms => root	1.1.1.1;1.2.1.10	b1241	Gammaproteobacteria	0.72	0.03	0.39	0.03	0.59	0.03	0.06	0.06	0.09	0.22	0.06	0.61	0.56	0	0.03	0.03
gi|117617447|ref|NC_008570.1|:2947060-2948382	gi|117617447|ref|NC_008570.1|:2947060-2948382|name|AHA_2645|locus|AHA_2645|product|gluconate:H%2B symporter %28GntP%29 family protein|note|identified by match to protein family HMM PF03553%3B match to protein family HMM PF03600%3B match to protein family HMM PF06808	1323	380703	Aeromonas hydrophila subsp. hydrophila ATCC 7966	Aeromonas	Aeromonas hydrophila subsp. hydrophila ATCC 7966 => Aeromonas hydrophila subsp. hydrophila => Aeromonas hydrophila => Aeromonas => Aeromonadaceae => Aeromonadales => Gammaproteobacteria => Proteobacteria => Bacteria => cellular organisms => root	-	-	Gammaproteobacteria	0	0	0	0.07	0	1.33	15.87	2.1	0	0	29.47	34.96	0.53	0	0	0.28
gi|117617447|ref|NC_008570.1|:3426548-3428275	gi|117617447|ref|NC_008570.1|:3426548-3428275|name|ptsI-2|locus|AHA_3040|product|phosphoenolpyruvate-protein phosphotransferase|note|Phosphotransferase system%2C enzyme I%3B transfers the phosphoryl group from phosphoenolpyruvate %28PEP%29 to the phosphoryl carrier protein%3B part of the phosphoenolpyruvate-dependent sugar phosphotransferase system %28PTS%29%2C a major carbohydrate active-transpo…	1728	380703	Aeromonas hydrophila subsp. hydrophila ATCC 7966	Aeromonas	Aeromonas hydrophila subsp. hydrophila ATCC 7966 => Aeromonas hydrophila subsp. hydrophila => Aeromonas hydrophila => Aeromonas => Aeromonadaceae => Aeromonadales => Gammaproteobacteria => Proteobacteria => Bacteria => cellular organisms => root	2.7.3.9	b2416	Gammaproteobacteria	0.15	0.1	0.56	0.1	0.37	0.21	0.28	0.09	0	0	0.05	0	0	0.04	0	0.04
gi|117617447|ref|NC_008570.1|:3444421-3445869	gi|117617447|ref|NC_008570.1|:3444421-3445869|name|pyk-3|locus|AHA_3052|product|pyruvate kinase|note|catalyzes the formation of phosphoenolpyruvate from pyruvate	1449	380703	Aeromonas hydrophila subsp. hydrophila ATCC 7966	Aeromonas	Aeromonas hydrophila subsp. hydrophila ATCC 7966 => Aeromonas hydrophila subsp. hydrophila => Aeromonas hydrophila => Aeromonas => Aeromonadaceae => Aeromonadales => Gammaproteobacteria => Proteobacteria => Bacteria => cellular organisms => root	2.7.1.40	b1676	Gammaproteobacteria	8.75	1.59	0	0	0	0	0	0.26	0	0	0	0	0	0	0.05	0.15
gi|117617447|ref|NC_008570.1|:367289-369841	gi|117617447|ref|NC_008570.1|:367289-369841|name|AHA_0350|locus|AHA_0350|product|TRAP transporter%2C 4TM%2F12TM fusion protein|note|identified by match to protein family HMM PF06808%3B match to protein family HMM TIGR02123	2553	380703	Aeromonas hydrophila subsp. hydrophila ATCC 7966	Aeromonas	Aeromonas hydrophila subsp. hydrophila ATCC 7966 => Aeromonas hydrophila subsp. hydrophila => Aeromonas hydrophila => Aeromonas => Aeromonadaceae => Aeromonadales => Gammaproteobacteria => Proteobacteria => Bacteria => cellular organisms => root	-	-	Gammaproteobacteria	0	0	0	0	0	0.44	0.22	0	0.32	0.23	0.1	0.11	0.58	0	0	0
gi|117617447|ref|NC_008570.1|:4063095-4064090	gi|117617447|ref|NC_008570.1|:4063095-4064090|name|gap-2|locus|AHA_3618|product|glyceraldehyde-3-phosphate dehydrogenase|note|identified by match to protein family HMM PF00044%3B match to protein family HMM PF02800%3B match to protein family HMM TIGR01534	996	380703	Aeromonas hydrophila subsp. hydrophila ATCC 7966	Aeromonas	Aeromonas hydrophila subsp. hydrophila ATCC 7966 => Aeromonas hydrophila subsp. hydrophila => Aeromonas hydrophila => Aeromonas => Aeromonadaceae => Aeromonadales => Gammaproteobacteria => Proteobacteria => Bacteria => cellular organisms => root	1.2.1.12	b1779	Gammaproteobacteria	8.96	6.83	65.41	55.4	21.09	6.43	3.04	5.42	6.55	3.63	5.16	171.79	16.98	29.13	139.99	6.48
gi|117617447|ref|NC_008570.1|:4392879-4393091	gi|117617447|ref|NC_008570.1|:4392879-4393091|name|AHA_3962|locus|AHA_3962|product|hypothetical protein|note|identified by match to protein family HMM PF00313	213	380703	Aeromonas hydrophila subsp. hydrophila ATCC 7966	Aeromonas	Aeromonas hydrophila subsp. hydrophila ATCC 7966 => Aeromonas hydrophila subsp. hydrophila => Aeromonas hydrophila => Aeromonas => Aeromonadaceae => Aeromonadales => Gammaproteobacteria => Proteobacteria => Bacteria => cellular organisms => root	-	b0990	Gammaproteobacteria	0.61	0.41	1.51	0	13.95	21.77	50.64	0	0	0	18.51	3.39	1.23	0.34	0	8.95
gi|117617447|ref|NC_008570.1|:4687376-4688566	gi|117617447|ref|NC_008570.1|:4687376-4688566|name|kbl|locus|AHA_4234|product|2-amino-3-ketobutyrate CoA ligase|note|catalyzes the formation of 2-amino-3-oxobutanoate from acetyl-CoA and glycine	1191	380703	Aeromonas hydrophila subsp. hydrophila ATCC 7966	Aeromonas	Aeromonas hydrophila subsp. hydrophila ATCC 7966 => Aeromonas hydrophila subsp. hydrophila => Aeromonas hydrophila => Aeromonas => Aeromonadaceae => Aeromonadales => Gammaproteobacteria => Proteobacteria => Bacteria => cellular organisms => root	2.3.1.29	b3617	Gammaproteobacteria	0.76	0.52	0.07	0	0.18	0.39	0.14	0.31	1.09	0.97	1.08	0	0.29	0.43	0.47	0.06
gi|117617447|ref|NC_008570.1|:4688623-4689651	gi|117617447|ref|NC_008570.1|:4688623-4689651|name|tdh|locus|AHA_4235|product|L-threonine 3-dehydrogenase|note|converts threonine and NAD to 1%2C2-amino-3-oxobutanoate and NADH%3B functions in threonine catabolism	1029	380703	Aeromonas hydrophila subsp. hydrophila ATCC 7966	Aeromonas	Aeromonas hydrophila subsp. hydrophila ATCC 7966 => Aeromonas hydrophila subsp. hydrophila => Aeromonas hydrophila => Aeromonas => Aeromonadaceae => Aeromonadales => Gammaproteobacteria => Proteobacteria => Bacteria => cellular organisms => root	1.1.1.103	b3616	Gammaproteobacteria	4.4	0.09	0.16	0.87	0.1	0	0.08	5.61	0.12	0.28	0.33	2.19	0.09	0	4.09	0.71
[truncated: 199,384+ more rows]
