# Supplementary material for: Perilipin-2 modulates dietary fat-induced microbial global gene expression profiles in the mouse intestine
Source: Microbiome. 2017 Sep 6;5:117. doi: 10.1186/s40168-017-0327-x (PMC5588750; doi:10.1186/s40168-017-0327-x)
Supplement: Supplementary file 4 — Expression values (RPKM) of 1344 transcripts displaying differential expression across at least one of the four pairwise comparisons (Plin2-HF vs. WT-HF, Plin2-HF vs. Plin2-LF, Plin2-LF vs. WT-LF, and WT-HF vs. WT-LF). (XLSX 799 kb) [file 40168_2017_327_MOESM4_ESM.xlsx]

## Sheet: sig_transcripts_all
Supplemental Table 3: Expression values (RPKM) of 3,777 transcripts displaying differential expression across at least one of the four pairwise comparisons (Plin2-HF vs. WT-HF, Plin2-HF vs. Plin2-LF, Plin2-LF vs. WT-LF and WT-HF vs. WT-LF)
								Pairwise comparisons across diets and genotypes
Gene Description	Enzyme Classification	E. coli homolog	Phylum	RPKM				Expression fold change (eFC)				q-values
				Plin2-HF	Plin2-LF	WT-HF	WT-LF	Geno_HF	Geno_LF	Diet_Plin2	Diet_WT	Geno_HF	Geno_LF	Diet_Plin2	Diet_WT
gi|103485498|ref|NC_008048.1|:c580577-580209|name|rpsM|locus|Sala_0567|product|30S ribosomal protein S13|note|located at the top of the head of the 30S subunit%2C it contacts several helices of the 16S rRNA%3B makes contact with the large subunit via RNA-protein interactions and via protein-protein interactions with L5%3B contacts P-site tRNA	-	b3298	Proteobacteria	1.0825	1.6075	73.77	12.565	-68.1478	-7.81649	-1.48499	5.87107	0.00448119	-	-	-
gi|108756767|ref|NC_008095.1|:8175648-8177243|name|MXAN_6647|locus|MXAN_6647|product|S1C family peptidase|note|identified by match to protein family HMM PF00089%3B match to protein family HMM PF00595%3B match to protein family HMM TIGR02037	3.4.21.107	b0161	Deltaproteobacteria	52.9025	2.035	25.3075	0.235	2.09039	8.65957	25.9963	107.691	-	-	-	0.0194045
gi|108802856|ref|NC_008148.1|:c2013469-2012189|name|Rxyl_1992|locus|Rxyl_1992|product|ABC transporter-like protein|note|PFAM: ABC transporter related%7ESMART: ATPase%7EKEGG: tfu:Tfu_1763 ABC-type sugar transport systems ATPase components	3.6.3.-	b1318	Actinobacteria	0.585	11.845	2.5175	6.3975	-4.30342	1.8515	-20.2479	-2.54121	-	-	0.0101749	-
gi|111219505|ref|NC_008278.1|:1145195-1148620|name|rpoB|locus|FRAAL1072|product|DNA-directed RNA polymerase subunit beta|note|DNA-dependent RNA polymerase catalyzes the transcription of DNA into RNA using the four ribonucleoside triphosphates as substrates%3B beta subunit is part of the catalytic core which binds with a sigma factor to produce the holoenzyme	2.7.7.6	b3987	Actinobacteria	0.775	0.9025	0.0375	0.0225	20.6667	40.1111	-1.16452	1.66667	0.0229383	-	-	-
gi|111219505|ref|NC_008278.1|:7174248-7176467|name|ftsH|locus|FRAAL6588|product|cell division protein FtsH|note|Evidence 2b : Function of strongly homologous gene%3B Product type e : enzyme	3.4.24.-	b3178	Actinobacteria	0.0825	0.51	0.3375	0.2075	-4.09091	2.45783	-6.18182	1.62651	-	-	0.0415395	-
gi|111219505|ref|NC_008278.1|:c558113-555426|name|FRAAL0492|locus|FRAAL0492|product|transcriptional accessory protein|note|Evidence 3 : Function proposed based on presence of conserved amino acid motif%2C structural feature or limited homology%3B Product type r : regulator	-	b3407	Actinobacteria	0.135	0.0325	0.12	0.88	1.125	-27.0769	4.15385	-7.33333	-	-	-	0.0305416
gi|113460149|ref|NC_008309.1|:382622-382969|name|HS_0373|locus|HS_0373|product|hypothetical protein	-	-	Gammaproteobacteria	27.78	29.4575	0.995	11.575	27.9196	2.54492	-1.06039	-11.6332	0.0149073	-	-	-
gi|113911614|gb|ABI48290.1| Fla2 flagellin	-	b1923	Lachnospiraceae	612.33	10.82	6.1075	0.8975	100.259	12.0557	56.5924	6.80501	0.0154977	-	-	-
gi|114330036|ref|NC_008344.1|:814343-814792|name|Neut_0797|locus|Neut_0797|product|hypothetical protein|note|KEGG: neu:NE1553 possible transposase	-	-	Proteobacteria	37.32	1.205	72.7025	17.8675	-1.94808	-14.8278	30.971	4.06898	-	0.0305692	-	-
gi|116619145|ref|NC_008536.1|:c2738504-2737065|name|Acid_2138|locus|Acid_2138|product|methyl-accepting chemotaxis sensory transducer|note|PFAM: chemotaxis sensory transducer%7EKEGG: bba:Bd1340 methyl accepting chemotaxis protein	-	b4355	Bacteria	1.91	1.185	0.15	0.0275	12.7333	43.0909	1.61181	5.45455	0.0368217	-	-	-
gi|118442852|ref|NC_008593.1|:226787-230344|name|rpoC|locus|NT01CX_1108|product|DNA-directed RNA polymerase subunit beta%27|note|DNA-dependent RNA polymerase catalyzes the transcription of DNA into RNA using the four ribonucleoside triphosphates as substrates. Subunit beta%27 binds to sigma factor allowing it to bind to the -10 region of the promoter	2.7.7.6	b3988	Clostridiaceae	0.9825	0.0375	0.415	0.02	2.36747	1.875	26.2	20.75	-	-	0.030635	-
gi|118578449|ref|NC_008609.1|:c1783428-1782340|name|Ppro_1663|locus|Ppro_1663|product|PSP1 domain-containing protein|note|PFAM: PSP1 domain protein%7EKEGG: gme:Gmet_2320 PSP1	-	-	Deltaproteobacteria	0.335	0.29	5.5325	1.175	-16.5149	-4.05172	1.15517	4.70851	0.0193657	-	-	-
gi|119025018|ref|NC_008618.1|:c529538-528258|name|BAD_0421|locus|BAD_0421|product|O-acetylhomoserine %28thiol%29-lyase|note|Orthologue of BT1923	2.5.1.49	b3939	Actinobacteria	2.3475	0.7125	0.1775	0.1825	13.2254	3.90411	3.29474	-1.02817	0.0270714	-	-	-
gi|119385557|ref|NC_008687.1|:991961-992359|name|Pden_3859|locus|Pden_3859|product|hypothetical protein	-	-	Proteobacteria	4.19	755.172	1.45	5.4525	2.88966	138.5	-180.232	-3.76034	-	0.00535924	0.0233027	-
gi|120434372|ref|NC_008571.1|:c2527936-2526749|name|tuf|locus|GFO_2378|product|elongation factor Tu|note|EF-Tu%3B promotes GTP-dependent binding of aminoacyl-tRNA to the A-site of ribosomes during protein biosynthesis%3B when the tRNA anticodon matches the mRNA codon%2C GTP hydrolysis results%3B the inactive EF-Tu-GDP leaves the ribosome and release of GDP is promoted by elongation factor Ts%3B m…	-	b3339;b3980	Bacteria	0.2275	3.695	0.085	1.315	2.67647	2.80989	-16.2418	-15.4706	-	-	0.0149409	-
gi|120601051|ref|NC_008751.1|:1735591-1736115|name|Dvul_1434|locus|Dvul_1434|product|histidine triad %28HIT%29 protein|note|PFAM: histidine triad %28HIT%29 protein%7EKEGG: dvu:DVU1652 HIT family protein	2.7.7.53	-	Deltaproteobacteria	13.1975	2.0875	1.02	16.3275	12.9387	-7.82156	6.32216	-16.0074	-	-	-	0.00738162
gi|120601051|ref|NC_008751.1|:1940286-1941182|name|Dvul_1638|locus|Dvul_1638|product|flagellin domain-containing protein|note|PFAM: flagellin domain protein%7EKEGG: dvu:DVU1441 flagellin	-	b1923	Deltaproteobacteria	148.44	1.3375	1.6525	0.8425	89.8275	1.58754	110.983	1.96142	0.0130878	-	-	-
gi|120601051|ref|NC_008751.1|:2449578-2450342|name|rpsB|locus|Dvul_2108|product|30S ribosomal protein S2|note|one of the last subunits in the assembly of the 30S subunit%3B absence of S2 does not inhibit assembly but results in an inactive subunit	-	b0169	Deltaproteobacteria	10.53	99.2075	5.2225	88.1875	2.01628	1.12496	-9.42142	-16.8861	-	-	-	0.0106144
gi|120601051|ref|NC_008751.1|:2491486-2491833|name|rplS|locus|Dvul_2146|product|50S ribosomal protein L19|note|this protein is located at the 30S-50S ribosomal subunit interface and may play a role in the structure and function of the aminoacyl-tRNA binding site	-	b2606	Deltaproteobacteria	3.3175	150.365	2.4225	185.3	1.36945	-1.23233	-45.3248	-76.4912	-	-	-	0.000114912
gi|120601051|ref|NC_008751.1|:2516555-2518465|name|dnaK|locus|Dvul_2166|product|molecular chaperone DnaK|note|heat shock protein 70%3B assists in folding of nascent polypeptide chains%3B refolding of misfolded proteins%3B utilizes ATPase activity to help fold%3B co-chaperones are DnaJ and GrpE%3B multiple copies in some bacteria	-	b0014	Deltaproteobacteria	7.3075	2.4675	0.3425	20.77	21.3358	-8.41743	2.9615	-60.6423	0.0262295	-	-	0.000275027
gi|120601051|ref|NC_008751.1|:2531889-2533319|name|Dvul_2177|locus|Dvul_2177|product|hypothetical protein|note|KEGG: dvu:DVU0797 hypothetical protein	-	-	Deltaproteobacteria	218.085	56.8375	5.325	65.145	40.9549	-1.14616	3.83699	-12.2338	-	-	-	0.0377996
gi|120601051|ref|NC_008751.1|:2547228-2548736|name|Dvul_2193|locus|Dvul_2193|product|F0F1 ATP synthase subunit alpha|note|produces ATP from ADP in the presence of a proton gradient across the membrane%3B the alpha chain is a catalytic subunit	3.6.3.14	b3734	Deltaproteobacteria	50.23	9.855	1.1975	25.3825	41.9457	-2.5756	5.09691	-21.1962	0.0243875	-	-	-
gi|120601051|ref|NC_008751.1|:631991-632827|name|Dvul_0495|locus|Dvul_0495|product|amidohydrolase 2|note|PFAM: amidohydrolase 2%7EKEGG: dvu:DVU2820 amidohydrolase family protein	-	-	Deltaproteobacteria	347.8	61.005	0.865	130.92	402.081	-2.14605	5.70117	-151.353	0.00749856	-	-	7.87251e-05
gi|120601051|ref|NC_008751.1|:c1243473-1241632|name|Dvul_1010|locus|Dvul_1010|product|GTP-binding protein TypA|note|TIGRFAM: small GTP-binding protein%3B GTP-binding protein TypA%7EPFAM: elongation factor G domain protein%3B protein synthesis factor%2C GTP-binding%3B elongation factor Tu%2C domain 2 protein%7EKEGG: dvu:DVU2231 GTP-binding protein TypA	-	b3871	Deltaproteobacteria	2.2875	2.4125	0.0925	3.125	24.7297	-1.29534	-1.05464	-33.7838	0.0116968	-	-	-
gi|120601051|ref|NC_008751.1|:c3289062-3288073|name|Dvul_2825|locus|Dvul_2825|product|tryptophanyl-tRNA synthetase|note|catalyzes a two-step reaction%2C first charging a tryptophan molecule by linking its carboxyl group to the alpha-phosphate of ATP%2C followed by transfer of the aminoacyl-adenylate to its tRNA	6.1.1.2	b3384	Deltaproteobacteria	0.0225	0.665	0.1775	1.0225	-7.88889	-1.53759	-29.5556	-5.76056	-	-	-	0.034333
gi|120601051|ref|NC_008751.1|:c348036-347533|name|Dvul_0277|locus|Dvul_0277|product|OmpA%2FMotB domain-containing protein|note|PFAM: OmpA%2FMotB domain protein%7EKEGG: dvu:DVU3104 peptidoglycan-associated lipoprotein	-	b0741	Deltaproteobacteria	3.8675	8.45	0.6675	23.5325	5.79401	-2.78491	-2.18487	-35.2547	-	-	-	0.000283528
gi|120601051|ref|NC_008751.1|:c563378-559221|name|Dvul_0438|locus|Dvul_0438|product|DNA-directed RNA polymerase subunit beta%27|note|KEGG: dvu:DVU2929 DNA-directed RNA polymerase beta prime subunit%7ETIGRFAM: DNA-directed RNA polymerase subunit beta%27%7EPFAM: RNA polymerase%2C subunit alpha%3B RNA polymerase Rpb1%2C domain 3%3B RNA polymerase Rpb1%2C domain 1%3B RNA polymerase Rpb1%2C domain 5%3…	2.7.7.6	b3988	Deltaproteobacteria	2.2175	1.06	0.1175	0.9575	18.8723	1.10705	2.09198	-8.14894	0.0307277	-	-	0.0343371
gi|120601051|ref|NC_008751.1|:c567604-563486|name|rpoB|locus|Dvul_0439|product|DNA-directed RNA polymerase subunit beta|note|DNA-dependent RNA polymerase catalyzes the transcription of DNA into RNA using the four ribonucleoside triphosphates as substrates%3B subunit beta is part of the catalytic core which binds with a sigma factor to produce the holoenzyme	2.7.7.6	b3987	Deltaproteobacteria	0.7	0.3575	11.3	0.865	-16.1429	-2.41958	1.95804	13.0636	0.0292678	-	-	-
gi|120601051|ref|NC_008751.1|:c628203-625717|name|Dvul_0491|locus|Dvul_0491|product|formate C-acetyltransferase|note|PFAM: formate C-acetyltransferase glycine radical%3B pyruvate formate-lyase%2C PFL%7EKEGG: dvu:DVU2824 formate acetyltransferase	2.3.1.54	b3951	Deltaproteobacteria	89.095	30.72	1.3675	38.8375	65.1517	-1.26424	2.90023	-28.4004	0.0350481	-	-	0.00502373
gi|121996810|ref|NC_008789.1|:c929026-927836|name|tuf|locus|Hhal_0860|product|elongation factor Tu|note|EF-Tu%3B promotes GTP-dependent binding of aminoacyl-tRNA to the A-site of ribosomes during protein biosynthesis%3B when the tRNA anticodon matches the mRNA codon%2C GTP hydrolysis results%3B the inactive EF-Tu-GDP leaves the ribosome and release of GDP is promoted by elongation factor Ts%3B ma…	-	b3339;b3980	Gammaproteobacteria	0.2225	0.1675	0.1675	0.62	1.32836	-3.70149	1.32836	-3.70149	-	-	-	0.0497918
gi|125972525|ref|NC_009012.1|:3222531-3223733|name|tuf|locus|Cthe_2730|product|elongation factor Tu|note|EF-Tu%3B promotes GTP-dependent binding of aminoacyl-tRNA to the A-site of ribosomes during protein biosynthesis%3B when the tRNA anticodon matches the mRNA codon%2C GTP hydrolysis results%3B the inactive EF-Tu-GDP leaves the ribosome and release of GDP is promoted by elongation factor Ts%3B m…	-	b3339;b3980	Ruminococcaceae	3.215	0.1575	0.345	2.275	9.31884	-14.4444	20.4127	-6.5942	-	0.0237299	0.0478231	0.0233175
gi|125972525|ref|NC_009012.1|:c1591480-1588829|name|Cthe_1308|locus|Cthe_1308|product|pyruvate phosphate dikinase|note|catalyzes the formation of phosphoenolpyruvate from pyruvate	2.7.9.1	-	Ruminococcaceae	1.825	0.715	48.435	8.06	-26.5397	-11.2727	2.55245	6.00931	0.0339733	-	-	-
gi|126697566|ref|NC_009089.1|:c1309090-1306661|name|CD630_11100|locus|CD630_11100|product|hydrolase|note|Evidence 3 : Function proposed based on presence of conserved amino acid motif%2C structural feature or limited homology%3B PubMedId : 12568329%2C 12568327%2C17650959%2C 11157942%2C11073898%2C 8863741%3B Product type pe : putative enzyme	-	-	Clostridia	0.525	8.3825	0.9575	0.4575	-1.82381	18.3224	-15.9667	2.0929	-	-	0.0164552	-
gi|126697566|ref|NC_009089.1|:c3432467-3431094|name|atpB|locus|CD630_29550|product|V-type ATP synthase subunit B|note|Evidence 1c : Function experimentally demonstrated in the studied genus%3B PubMedId : 16816177%2C12949105%2C10902917%2C 9171425%2C 9045833%3B Product type e : enzyme	-	-	Clostridia	2.05	0.24	0.145	0.0725	14.1379	3.31034	8.54167	2	0.0333393	-	-	-
gi|126697566|ref|NC_009089.1|:c3668516-3664944|name|CD630_31450|locus|CD630_31450|product|serine-aspartate repeat-containing protein SdrF|note|Evidence 3 : Function proposed based on presence of conserved amino acid motif%2C structural feature or limited homology%3B PubMedId : 17472965%3B Product type pf : putative factor	-	-	Clostridia	0.345	24.325	0.0375	0.185	9.2	131.486	-70.5072	-4.93333	-	-	0.00465943	-
gi|126697566|ref|NC_009089.1|:c387755-387054|name|CD630_03200|locus|CD630_03200|product|two-component response regulator|note|Evidence 2a : Function of homologous gene experimentally demonstrated in an other organism%3B PubMedId : 18689481%2C 18790863%3B Product type r : regulator	-	b3912	Clostridia	0.1675	0.36	1.5575	5.5225	-9.29851	-15.3403	-2.14925	-3.54575	-	0.0161236	-	-
gi|134096620|ref|NC_009142.1|:c7613106-7612501|name|rpsD|locus|SACE_6804|product|30S ribosomal protein S4|note|primary rRNA binding protein%3B nucleates 30S assembly%3B involved in translational accuracy with proteins S5 and S12%3B interacts with protein S5%3B involved in autogeneously regulating ribosomal proteins by binding to pseudoknot structures in the polycistronic mRNA%3B interacts with tr…	-	b3296	Actinobacteria	0.555	6.155	15.0325	23.07	-27.0856	-3.74817	-11.0901	-1.53467	0.00686747	-	0.0174754	-
gi|134297881|ref|NC_009253.1|:c2251060-2250791|name|Dred_2055|locus|Dred_2055|product|30S ribosomal protein S16|note|PFAM: ribosomal protein S16%7EKEGG: chy:CHY_1433 ribosomal protein S16	-	b2609	Clostridia	13.2775	27.945	11.345	0.435	1.17034	64.2414	-2.10469	26.0805	-	0.013311	-	0.0268456
gi|138893679|ref|NC_009328.1|:1215436-1216992|name|GTNG_1151|locus|GTNG_1151|product|phosphodiesterase|note|protein from Staphylococcus aureus has phosphodiesterase activity against 2%27-3%27-cAMP and 2%27-3%27-cGMP	3.1.-.-	-	Bacilli	0.635	0.2225	0.1675	1.4475	3.79104	-6.50562	2.85393	-8.64179	-	-	-	0.0205781
gi|146280397|ref|NC_009434.1|:1394043-1394675|name|PST_1285|locus|PST_1285|product|putative lipoprotein|note|Code: M%3B COG: COG0791	3.4.-.-	b1655	Gammaproteobacteria	4.5225	15.6725	3.3075	0.5525	1.36735	28.3665	-3.46545	5.98643	-	0.0397675	-	-
gi|146280397|ref|NC_009434.1|:219186-220997|name|oadA|locus|PST_0187|product|pyruvate carboxylase subunit B|note|catalyzes the formation of oxaloacetate from pyruvate	6.4.1.1	-	Gammaproteobacteria	4.53	0.3775	0.36	0.8025	12.5833	-2.12583	12	-2.22917	0.0409459	-	-	-
gi|146280397|ref|NC_009434.1|:c431587-429911|name|cstA|locus|PST_0377|product|carbon starvation protein CstA|note|Code: T%3B COG: COG1966	-	b4354	Gammaproteobacteria	0.355	0.0975	0.565	1.08	-1.59155	-11.0769	3.64103	-1.9115	-	0.0244135	-	-
gi|146295085|ref|NC_009437.1|:c2102175-2099524|name|Csac_1955|locus|Csac_1955|product|pyruvate phosphate dikinase|note|TIGRFAM: pyruvate%2C phosphate dikinase%7EPFAM: PEP-utilizing enzyme%3B pyruvate phosphate dikinase%2C PEP%2Fpyruvate-binding%3B PEP-utilising enzyme%2C mobile region	2.7.9.1	-	Clostridia	0.2975	0.0675	0.01	7.07	29.75	-104.741	4.40741	-707	-	0.002046	-	-
gi|146305042|ref|NC_009439.1|:4949534-4951717|name|uvrD|locus|Pmen_4513|product|DNA-dependent helicase II|note|unwinds DNA duplexes with 3%27 to 5%27 polarity with respect to the bound strand and initiates unwinding most effectively when a single-stranded region is present%3B involved in the post-incision events of nucleotide excision repair and methyl-directed mismatch repair.	3.6.4.12	b3813	Gammaproteobacteria	0	0	0.05	1.215	-0.05	-1.215	0	-24.3	-	-	-	0.000489993
gi|148262085|ref|NC_009483.1|:4972593-4974242|name|groEL|locus|Gura_4307|product|chaperonin GroEL|note|60 kDa chaperone family%3B promotes refolding of misfolded polypeptides especially under stressful conditions%3B forms two stacked rings of heptamers to form a barrel-shaped 14mer%3B ends can be capped by GroES%3B misfolded proteins enter the barrel where they are refolded when GroES binds%3B ma…	-	b4143	Deltaproteobacteria	0.1425	2.315	1.17	1.73	-8.21053	1.33815	-16.2456	-1.47863	0.0429574	-	0.00474854	-
gi|148266447|ref|NC_009487.1|:252648-254897|name|SaurJH9_0210|locus|SaurJH9_0210|product|formate acetyltransferase|note|TIGRFAM: formate acetyltransferase%7EPFAM: formate C-acetyltransferase glycine radical%3B pyruvate formate-lyase%2C PFL	2.3.1.54	b0903	Bacilli	0.11	1.92	0.485	0.2825	-4.40909	6.79646	-17.4545	1.71681	-	-	0.0112107	-
gi|148378011|ref|NC_009495.1|:c3422582-3422037|name|CBO3214|locus|CBO3214|product|rubredoxin%2Frubrerythrin	1.11.1.1	-	Clostridiaceae	0.335	3.155	0.5625	0	-1.6791	3.155	-9.41791	-0.5625	-	-	0.0275843	-
gi|150002608|ref|NC_009614.1|:1287009-1288811|name|BVU_0974|locus|BVU_0974|product|GTP-binding elongation factor family protein TypA%2FBipA	-	b3871	Bacteroidaceae	0.4025	0.22	23.8425	6.3525	-59.236	-28.875	1.82955	3.75325	0.00724968	0.0213815	-	-
gi|150002608|ref|NC_009614.1|:1350264-1351334|name|BVU_1015|locus|BVU_1015|product|SAM-dependent methyltransferase	-	-	Bacteroidaceae	0.165	0.2875	1.8075	26.7925	-10.9545	-93.1913	-1.74242	-14.823	-	-	-	0.0203011
gi|150002608|ref|NC_009614.1|:1587181-1588236|name|queA|locus|BVU_1173|product|S-adenosylmethionine--tRNA ribosyltransferase-isomerase|note|Synthesizes oQ from preQ1 in a single S-adenosylmethionine-requiring step	2.4.99.17	b0405	Bacteroidaceae	0.3225	0.28	16.6375	4.01	-51.5891	-14.3214	1.15179	4.149	0.00254079	-	-	-
gi|150002608|ref|NC_009614.1|:1805570-1808581|name|infB|locus|BVU_1355|product|translation initiation factor IF-2|note|Protects formylmethionyl-tRNA from spontaneous hydrolysis and promotes its binding to the 30S ribosomal subunits during initiation of protein synthesis. Also involved in the hydrolysis of GTP during the formation of the 70S ribosomal complex	-	b3168	Bacteroidaceae	1.2575	0.54	53.74	9.3525	-42.7356	-17.3194	2.3287	5.74606	0.0379956	-	-	-
gi|150002608|ref|NC_009614.1|:2120534-2121523|name|tsf|locus|BVU_1635|product|elongation factor Ts|note|EF-Ts%3B functions during elongation stage of protein translation%3B forms a dimer%3B associates with EF-Tu-GDP complex and promotes exchange of GDP to GTP resulting in regeneration of the active form of EF-Tu	-	b0170	Bacteroidaceae	3.22	1.795	80.9125	8.7075	-25.1281	-4.85097	1.79387	9.29228	0.0307791	-	-	-
gi|150002608|ref|NC_009614.1|:2957969-2959612|name|BVU_2286|locus|BVU_2286|product|diphosphate--fructose-6-phosphate 1-phosphotransferase|note|catalyzes the formation of fructose 1%2C6-bisphosphate from fructose 6-phosphate and diphosphate	2.7.1.90	-	Bacteroidaceae	0.95	1.305	21.2575	10.62	-22.3763	-8.13793	-1.37368	2.00165	0.0292095	-	-	-
gi|150002608|ref|NC_009614.1|:3494918-3495778|name|BVU_2738|locus|BVU_2738|product|RNA polymerase sigma factor rpoD	-	b3067	Bacteroidaceae	3.83	54.52	125.848	20.9	-32.8584	2.60861	-14.235	6.02141	0.0403023	-	0.0482078	-
gi|150002608|ref|NC_009614.1|:380311-381648|name|BVU_0251|locus|BVU_0251|product|glutamate dehydrogenase|note|converts 2-oxoglutarate to glutamate%3B in Escherichia coli this enzyme plays a role in glutamate synthesis when the cell is under energy restriction%3B uses NADH%3B forms a homohexamer	1.4.1.2	b1761	Bacteroidaceae	0.17	0.085	51.7875	14.52	-304.632	-170.824	2	3.56663	-	0.000754809	-	-
gi|150002608|ref|NC_009614.1|:3857583-3859244|name|BVU_3048|locus|BVU_3048|product|H%2B%2Fpeptide symporter	-	-	Bacteroidaceae	0.25	0.9575	9.53	1.19	-38.12	-1.24282	-3.83	8.0084	0.00507071	-	-	-
gi|150002608|ref|NC_009614.1|:3866130-3867152|name|BVU_3055|locus|BVU_3055|product|2-dehydro-3-deoxygluconokinase	2.7.1.45	-	Bacteroidaceae	0.775	23.3975	60.105	19.655	-77.5548	1.19041	-30.1903	3.058	0.00569932	-	-	-
gi|150002608|ref|NC_009614.1|:4066110-4067384|name|BVU_3239|locus|BVU_3239|product|Na%28%2B%29-translocating NADH-quinone reductase subunit F|note|uses the energy from reduction of ubiquinone-1 to ubiquinol to move Na%28%2B%29 ions from the cytoplasm to the periplasm	1.6.5.-	-	Bacteroidaceae	0.275	0.6475	24.745	3.2175	-89.9818	-4.96911	-2.35455	7.69075	0.00186649	-	-	-
gi|150002608|ref|NC_009614.1|:4071256-4072503|name|BVU_3243|locus|BVU_3243|product|hypothetical protein	-	-	Bacteroidaceae	1.28	0.6775	92.4575	9.87	-72.2324	-14.5683	1.8893	9.36753	0.00905755	-	-	-
gi|150002608|ref|NC_009614.1|:4198050-4200770|name|BVU_3358|locus|BVU_3358|product|pyruvate phosphate dikinase|note|catalyzes the formation of phosphoenolpyruvate from pyruvate	2.7.9.1	-	Bacteroidaceae	1.4925	28.5225	21.9625	3.395	-14.7152	8.40133	-19.1106	6.46907	-	-	0.0405456	-
gi|150002608|ref|NC_009614.1|:458292-460442|name|BVU_0310|locus|BVU_0310|product|methylmalonyl-CoA mutase|note|MDM%3B functions in conversion of succinate to propionate	5.4.99.2	b2917	Bacteroidaceae	0.365	2.79	34.38	7.3575	-94.1918	-2.6371	-7.64384	4.67278	0.0038358	-	-	-
gi|150002608|ref|NC_009614.1|:4713711-4716299|name|BVU_3815|locus|BVU_3815|product|endopeptidase Clp ATP-binding subunit B	-	b2592	Bacteroidaceae	1.0425	36.0075	15.9775	22.0575	-15.3261	1.63244	-34.5396	-1.38054	-	-	0.0149409	-
gi|150002608|ref|NC_009614.1|:5048782-5050512|name|lysS|locus|BVU_4107|product|lysyl-tRNA synthetase|note|class II%3B LysRS2%3B catalyzes a two-step reaction%2C first charging a lysine molecule by linking its carboxyl group to the alpha-phosphate of ATP%2C followed by transfer of the aminoacyl-adenylate to its tRNA%3B in Methanosarcina barkeri%2C LysRS2 charges both tRNA molecules for lysine that…	6.1.1.6	b4129	Bacteroidaceae	0.3925	38.1475	24.5525	9.845	-62.5541	3.87481	-97.1911	2.49391	0.00557674	-	0.0004247	-
gi|150002608|ref|NC_009614.1|:5147132-5148187|name|BVU_4178|locus|BVU_4178|product|alpha%2Fbeta family hydrolase	-	b1327	Bacteroidaceae	0.02	0	0.9075	5.43	-45.375	-5.43	0.02	-5.98347	-	-	-	0.041658
gi|150002608|ref|NC_009614.1|:c1087368-1086880|name|rplQ|locus|BVU_0779|product|50S ribosomal protein L17|note|is a component of the macrolide binding site in the peptidyl transferase center	-	b3294	Bacteroidaceae	0.985	0	1.17	9.19	-1.18782	-9.19	0.985	-7.8547	-	-	-	0.0323943
gi|150002608|ref|NC_009614.1|:c1088981-1088376|name|rpsD|locus|BVU_0781|product|30S ribosomal protein S4|note|primary rRNA binding protein%3B nucleates 30S assembly%3B involved in translational accuracy with proteins S5 and S12%3B interacts with protein S5%3B involved in autogeneously regulating ribosomal proteins by binding to pseudoknot structures in the polycistronic mRNA%3B interacts with tra…	-	b3296	Bacteroidaceae	0.085	0	0.8075	13.5475	-9.5	-13.5475	0.085	-16.7771	-	-	-	0.00438854
gi|150002608|ref|NC_009614.1|:c1089487-1089098|name|BVU_0782|locus|BVU_0782|product|30S ribosomal protein S11|note|located on the platform of the 30S subunit%2C it bridges several disparate RNA helices of the 16S rRNA%3B forms part of the Shine-Dalgarno cleft in the 70S ribosome%3B interacts with S7 and S18 and IF-3	-	b3297	Bacteroidaceae	0.8175	3.2375	45.9425	17.4325	-56.1988	-5.38456	-3.96024	2.63545	0.00186649	-	-	-
gi|150002608|ref|NC_009614.1|:c1092418-1091072|name|secY|locus|BVU_0785|product|preprotein translocase subunit SecY|note|forms heterotrimeric complex in the membrane%3B in bacteria the complex consists of SecY which forms the channel pore and SecE and SecG%3B the SecG subunit is not essential%3B in bacteria translocation is driven via the SecA ATPase	-	b3300	Bacteroidaceae	0.44	2.8425	294.173	29.0375	-668.574	-10.2155	-6.46023	10.1308	0.0175679	-	-	-
gi|150002608|ref|NC_009614.1|:c1101368-1100751|name|rplC|locus|BVU_0805|product|50S ribosomal protein L3|note|binds directly near the 3%27 end of the 23S rRNA%2C where it nucleates assembly of the 50S subunit%3B essential for peptidyltransferase activity%3B mutations in this gene confer resistance to tiamulin	-	b3320	Bacteroidaceae	1.3375	0.31	17.705	6.3175	-13.2374	-20.379	4.31452	2.80253	0.0260037	-	-	-
gi|150002608|ref|NC_009614.1|:c1103896-1101779|name|fusA|locus|BVU_0807|product|elongation factor G|note|EF-G%3B promotes GTP-dependent translocation of the ribosome during translation%3B many organisms have multiple copies of this gene	-	b3340	Bacteroidaceae	0.1125	0.5	102.347	47.255	-909.756	-94.51	-4.44444	2.16586	0.00111197	-	-	-
gi|150002608|ref|NC_009614.1|:c1111797-1107511|name|BVU_0812|locus|BVU_0812|product|DNA-directed RNA polymerase subunit beta%27|note|DNA-dependent RNA polymerase catalyzes the transcription of DNA into RNA using the four ribonucleoside triphosphates as substrates. Subunit beta%27 binds to sigma factor allowing it to bind to the -10 region of the promoter	2.7.7.6	b3988	Bacteroidaceae	0.81	0.5675	28.0875	8.9975	-34.6759	-15.8546	1.42731	3.1217	0.031287	-	-	-
gi|150002608|ref|NC_009614.1|:c1115648-1111836|name|rpoB|locus|BVU_0813|product|DNA-directed RNA polymerase subunit beta|note|DNA-dependent RNA polymerase catalyzes the transcription of DNA into RNA using the four ribonucleoside triphosphates as substrates%3B beta subunit is part of the catalytic core which binds with a sigma factor to produce the holoenzyme	2.7.7.6	b3987	Bacteroidaceae	0.82	52.3625	77.3225	20.015	-94.2957	2.61616	-63.8567	3.86323	0.0390039	-	0.018188	-
gi|150002608|ref|NC_009614.1|:c1148836-1147943|name|BVU_0845|locus|BVU_0845|product|transcriptional regulator	-	b2837	Bacteroidaceae	0	0	1.2775	10.7625	-1.2775	-10.7625	0	-8.42466	-	-	-	0.0386646
gi|150002608|ref|NC_009614.1|:c1295187-1293340|name|BVU_0979|locus|BVU_0979|product|2-oxoglutarate synthase subunit korA	1.2.-.-	-	Bacteroidaceae	0.825	0.91	26.9	12.19	-32.6061	-13.3956	-1.10303	2.20673	0.0146866	-	-	-
gi|150002608|ref|NC_009614.1|:c2261818-2259920|name|BVU_1763|locus|BVU_1763|product|1-deoxy-D-xylulose-5-phosphate synthase|note|catalyzes the formation of 1-deoxy-D-xylulose 5-phosphate from pyruvate and D-glyceraldehyde 3-phosphate	2.2.1.7	b0420	Bacteroidaceae	0.0125	0.06	5.9475	2.035	-475.8	-33.9167	-4.8	2.9226	-	0.00517047	-	-
gi|150002608|ref|NC_009614.1|:c2852237-2851407|name|BVU_2208|locus|BVU_2208|product|hypothetical protein	-	-	Bacteroidaceae	0.14	0.0825	1.3425	14.3025	-9.58929	-173.364	1.69697	-10.6536	-	-	-	0.00995697
gi|150002608|ref|NC_009614.1|:c2996496-2994967|name|BVU_2320|locus|BVU_2320|product|L-arabinose isomerase|note|catalyzes the formation of L-ribulose from L-arabinose in L-arabinose catabolism	5.3.1.4	b0062	Bacteroidaceae	1.435	0.47	15.725	4.405	-10.9582	-9.37234	3.05319	3.56981	0.0424494	-	-	-
gi|150002608|ref|NC_009614.1|:c3046756-3044831|name|nadE|locus|BVU_2365|product|NAD synthetase|note|catalyzes the formation of nicotinamide adenine dinucleotide %28NAD%29 from nicotinic acid adenine dinucleotide %28NAAD%29 using either ammonia or glutamine as the amide donor and ATP%3B ammonia-utilizing enzymes include the ones from Bacillus and Escherichia coli while glutamine-utilizing enzymes …	6.3.5.1	-	Bacteroidaceae	0.0725	0.045	3.42	1.4125	-47.1724	-31.3889	1.61111	2.42124	0.00331775	-	-	-
gi|150002608|ref|NC_009614.1|:c3216280-3215579|name|BVU_2515|locus|BVU_2515|product|hypothetical protein	-	-	Bacteroidaceae	3.2	0.8475	71.955	18.2675	-22.4859	-21.5546	3.77581	3.93896	0.0200995	-	-	-
gi|150002608|ref|NC_009614.1|:c3371811-3370732|name|BVU_2652|locus|BVU_2652|product|GDP-mannose 4%2C6-dehydratase	4.2.1.47	b2053	Bacteroidaceae	0.66	0.33	52.44	10.58	-79.4545	-32.0606	2	4.95652	0.0037719	-	-	-
gi|150002608|ref|NC_009614.1|:c3519365-3518520|name|BVU_2755|locus|BVU_2755|product|xylanase	3.1.1.72	-	Bacteroidaceae	0	0	19.6975	0.5075	-19.6975	-0.5075	0	38.8128	-	-	-	0.0371984
gi|150002608|ref|NC_009614.1|:c3572652-3571150|name|BVU_2799|locus|BVU_2799|product|cytochrome D ubiquinol oxidase subunit I	1.10.3.10	b0978	Bacteroidaceae	0.5675	8.96	7.395	7.27	-13.0308	1.23246	-15.7885	1.01719	0.0314627	-	-	-
gi|150002608|ref|NC_009614.1|:c3849362-3847329|name|BVU_3040|locus|BVU_3040|product|excinuclease ABC subunit B|note|The UvrABC repair system catalyzes the recognition and processing of DNA lesions. The beta-hairpin of the Uvr-B subunit is inserted between the strands%2C where it probes for the presence of a lesion	-	b0779	Bacteroidaceae	0.1	0.155	1.3825	0.5875	-13.825	-3.79032	-1.55	2.35319	0.0247996	-	-	-
gi|150002608|ref|NC_009614.1|:c3886621-3885215|name|BVU_3074|locus|BVU_3074|product|glucuronate isomerase|note|catalyzes the interconversion of D-glucuronate to D-fructuronate or D-galacturonate to D-tagaturonate%3B functions in glucuronic and galacturonic metabolism	5.3.1.12	b3092	Bacteroidaceae	0.175	0.235	29.75	6.2925	-170	-26.7766	-1.34286	4.72785	0.00114459	0.0140724	-	-
gi|150002608|ref|NC_009614.1|:c4566549-4565620|name|BVU_3693|locus|BVU_3693|product|hypothetical protein	2.-.-.-	-	Bacteroidaceae	0.6225	27.6725	0.08	0.2175	7.78125	127.23	-44.4538	-2.71875	-	-	0.00130392	-
gi|150002608|ref|NC_009614.1|:c4766878-4765676|name|BVU_3865|locus|BVU_3865|product|aspartate aminotransferase|note|catalyzes the formation of oxalozcetate and L-glutamate from L-aspartate and 2-oxoglutarate	2.6.1.-	-	Bacteroidaceae	0.205	0.7925	7.36	1.9025	-35.9024	-2.40063	-3.86585	3.86859	0.00686747	-	-	-
gi|150002608|ref|NC_009614.1|:c4861312-4860230|name|BVU_3946|locus|BVU_3946|product|GDP-mannose 4%2C6-dehydratase	4.2.1.47	b2053	Bacteroidaceae	0.44	0.1325	90.665	2.8275	-206.057	-21.3396	3.32075	32.0654	0.0011087	-	-	-
gi|150002608|ref|NC_009614.1|:c4922104-4918877|name|BVU_3997|locus|BVU_3997|product|carbamyl phosphate synthetase	6.3.5.5;2.1.3.2;3.5.2.3	b0033	Bacteroidaceae	0.16	1.73	4.48	3.6	-28	-2.08092	-10.8125	1.24444	0.0111954	-	-	-
gi|150002608|ref|NC_009614.1|:c4957041-4956343|name|BVU_4023|locus|BVU_4023|product|hypothetical protein	-	-	Bacteroidaceae	8.3075	13.0675	0.3125	0.2725	26.584	47.9541	-1.57298	1.14679	0.0108881	-	-	-
gi|150002608|ref|NC_009614.1|:c4995342-4993402|name|thrS|locus|BVU_4059|product|threonyl-tRNA synthetase|note|catalyzes a two-step reaction%2C first charging a threonine molecule by linking its carboxyl group to the alpha-phosphate of ATP%2C followed by transfer of the aminoacyl-adenylate to its tRNA%3B catalyzes the formation of threonyl-tRNA%28Thr%29 from threonine and tRNA%28Thr%29	6.1.1.3	b1719	Bacteroidaceae	0.645	1.2325	36.9625	6.8075	-57.3062	-5.52333	-1.91085	5.42967	0.00817471	-	-	-
gi|150002608|ref|NC_009614.1|:c503176-501539|name|groEL|locus|BVU_0345|product|chaperonin GroEL|note|60 kDa chaperone family%3B promotes refolding of misfolded polypeptides especially under stressful conditions%3B forms two stacked rings of heptamers to form a barrel-shaped 14mer%3B ends can be capped by GroES%3B misfolded proteins enter the barrel where they are refolded when GroES binds%3B many…	-	b4143	Bacteroidaceae	1.4	74.355	73.63	51.4125	-52.5929	1.44624	-53.1107	1.43214	0.0152413	-	0.00988732	-
gi|150006674|ref|NC_009615.1|:1110617-1112137|name|BDI_0960|locus|BDI_0960|product|alginate O-acetyltransferase	2.3.1.-	-	Porphyromonadaceae	0.3025	0.2975	0.4125	3.5725	-1.36364	-12.0084	1.01681	-8.66061	-	-	-	0.0313676
gi|150006674|ref|NC_009615.1|:1199221-1199874|name|BDI_1034|locus|BDI_1034|product|ABC transporter ATP-binding protein	-	-	Porphyromonadaceae	14.255	0.4075	2.0475	4.9275	6.96215	-12.092	34.9816	-2.40659	-	0.0417322	-	-
gi|150006674|ref|NC_009615.1|:1226546-1227544|name|BDI_1057|locus|BDI_1057|product|dehydrogenase	1.1.1.-	b1380	Porphyromonadaceae	17.7825	13.145	8.6725	94.1025	2.05045	-7.15881	1.3528	-10.8507	-	-	-	0.0486185
gi|150006674|ref|NC_009615.1|:1299273-1300541|name|BDI_1126|locus|BDI_1126|product|hypothetical protein	-	-	Porphyromonadaceae	2.35	1.5	0.6325	6.9425	3.71542	-4.62833	1.56667	-10.9763	-	-	-	0.0161686
gi|150006674|ref|NC_009615.1|:1305678-1307600|name|BDI_1132|locus|BDI_1132|product|helicase	3.6.4.12;3.6.4.13	-	Porphyromonadaceae	0.1575	0.1375	0.07	0.2275	2.25	-1.65455	1.14545	-3.25	-	-	-	0.0254048
gi|150006674|ref|NC_009615.1|:1329020-1329856|name|BDI_1149|locus|BDI_1149|product|hypothetical protein	-	-	Porphyromonadaceae	10.23	5.3575	3.7925	54.2275	2.69743	-10.1218	1.90947	-14.2986	-	-	-	0.0184157
gi|150006674|ref|NC_009615.1|:1433642-1434373|name|trmD|locus|BDI_1235|product|tRNA %28guanine-N%281%29-%29-methyltransferase|note|methylates guanosine-37 in various tRNAs%3B uses S-adenosyl-L-methionine to transfer methyl group to tRNA	2.1.1.228	b2607	Porphyromonadaceae	1.5525	23.9025	0.98	3.9975	1.58418	5.97936	-15.3961	-4.07908	-	-	0.017235	-
gi|150006674|ref|NC_009615.1|:1444335-1445411|name|BDI_1244|locus|BDI_1244|product|Mg2%2B%2FCo2%2B transport protein	-	-	Porphyromonadaceae	7.3	5.8325	2.8775	31.6975	2.53692	-5.43463	1.25161	-11.0156	-	-	-	0.0496766
gi|150006674|ref|NC_009615.1|:1581945-1582454|name|BDI_1362|locus|BDI_1362|product|bacterioferritin-like protein	-	-	Porphyromonadaceae	22.225	17.0075	1.4425	25.8575	15.4073	-1.52036	1.30678	-17.9255	0.0474726	-	-	0.00562116
gi|150006674|ref|NC_009615.1|:1589130-1590488|name|BDI_1370|locus|BDI_1370|product|ABC transporter	3.6.3.30	b0262	Porphyromonadaceae	0.4025	4.11	0.06	0.4125	6.70833	9.96364	-10.2112	-6.875	-	-	0.031861	-
gi|150006674|ref|NC_009615.1|:1597262-1598107|name|BDI_1377|locus|BDI_1377|product|prephenate dehydratase	4.2.1.91	-	Porphyromonadaceae	4.955	4.425	1.0425	29.6325	4.753	-6.69661	1.11977	-28.4245	-	-	-	0.00223297
gi|150006674|ref|NC_009615.1|:1599295-1600365|name|BDI_1379|locus|BDI_1379|product|phospho-2-dehydro-3-deoxyheptonate aldolase	2.5.1.54;5.4.99.5	-	Porphyromonadaceae	2.645	2.8175	0.495	3.83	5.34343	-1.35936	-1.06522	-7.73737	-	-	-	0.0291289
gi|150006674|ref|NC_009615.1|:1618090-1620171|name|BDI_1394|locus|BDI_1394|product|hypothetical protein	-	-	Porphyromonadaceae	3.8125	2.235	0.28	1.0775	13.6161	2.07425	1.70582	-3.84821	0.0478068	-	-	-
gi|150006674|ref|NC_009615.1|:1790627-1792246|name|BDI_1528|locus|BDI_1528|product|ABC transporter ATP-binding protein	-	b0820	Porphyromonadaceae	0.98	0.7175	0.405	9.8025	2.41975	-13.662	1.36585	-24.2037	-	-	-	0.00128076
gi|150006674|ref|NC_009615.1|:1814946-1815878|name|BDI_1552|locus|BDI_1552|product|hypothetical protein	-	-	Porphyromonadaceae	0.4825	0.1225	2.71	53.975	-5.61658	-440.612	3.93878	-19.917	-	-	-	0.00525172
gi|150006674|ref|NC_009615.1|:1845349-1845978|name|mpi|locus|BDI_1574|product|multiple promoter invertase|note|in Bacteroides fragilis this site-specific serine recombinase globally regulates a number of loci involved in capsular polysaccharide production	-	-	Porphyromonadaceae	4.445	3.855	0.3275	2.025	13.5725	1.9037	1.15305	-6.18321	0.03075	-	-	0.0283529
gi|150006674|ref|NC_009615.1|:1862628-1864460|name|BDI_1590|locus|BDI_1590|product|hypothetical protein	-	-	Porphyromonadaceae	0.4725	0.275	0.155	8.1075	3.04839	-29.4818	1.71818	-52.3065	-	0.0251985	-	-
gi|150006674|ref|NC_009615.1|:188371-189198|name|BDI_0179|locus|BDI_0179|product|pantothenate kinase|note|type III%3B catalyzes the formation of %28R%29-4%27-phosphopantothenate from %28R%29-pantothenate in coenzyme A biosynthesis%3B type III pantothenate kinases are not subject to feedback inhibition from coenzyme A and have a high Km for ATP	2.7.1.33	-	Porphyromonadaceae	0.975	0.48	27.2725	1.45	-27.9718	-3.02083	2.03125	18.8086	0.00546007	-	-	-
gi|150006674|ref|NC_009615.1|:198308-199417|name|BDI_0187|locus|BDI_0187|product|4-hydroxythreonine-4-phosphate dehydrogenase	1.1.1.262	b0052	Porphyromonadaceae	1.1575	2.1675	18.81	22.5625	-16.2505	-10.4095	-1.87257	-1.19949	0.0177151	-	-	-
gi|150006674|ref|NC_009615.1|:2022894-2024375|name|BDI_1707|locus|BDI_1707|product|hypothetical protein	-	-	Porphyromonadaceae	3.165	2.43	0.745	13.12	4.24832	-5.39918	1.30247	-17.6107	-	-	-	0.00793242
gi|150006674|ref|NC_009615.1|:2106350-2107519|name|BDI_1771|locus|BDI_1771|product|hypothetical protein	-	-	Porphyromonadaceae	0.225	0.25	9.9225	27.88	-44.1	-111.52	-1.11111	-2.80978	0.00366368	-	-	-
gi|150006674|ref|NC_009615.1|:2121104-2122102|name|BDI_1780|locus|BDI_1780|product|hypothetical protein	-	-	Porphyromonadaceae	1.1175	1.1475	0.61	58.09	1.83197	-50.6231	-1.02685	-95.2295	-	0.0341792	-	8.9641e-05
gi|150006674|ref|NC_009615.1|:2160860-2162581|name|BDI_1812|locus|BDI_1812|product|stable NiFe hydrogenase large subunit	1.12.99.6	b0973	Porphyromonadaceae	12.6725	6.6975	1.5225	48.865	8.32348	-7.29601	1.89212	-32.0952	-	-	-	0.00322132
gi|150006674|ref|NC_009615.1|:2172469-2173392|name|BDI_1821|locus|BDI_1821|product|hypothetical protein	-	-	Porphyromonadaceae	0.365	0.26	0.27	2.4825	1.35185	-9.54808	1.40385	-9.19444	-	0.0368766	-	0.00727145
gi|150006674|ref|NC_009615.1|:2213118-2214131|name|BDI_1860|locus|BDI_1860|product|hypothetical protein	-	-	Porphyromonadaceae	9.465	2.9925	1.6875	9.885	5.60889	-3.30326	3.16291	-5.85778	-	-	-	0.0412416
gi|150006674|ref|NC_009615.1|:2277578-2278258|name|BDI_1918|locus|BDI_1918|product|dethiobiotin synthetase	6.3.3.3	b0778	Porphyromonadaceae	2.2075	0.535	0.7075	6.22	3.12014	-11.6262	4.12617	-8.79152	-	0.0333168	-	0.0213066
gi|150006674|ref|NC_009615.1|:2306448-2306702|name|rpmE2|locus|BDI_1945|product|50S ribosomal protein L31|note|RpmE2%3B there appears to be two types of ribosomal proteins L31 in bacterial genomes%3B some contain a CxxC motif while others do not%3B Bacillus subtilis has both types%3B the proteins in this cluster do not have the CXXC motif%3B RpmE is found in exponentially growing Bacilli while Yt…	-	b0296	Porphyromonadaceae	2.8075	77.94	9.95	13.5425	-3.54408	5.75522	-27.7614	-1.36106	-	-	0.00317723	-
gi|150006674|ref|NC_009615.1|:2306792-2307889|name|BDI_1946|locus|BDI_1946|product|hypothetical protein	2.7.1.162	-	Porphyromonadaceae	1.32	1.295	17.9525	4.85	-13.6004	-3.74517	1.01931	3.70155	0.028816	-	-	-
gi|150006674|ref|NC_009615.1|:2338069-2338902|name|BDI_1975|locus|BDI_1975|product|hypothetical protein	-	-	Porphyromonadaceae	0.7575	0.4	0.725	12.3475	1.04483	-30.8688	1.89375	-17.031	-	0.0220068	-	0.00307698
gi|150006674|ref|NC_009615.1|:2341524-2342873|name|BDI_1977|locus|BDI_1977|product|anaerobic C4-dicarboxylate transporter|note|functions in anaerobic transport of C4-dicarboxylate compounds such as fumarate%3B similar to dcuB	-	b4123	Porphyromonadaceae	1.0025	2.265	1.85	29.1625	-1.84539	-12.8753	-2.25935	-15.7635	-	-	-	0.0220668
gi|150006674|ref|NC_009615.1|:2383369-2384088|name|BDI_2017|locus|BDI_2017|product|imidazole-4-carboxamide isomerase	5.3.1.16	b2024	Porphyromonadaceae	1.5175	1.465	0.7575	5.255	2.0033	-3.58703	1.03584	-6.93729	-	-	-	0.0351028
gi|150006674|ref|NC_009615.1|:2402933-2404015|name|BDI_2038|locus|BDI_2038|product|peptide methionine sulfoxide reductase	1.8.4.11;1.8.4.12	b4219	Porphyromonadaceae	3.43	2.1475	0.6075	4.0375	5.64609	-1.88009	1.59721	-6.64609	-	-	-	0.0456552
gi|150006674|ref|NC_009615.1|:2423069-2423893|name|BDI_2054|locus|BDI_2054|product|lipoprotein	-	-	Porphyromonadaceae	0.54	0.62	0.25	58.2675	2.16	-93.9798	-1.14815	-233.07	-	0.0113045	-	4.62914e-06
gi|150006674|ref|NC_009615.1|:2463508-2464683|name|BDI_2080|locus|BDI_2080|product|aminotransferase	4.4.1.8	-	Porphyromonadaceae	1.145	0.76	18.3275	10.715	-16.0066	-14.0987	1.50658	1.71045	0.0182297	-	-	-
gi|150006674|ref|NC_009615.1|:2465411-2466487|name|BDI_2082|locus|BDI_2082|product|chorismate synthase|note|catalyzes the formation of chorismate from 5-O-%281-carboxyvinyl%29-3-phosphoshikimate in aromatic amino acid biosynthesis	4.2.3.5	b2329	Porphyromonadaceae	5.93	6.3275	0.6175	12.1625	9.60324	-1.92217	-1.06703	-19.6964	-	-	-	0.00387953
gi|150006674|ref|NC_009615.1|:2497648-2498640|name|BDI_2116|locus|BDI_2116|product|hypothetical protein	-	-	Porphyromonadaceae	2.43	61.32	25.825	9.54	-10.6276	6.42767	-25.2346	2.70702	0.0416276	-	0.0102398	-
gi|150006674|ref|NC_009615.1|:2558620-2559180|name|BDI_2172|locus|BDI_2172|product|flavoredoxin	-	-	Porphyromonadaceae	0.8525	0.945	0.9675	9.37	-1.1349	-9.91534	-1.1085	-9.68475	-	-	-	0.0260971
gi|150006674|ref|NC_009615.1|:2740143-2741144|name|BDI_2329|locus|BDI_2329|product|lysophospholipase	-	-	Porphyromonadaceae	0.19	0.28	0.375	2.1675	-1.97368	-7.74107	-1.47368	-5.78	-	-	-	0.0428616
gi|150006674|ref|NC_009615.1|:283364-283804|name|BDI_0258|locus|BDI_0258|product|hypothetical protein	-	-	Porphyromonadaceae	0.3375	0.9925	0.94	8.1375	-2.78519	-8.19899	-2.94074	-8.65691	-	-	-	0.00955154
gi|150006674|ref|NC_009615.1|:2918476-2919027|name|BDI_2477|locus|BDI_2477|product|RNA polymerase ECF-type sigma factor	-	-	Porphyromonadaceae	3.0675	5.655	0.48	0.28	6.39062	20.1964	-1.84352	1.71429	-	0.0470345	-	-
gi|150006674|ref|NC_009615.1|:2956205-2956897|name|BDI_2508|locus|BDI_2508|product|HAD superfamily hydrolase	3.1.3.5	b4374	Porphyromonadaceae	1.66	2.0125	14.38	28.685	-8.66265	-14.2534	-1.21235	-1.99478	0.0442128	-	-	-
gi|150006674|ref|NC_009615.1|:3087582-3089144|name|BDI_2610|locus|BDI_2610|product|arylsulfatase|note|can hydrolyze p-nitrophenyl sulfate%3B contains a specific cysteine that is converted into C%7Balpha%5D-formylglycine upon activation with the anaerobic sulfatase-maturase	3.1.6.1	b1498	Porphyromonadaceae	0.415	0.55	3.7775	1.2925	-9.10241	-2.35	-1.3253	2.92263	0.0477554	-	-	-
gi|150006674|ref|NC_009615.1|:3089248-3089907|name|BDI_2611|locus|BDI_2611|product|hypothetical protein	-	-	Porphyromonadaceae	0.965	3.36	17.02	5.7775	-17.6373	-1.71949	-3.48187	2.94591	0.0119208	-	-	-
gi|150006674|ref|NC_009615.1|:3120744-3121829|name|BDI_2640|locus|BDI_2640|product|hypothetical protein	-	-	Porphyromonadaceae	2.6	1.2675	1.4025	16.71	1.85383	-13.1834	2.05128	-11.9144	-	-	-	0.0158965
gi|150006674|ref|NC_009615.1|:3249360-3250043|name|BDI_2733|locus|BDI_2733|product|hypothetical protein	-	-	Porphyromonadaceae	3.5225	0.555	0.6875	10.56	5.12364	-19.027	6.34685	-15.36	-	0.0173368	-	0.00464568
gi|150006674|ref|NC_009615.1|:3358011-3359144|name|BDI_2815|locus|BDI_2815|product|mannosyltransferase	-	-	Porphyromonadaceae	1.0975	0.7375	0.135	0.6725	8.12963	1.09665	1.48814	-4.98148	-	-	-	0.0299651
gi|150006674|ref|NC_009615.1|:3449734-3451098|name|BDI_2890|locus|BDI_2890|product|Na%2B-dependent transporter	-	-	Porphyromonadaceae	0.6875	0.28	0.89	5.2525	-1.29455	-18.7589	2.45536	-5.90169	-	0.0251985	-	-
gi|150006674|ref|NC_009615.1|:3479056-3480225|name|BDI_2912|locus|BDI_2912|product|aminopeptidase	-	-	Porphyromonadaceae	0.3725	1.2075	15.9	1.4425	-42.6846	-1.19462	-3.24161	11.0225	0.00242906	-	-	-
gi|150006674|ref|NC_009615.1|:3517147-3518064|name|BDI_2941|locus|BDI_2941|product|N-acetylneuraminate lyase	4.1.3.3	-	Porphyromonadaceae	1.0225	0.4225	7.88	5.0925	-7.7066	-12.0533	2.42012	1.54737	-	0.0443909	-	-
gi|150006674|ref|NC_009615.1|:3518068-3519270|name|BDI_2942|locus|BDI_2942|product|renin-binding protein-like protein	-	-	Porphyromonadaceae	14.295	0.3975	28.7075	5.06	-2.00822	-12.7296	35.9623	5.67342	-	0.0492491	-	-
gi|150006674|ref|NC_009615.1|:3520672-3523947|name|BDI_2944|locus|BDI_2944|product|hypothetical protein	-	-	Porphyromonadaceae	1.4325	9.5275	0.0875	0.185	16.3714	51.5	-6.65096	-2.11429	0.0203062	0.0464639	-	-
gi|150006674|ref|NC_009615.1|:3584135-3584611|name|BDI_2996|locus|BDI_2996|product|hypothetical protein	-	-	Porphyromonadaceae	3.1875	1.045	1.6025	12.3075	1.98908	-11.7775	3.05024	-7.68019	-	0.0480505	-	-
gi|150006674|ref|NC_009615.1|:3627253-3628698|name|BDI_3030|locus|BDI_3030|product|Icc family phosphohydrolase	-	-	Porphyromonadaceae	1.1425	1.7	0.7825	8.625	1.46006	-5.07353	-1.48796	-11.0224	-	-	-	0.0212985
gi|150006674|ref|NC_009615.1|:3702822-3703301|name|BDI_3088|locus|BDI_3088|product|5-nitroimidazole antibiotic resistance protein	-	-	Porphyromonadaceae	0.6075	0.4225	6.235	6.76	-10.2634	-16	1.43787	-1.0842	-	0.0313927	-	-
gi|150006674|ref|NC_009615.1|:3830462-3832657|name|BDI_3167|locus|BDI_3167|product|ABC transporter ATP-binding protein	3.4.22.-	b0914	Porphyromonadaceae	4.3875	0.15	0.5975	12.92	7.3431	-86.1333	29.25	-21.6234	-	-	-	0.00835901
gi|150006674|ref|NC_009615.1|:391086-392105|name|BDI_0343|locus|BDI_0343|product|hypothetical protein	-	-	Porphyromonadaceae	3.325	1.83	1.165	12.955	2.85408	-7.07923	1.81694	-11.1202	-	-	-	0.0233524
gi|150006674|ref|NC_009615.1|:404209-405123|name|BDI_0353|locus|BDI_0353|product|chaperone DnAJ	-	b1000	Porphyromonadaceae	36.83	21.8125	0.3075	17.95	119.772	1.21518	1.68848	-58.374	0.00248187	-	-	0.000154481
gi|150006674|ref|NC_009615.1|:4063870-4065096|name|BDI_3353|locus|BDI_3353|product|efflux system periplasmic protein	-	-	Porphyromonadaceae	3.6625	1.3425	0.1675	0.575	21.8657	2.33478	2.72812	-3.43284	0.0166275	-	-	-
gi|150006674|ref|NC_009615.1|:408598-408885|name|BDI_0358|locus|BDI_0358|product|hypothetical protein	-	-	Porphyromonadaceae	1387.12	2375.41	740.495	2617.89	1.87323	-1.10208	-1.71248	-3.53532	-	-	-	0
gi|150006674|ref|NC_009615.1|:410975-411835|name|BDI_0360|locus|BDI_0360|product|RNA polymerase sigma factor rpoD	-	b3067	Porphyromonadaceae	6.5175	197.412	24.975	17.275	-3.83199	11.4276	-30.2896	1.44573	-	-	0.0405456	-
gi|150006674|ref|NC_009615.1|:4157893-4159896|name|BDI_3417|locus|BDI_3417|product|vitamin B12 receptor	-	-	Porphyromonadaceae	0.2225	0.9425	0.2675	10.155	-1.20225	-10.7745	-4.23596	-37.9626	-	-	-	0.000456048
gi|150006674|ref|NC_009615.1|:4210993-4211838|name|BDI_3455|locus|BDI_3455|product|anti-sigma factor	-	-	Porphyromonadaceae	0.7275	5.8525	1.14	5.085	-1.56701	1.15093	-8.04467	-4.46053	-	-	0.0285812	-
gi|150006674|ref|NC_009615.1|:421162-422082|name|BDI_0368|locus|BDI_0368|product|xylanase	3.1.1.72	-	Porphyromonadaceae	1.72	1.48	153.605	15.07	-89.3052	-10.1824	1.16216	10.1928	0.00528167	-	-	-
gi|150006674|ref|NC_009615.1|:422289-424601|name|BDI_0369|locus|BDI_0369|product|beta-glucosidase	3.2.1.21	b2132	Porphyromonadaceae	0.9125	28.8225	0.08	0.04	11.4062	720.563	-31.5863	2	-	-	0.0106379	-
gi|150006674|ref|NC_009615.1|:4223922-4227191|name|BDI_3464|locus|BDI_3464|product|hypothetical protein	-	-	Porphyromonadaceae	0	0	0.895	15.54	-0.895	-15.54	0	-17.3631	-	-	-	0.013811
gi|150006674|ref|NC_009615.1|:4355675-4356667|name|BDI_3563|locus|BDI_3563|product|sugar phosphate isomerase%2Fepimerase	-	-	Porphyromonadaceae	0.8275	0.545	13.1375	2.125	-15.8761	-3.89908	1.51835	6.18235	0.0189613	-	-	-
gi|150006674|ref|NC_009615.1|:4361046-4361858|name|nagB|locus|BDI_3568|product|glucosamine-6-phosphate deaminase|note|catalyzes the reversible formation of fructose 6-phosphate from glucosamine 6-phosphate	3.5.99.6	b0678	Porphyromonadaceae	3.745	2.64	56.34	19.31	-15.0441	-7.31439	1.41856	2.91766	0.0432816	-	-	-
gi|150006674|ref|NC_009615.1|:4375959-4377140|name|BDI_3578|locus|BDI_3578|product|phosphoribosylglycinamide formyltransferase	2.1.2.-	b1849	Porphyromonadaceae	0.6975	0.5775	3.225	10.01	-4.62366	-17.3333	1.20779	-3.10388	-	0.0333228	-	-
gi|150006674|ref|NC_009615.1|:441903-442697|name|BDI_0388|locus|BDI_0388|product|hypothetical protein	-	-	Porphyromonadaceae	0	0	0.395	2.2875	-0.395	-2.2875	0	-5.79114	-	-	-	0.0437792
gi|150006674|ref|NC_009615.1|:4489008-4491986|name|BDI_3672|locus|BDI_3672|product|hypothetical protein	-	-	Porphyromonadaceae	7.3525	3.0425	19.2625	235.36	-2.61986	-77.3574	2.4166	-12.2186	-	-	-	0
gi|150006674|ref|NC_009615.1|:4503369-4503755|name|BDI_3680|locus|BDI_3680|product|chaperonin	-	-	Porphyromonadaceae	0.61	0.7575	319.112	64.0775	-523.135	-84.5908	-1.2418	4.9801	-	0.00401784	-	-
gi|150006674|ref|NC_009615.1|:4504665-4506140|name|BDI_3682|locus|BDI_3682|product|NADPH-dependent glutamate synthase	1.8.1.19;1.18.1.2	b3213	Porphyromonadaceae	2.515	3.975	4.255	187.425	-1.69185	-47.1509	-1.58052	-44.0482	-	-	-	0.0313507
gi|150006674|ref|NC_009615.1|:4516337-4517080|name|BDI_3698|locus|BDI_3698|product|UDP pyrophosphate synthetase	2.5.1.-	b0174	Porphyromonadaceae	2.565	1.31	35.355	2.4875	-13.7836	-1.89885	1.95802	14.2131	0.032336	-	-	-
gi|150006674|ref|NC_009615.1|:4541738-4542175|name|BDI_3721|locus|BDI_3721|product|hypothetical protein	-	-	Porphyromonadaceae	20.165	15.6875	1.23	17.9675	16.3943	-1.14534	1.28542	-14.6077	0.045514	-	-	0.00886567
gi|150006674|ref|NC_009615.1|:461367-462143|name|BDI_0402|locus|BDI_0402|product|glycerophosphodiester phosphodiesterase	-	-	Porphyromonadaceae	1.4875	1.0925	0.7825	6.35	1.90096	-5.81236	1.36156	-8.11502	-	-	-	0.0401349
gi|150006674|ref|NC_009615.1|:467684-468952|name|BDI_0408|locus|BDI_0408|product|RNA polymerase ECF-type sigma factor	-	-	Porphyromonadaceae	5.585	1.61	3.1075	50.5875	1.79726	-31.4208	3.46894	-16.2792	-	-	-	0.0188975
gi|150006674|ref|NC_009615.1|:554304-555632|name|BDI_0481|locus|BDI_0481|product|membrane-associated zinc metalloprotease	3.4.24.-	-	Porphyromonadaceae	2.62	22.93	1.465	24.3675	1.7884	-1.06269	-8.75191	-16.6331	-	-	-	0.00917135
gi|150006674|ref|NC_009615.1|:581185-582657|name|BDI_0496|locus|BDI_0496|product|hypothetical protein	-	-	Porphyromonadaceae	0.26	5.44	0	0	0.26	5.44	-20.9231	0	-	-	0.00833434	-
gi|150006674|ref|NC_009615.1|:583390-584568|name|BDI_0498|locus|BDI_0498|product|integrase	-	-	Porphyromonadaceae	3.65	3.88	0.75	8.78	4.86667	-2.26289	-1.06301	-11.7067	-	-	-	0.0147184
gi|150006674|ref|NC_009615.1|:615697-617421|name|BDI_0521|locus|BDI_0521|product|hypothetical protein	-	-	Porphyromonadaceae	1.8675	2.2275	2.685	28.285	-1.43775	-12.6981	-1.19277	-10.5345	-	-	-	0.0347702
gi|150006674|ref|NC_009615.1|:635555-637549|name|BDI_0535|locus|BDI_0535|product|glycoside hydrolase|note|related to alpha-glucosidases	3.2.1.22	-	Porphyromonadaceae	0.6975	0.3	6.2725	5.105	-8.99283	-17.0167	2.325	1.2287	-	0.0362941	-	-
gi|150006674|ref|NC_009615.1|:755052-757538|name|BDI_0637|locus|BDI_0637|product|two-component system sensor histidine kinase	2.7.13.3	b2370	Porphyromonadaceae	1.6925	1.59	1.065	9.0925	1.5892	-5.71855	1.06447	-8.53756	-	-	-	0.0373387
gi|150006674|ref|NC_009615.1|:759132-760451|name|BDI_0639|locus|BDI_0639|product|two-component system response regulator RteB	-	b4004	Porphyromonadaceae	2.1875	2.0475	0.735	12.815	2.97619	-6.25885	1.06838	-17.4354	-	-	-	0.00439652
gi|150006674|ref|NC_009615.1|:770473-771939|name|BDI_0647|locus|BDI_0647|product|glucose-6-phosphate 1-dehydrogenase	1.1.1.49	b1852	Porphyromonadaceae	114.003	47.56	31.6775	402.96	3.59885	-8.47267	2.39702	-12.7207	-	0	-	0
gi|150006674|ref|NC_009615.1|:775496-776662|name|BDI_0652|locus|BDI_0652|product|GDP-D-mannose dehydratase	4.2.1.47	b2053	Porphyromonadaceae	1.495	30.54	3.92	1.0525	-2.62207	29.0166	-20.4281	3.72447	-	-	0.0140248	-
gi|150006674|ref|NC_009615.1|:786620-787246|name|infC|locus|BDI_0661|product|translation initiation factor IF-3|note|IF-3 has several functions that are required and promote translation initiation including%3B preventing association of 70S by binding to 30S%3B monitoring codon-anticodon interactions by promoting disassociation of fMet-tRNA%28fMet%29 from initiation complexes formed on leaderless …	-	b1718	Porphyromonadaceae	10.4575	5.915	2.9375	27.3125	3.56	-4.6175	1.76796	-9.29787	-	-	-	0.0328889
gi|150006674|ref|NC_009615.1|:788928-791105|name|BDI_0665|locus|BDI_0665|product|beta-N-acetylhexosaminidase	3.2.1.52	-	Porphyromonadaceae	0.8875	0.495	9.8125	6.0625	-11.0563	-12.2475	1.79293	1.61856	0.0426074	-	-	-
gi|150006674|ref|NC_009615.1|:839083-839829|name|BDI_0708|locus|BDI_0708|product|tRNA%2FrRNA methyltransferase	2.1.1.185	-	Porphyromonadaceae	3.585	1.9825	0.97	7.4175	3.69588	-3.74149	1.80832	-7.64691	-	-	-	0.0223355
gi|150006674|ref|NC_009615.1|:842369-843370|name|BDI_0711|locus|BDI_0711|product|malate dehydrogenase	1.1.1.37	-	Porphyromonadaceae	38.695	21.015	5.6925	84.7	6.79754	-4.03045	1.8413	-14.8792	-	-	-	0.0226241
gi|150006674|ref|NC_009615.1|:9298-10545|name|BDI_0007|locus|BDI_0007|product|hypothetical protein	-	-	Porphyromonadaceae	0.24	0.795	0.7425	5.175	-3.09375	-6.50943	-3.3125	-6.9697	-	-	-	0.040982
gi|150006674|ref|NC_009615.1|:933242-934795|name|BDI_0793|locus|BDI_0793|product|Na%2B%2Fsulfate symporter	-	-	Porphyromonadaceae	0.53	0.35	7.3175	9.2975	-13.8066	-26.5643	1.51429	-1.27058	0.0223322	-	-	-
gi|150006674|ref|NC_009615.1|:939894-941888|name|BDI_0799|locus|BDI_0799|product|DNA ligase	6.5.1.2	b2411	Porphyromonadaceae	4.4275	1.8225	2.7075	47.0475	1.63527	-25.8148	2.42936	-17.3767	-	-	-	0.0205526
gi|150006674|ref|NC_009615.1|:965338-966681|name|BDI_0818|locus|BDI_0818|product|hypothetical protein	-	-	Porphyromonadaceae	1.6275	0.955	0.9375	11.57	1.736	-12.1152	1.70419	-12.3413	-	-	-	0.0135148
gi|150006674|ref|NC_009615.1|:c103504-102209|name|BDI_0092|locus|BDI_0092|product|hypothetical protein	-	-	Porphyromonadaceae	8.125	0.9075	0.3975	24.8025	20.4403	-27.3306	8.95317	-62.3962	0.0270857	0.0445827	-	0.000410276
gi|150006674|ref|NC_009615.1|:c1056042-1054510|name|BDI_0919|locus|BDI_0919|product|modulator of DNA gyrase	-	b3244	Porphyromonadaceae	0.7975	1.8625	8.8525	5.0275	-11.1003	-2.69933	-2.33542	1.76082	0.031837	-	-	-
gi|150006674|ref|NC_009615.1|:c1059064-1057298|name|BDI_0921|locus|BDI_0921|product|hypothetical protein	-	-	Porphyromonadaceae	0.275	0.6625	4.125	21.3125	-15	-32.1698	-2.40909	-5.16667	0.0200263	-	-	-
gi|150006674|ref|NC_009615.1|:c1113669-1112374|name|BDI_0961|locus|BDI_0961|product|membrane transport protein	-	b0577	Porphyromonadaceae	0.49	0.5	0.5625	4.3175	-1.14796	-8.635	-1.02041	-7.67556	-	-	-	0.0346406
gi|150006674|ref|NC_009615.1|:c116573-115740|name|BDI_0107|locus|BDI_0107|product|flagellar motor protein MotB	-	-	Porphyromonadaceae	4.2375	2.5675	1.63	109.138	2.59969	-42.5073	1.65044	-66.9555	-	-	-	0.000462552
gi|150006674|ref|NC_009615.1|:c1213124-1212162|name|BDI_1046|locus|BDI_1046|product|hypothetical protein	-	-	Porphyromonadaceae	0.795	0.6225	1.0475	8.2275	-1.31761	-13.2169	1.27711	-7.85442	-	-	-	0.0384034
gi|150006674|ref|NC_009615.1|:c1237618-1235837|name|BDI_1065|locus|BDI_1065|product|precorrin-4 C%2811%29-methyltransferase	2.1.1.271	b3368	Porphyromonadaceae	5.82	2.655	1.275	26.47	4.56471	-9.96987	2.19209	-20.7608	-	-	-	0.00525172
gi|150006674|ref|NC_009615.1|:c1290953-1289931|name|BDI_1115|locus|BDI_1115|product|hypothetical protein	-	-	Porphyromonadaceae	6	0.7725	0.95	19.6125	6.31579	-25.3883	7.76699	-20.6447	-	0.0350439	-	0.00613639
gi|150006674|ref|NC_009615.1|:c1297770-1296568|name|BDI_1124|locus|BDI_1124|product|Na%28%2B%29-translocating NADH-quinone reductase subunit B|note|uses the energy from reduction of ubiquinone-1 to ubiquinol to move Na%28%2B%29 ions from the cytoplasm to the periplasm	1.6.5.-	-	Porphyromonadaceae	1.1025	1.62	13.19	3.5825	-11.9637	-2.21142	-1.46939	3.68179	0.0298675	-	-	-
gi|150006674|ref|NC_009615.1|:c1394850-1393210|name|BDI_1198|locus|BDI_1198|product|dipeptidase	3.4.-.-	-	Porphyromonadaceae	10.1775	4.75	1.66	21.4825	6.13102	-4.52263	2.14263	-12.9413	-	-	-	0.0222615
gi|150006674|ref|NC_009615.1|:c1401300-1400467|name|BDI_1207|locus|BDI_1207|product|hypothetical protein	-	-	Porphyromonadaceae	5.1875	3.415	1.08	11.1775	4.80324	-3.27306	1.51903	-10.3495	-	-	-	0.0177747
gi|150006674|ref|NC_009615.1|:c1412311-1411661|name|BDI_1218|locus|BDI_1218|product|hypothetical protein	-	-	Porphyromonadaceae	76.275	57.1225	2.9225	24.38	26.0992	2.34301	1.33529	-8.34217	0.0320934	-	-	0.0319703
gi|150006674|ref|NC_009615.1|:c1440188-1439604|name|BDI_1241|locus|BDI_1241|product|molecular chaperon GrpE protein	-	-	Porphyromonadaceae	2.5125	2.25	0.4625	4.815	5.43243	-2.14	1.11667	-10.4108	-	-	-	0.00789351
gi|150006674|ref|NC_009615.1|:c1526105-1525092|name|BDI_1312|locus|BDI_1312|product|endonuclease	3.1.30.-	-	Porphyromonadaceae	4.875	0.2325	0.2125	1.6675	22.9412	-7.17204	20.9677	-7.84706	-	-	0.0459064	-
gi|150006674|ref|NC_009615.1|:c1648990-1647878|name|BDI_1420|locus|BDI_1420|product|transcriptional regulator UpxY-like protein	-	-	Porphyromonadaceae	5.2775	1.46	0.22	0.22	23.9886	6.63636	3.61473	0	0.0147728	-	-	-
gi|150006674|ref|NC_009615.1|:c1729137-1727026|name|BDI_1481|locus|BDI_1481|product|peptidase	3.4.14.-	-	Porphyromonadaceae	1.14	0.84	1.8375	18.7925	-1.61184	-22.372	1.35714	-10.2272	-	-	-	0.0437792
gi|150006674|ref|NC_009615.1|:c1746522-1745356|name|BDI_1493|locus|BDI_1493|product|acriflavine resistance protein A	-	b3513	Porphyromonadaceae	2.54	30.465	7.1725	0.085	-2.82382	358.412	-11.9941	84.3824	-	0.00153029	0.0466519	0.00753304
gi|150006674|ref|NC_009615.1|:c1757358-1756336|name|BDI_1505|locus|BDI_1505|product|L-threonine aldolase	4.1.2.48	-	Porphyromonadaceae	2.56	2.27	46.8025	62.3625	-18.2822	-27.4725	1.12775	-1.33246	0.0397704	-	-	-
gi|150006674|ref|NC_009615.1|:c1814520-1813396|name|BDI_1550|locus|BDI_1550|product|choloylglycine hydrolase	-	-	Porphyromonadaceae	9.735	4.1275	3.255	30.79	2.99078	-7.45972	2.35857	-9.45929	-	-	-	0.0397866
gi|150006674|ref|NC_009615.1|:c1842090-1839532|name|BDI_1572|locus|BDI_1572|product|hypothetical protein	-	-	Porphyromonadaceae	1.0075	0.72	0.5225	9.495	1.92823	-13.1875	1.39931	-18.1722	-	-	-	0.0102036
gi|150006674|ref|NC_009615.1|:c1881582-1880398|name|BDI_1604|locus|BDI_1604|product|hypothetical protein	-	-	Porphyromonadaceae	4.0575	1.82	0.435	7.635	9.32759	-4.19505	2.2294	-17.5517	-	-	-	0.00367858
gi|150006674|ref|NC_009615.1|:c1933841-1931487|name|BDI_1635|locus|BDI_1635|product|ABC transporter permease	-	-	Porphyromonadaceae	0.36	0.755	1.0525	21.7925	-2.92361	-28.8642	-2.09722	-20.7055	-	-	-	0.00676259
gi|150006674|ref|NC_009615.1|:c1940004-1938994|name|BDI_1641|locus|BDI_1641|product|hypothetical protein	-	b0508	Porphyromonadaceae	0.6375	0.29	7.2125	2.2775	-11.3137	-7.85345	2.19828	3.16685	0.0291571	-	-	-
gi|150006674|ref|NC_009615.1|:c1952577-1951645|name|BDI_1651|locus|BDI_1651|product|glycosyl transferase family protein|note|related to beta-glycosyltransferases	2.4.-.-	b2351	Porphyromonadaceae	8.21	0.6275	0.7975	22.875	10.2947	-36.4542	13.0837	-28.6834	-	-	-	0.00249606
gi|150006674|ref|NC_009615.1|:c1975744-1974167|name|BDI_1670|locus|BDI_1670|product|carboxylase	6.4.1.1	-	Porphyromonadaceae	3.1825	7.8675	2.92	27.9025	1.0899	-3.54655	-2.47211	-9.55565	-	-	-	0.0433267
gi|150006674|ref|NC_009615.1|:c1987325-1983951|name|BDI_1677|locus|BDI_1677|product|hypothetical protein	-	-	Porphyromonadaceae	4.125	3.8825	0.1325	0.5	31.1321	7.765	1.06246	-3.77358	0.0109063	-	-	-
gi|150006674|ref|NC_009615.1|:c2065669-2064695|name|fmt|locus|BDI_1742|product|methionyl-tRNA formyltransferase|note|modifies the free amino group of the aminoacyl moiety of methionyl-tRNA%28fMet%29 which is important in translation initiation%3B inactivation of this gene in Escherichia coli severely impairs growth	2.1.2.9	b3288	Porphyromonadaceae	0.3	0.515	1.64	8.19	-5.46667	-15.9029	-1.71667	-4.9939	-	0.041451	-	-
gi|150006674|ref|NC_009615.1|:c2074332-2073421|name|BDI_1748|locus|BDI_1748|product|hypothetical protein	-	-	Porphyromonadaceae	0.19	0.2225	3.07	4.565	-16.1579	-20.5169	-1.17105	-1.48697	-	0.0184717	-	-
gi|150006674|ref|NC_009615.1|:c2083624-2082626|name|BDI_1755|locus|BDI_1755|product|asparaginase	3.4.19.5	b0828	Porphyromonadaceae	26.6075	13.485	0.44	0.8225	60.4716	16.3951	1.97312	-1.86932	0.00726034	-	-	-
gi|150006674|ref|NC_009615.1|:c2104260-2103718|name|BDI_1768|locus|BDI_1768|product|carbonic anhydrase	4.2.1.1	-	Porphyromonadaceae	12.1	7.5725	5.5025	79.0725	2.199	-10.4421	1.59789	-14.3703	-	-	-	0.0165738
gi|150006674|ref|NC_009615.1|:c2395383-2394484|name|BDI_2028|locus|BDI_2028|product|hypothetical protein	-	-	Porphyromonadaceae	30.1575	59.235	1.1475	33.655	26.281	1.76007	-1.96419	-29.329	0.0194533	-	-	0.00259719
gi|150006674|ref|NC_009615.1|:c2411192-2407953|name|BDI_2045|locus|BDI_2045|product|hypothetical protein	-	-	Porphyromonadaceae	1.77	1.73	1.6625	31.4125	1.06466	-18.1575	1.02312	-18.8947	-	-	-	0.0201936
gi|150006674|ref|NC_009615.1|:c2432758-2431244|name|BDI_2061|locus|BDI_2061|product|2-isopropylmalate synthase	2.3.1.182	-	Porphyromonadaceae	7.55	2.7475	2.3475	22.7625	3.21619	-8.2848	2.74795	-9.69649	-	-	-	0.0463548
gi|150006674|ref|NC_009615.1|:c2447019-2445976|name|BDI_2069|locus|BDI_2069|product|ketol-acid reductoisomerase	1.1.1.86	-	Porphyromonadaceae	4.7875	178.118	3.0025	60.525	1.5945	2.94287	-37.2047	-20.1582	-	-	0.033215	0.00849457
gi|150006674|ref|NC_009615.1|:c2585083-2584109|name|BDI_2196|locus|BDI_2196|product|hypothetical protein	-	-	Porphyromonadaceae	12.8475	1.355	0.745	3.375	17.245	-2.49077	9.48155	-4.5302	0.0321249	-	-	-
gi|150006674|ref|NC_009615.1|:c2669171-2668980|name|rpsU|locus|BDI_2279|product|30S ribosomal protein S21|note|a small basic protein that is one of the last in the subunit assembly%3B omission does not prevent assembly but the subunit is inactive%3B binds central domain of 16S rRNA	-	-	Porphyromonadaceae	0.4625	0.5975	0.8425	12.41	-1.82162	-20.7699	-1.29189	-14.73	-	-	-	0.00156225
gi|150006674|ref|NC_009615.1|:c2695140-2694526|name|BDI_2299|locus|BDI_2299|product|hypothetical protein	-	-	Porphyromonadaceae	28.75	17.6575	6.9825	58.4275	4.11744	-3.30893	1.6282	-8.3677	-	-	-	0.0487143
gi|150006674|ref|NC_009615.1|:c2705170-2703965|name|BDI_2308|locus|BDI_2308|product|type I phosphodiesterase%2Fnucleotide pyrophosphatase	3.1.4.1;3.6.1.9	-	Porphyromonadaceae	0.4575	0.25	2.18	29.255	-4.76503	-117.02	1.83	-13.4197	-	0.00647896	-	0.0304344
gi|150006674|ref|NC_009615.1|:c2714418-2712391|name|BDI_2311|locus|BDI_2311|product|helicase	3.6.4.12	-	Porphyromonadaceae	0.36	0.2425	6.045	15.405	-16.7917	-63.5258	1.48454	-2.54839	0.014278	-	-	-
gi|150006674|ref|NC_009615.1|:c2774767-2773484|name|eno|locus|BDI_2351|product|phosphopyruvate hydratase|note|enolase%3B catalyzes the formation of phosphoenolpyruvate from 2-phospho-D-glycerate in glycolysis	4.2.1.11	b2779	Porphyromonadaceae	48.165	40.9675	68.745	298.173	-1.42728	-7.27827	1.17569	-4.33737	-	4.69047e-273	-	1.4966e-256
gi|150006674|ref|NC_009615.1|:c2779023-2778805|name|infA|locus|BDI_2358|product|translation initiation factor IF-1|note|stimulates the activities of the other two initiation factors%2C IF-2 and IF-3	-	b0884	Porphyromonadaceae	2.1	20.6975	14.8875	1.0375	-7.08929	19.9494	-9.85595	14.3494	0.049825	-	-	-
gi|150006674|ref|NC_009615.1|:c2784014-2783745|name|rpsN|locus|BDI_2367|product|30S ribosomal protein S14|note|located in the peptidyl transferase center and involved in assembly of 30S ribosome subunit%3B similar to what is observed with proteins L31 and L33%2C some proteins in this family contain CXXC motifs that are involved in zinc binding%3B if two copies are present in a genome%2C then the …	-	b3307	Porphyromonadaceae	1.1625	2.9675	10.69	8.655	-9.1957	-2.9166	-2.55269	1.23512	0.049825	-	-	-
gi|150006674|ref|NC_009615.1|:c2785542-2785285|name|rpsQ|locus|BDI_2371|product|30S ribosomal protein S17|note|primary binding protein%3B helps mediate assembly%3B involved in translation fidelity	-	b3311	Porphyromonadaceae	3.02	6.8425	58.6275	9.5325	-19.4131	-1.39313	-2.26573	6.15028	0.0125046	-	-	-
gi|150006674|ref|NC_009615.1|:c2787362-2786952|name|rplV|locus|BDI_2375|product|50S ribosomal protein L22|note|binds specifically to 23S rRNA during the early stages of 50S assembly%3B makes contact with all 6 domains of the 23S rRNA in the assembled 50S subunit and ribosome%3B mutations in this gene result in erythromycin resistance%3B located near peptidyl-transferase center	-	b3315	Porphyromonadaceae	3.2625	4.875	32.0675	17.925	-9.82912	-3.67692	-1.49425	1.78898	0.0490656	-	-	-
gi|150006674|ref|NC_009615.1|:c2859497-2858904|name|BDI_2429|locus|BDI_2429|product|hypothetical protein	-	-	Porphyromonadaceae	0.185	0.735	0.7425	3.5525	-4.01351	-4.83333	-3.97297	-4.78451	-	-	-	0.0489068
gi|150006674|ref|NC_009615.1|:c2931458-2930070|name|murC|locus|BDI_2486|product|UDP-N-acetylmuramate--L-alanine ligase|note|Catalyzes the formation of UDP-N-acetylmuramoyl-L-alanine from UDP-N-acetylmuramate and L-alanine in peptidoglycan synthesis	6.3.2.8	b0091	Porphyromonadaceae	4.635	2.6725	1.46	10.995	3.17466	-4.11413	1.73433	-7.53082	-	-	-	0.0476754
gi|150006674|ref|NC_009615.1|:c2950822-2950265|name|BDI_2501|locus|BDI_2501|product|methyltransferase	2.1.1.171	-	Porphyromonadaceae	0.2125	0.6475	22.445	20.56	-105.624	-31.7529	-3.04706	1.09168	-	0.0173368	-	-
gi|150006674|ref|NC_009615.1|:c2959618-2958038|name|BDI_2510|locus|BDI_2510|product|peptide chain release factor 3	-	b4375	Porphyromonadaceae	2.205	2.5725	1.7325	88.9	1.27273	-34.5578	-1.16667	-51.3131	-	-	-	0.00165933
gi|150006674|ref|NC_009615.1|:c3047811-3047326|name|ispF|locus|BDI_2574|product|2-C-methyl-D-erythritol 2%2C4-cyclodiphosphate synthase|note|catalyzes the conversion of 4-diphosphocytidyl-2-C-methyl-D-erythritol 2-phosphate into 2-C-methyl-D-erythritol 2%2C4-cyclodiphosphate	4.6.1.12	b2746	Porphyromonadaceae	0.2725	0.635	2.17	23.4525	-7.9633	-36.9331	-2.33028	-10.8076	-	-	-	0.0100078
gi|150006674|ref|NC_009615.1|:c3053097-3052483|name|BDI_2577|locus|BDI_2577|product|hydrolase	3.7.1.5	b1180	Porphyromonadaceae	0.32	0.6275	8.8475	6.7625	-27.6484	-10.7769	-1.96094	1.30832	0.00394581	-	-	-
gi|150006674|ref|NC_009615.1|:c3073292-3071844|name|BDI_2595|locus|BDI_2595|product|hypothetical protein	-	-	Porphyromonadaceae	5.56	3.3025	1.2325	30.4375	4.51116	-9.2165	1.68357	-24.6957	-	-	-	0.00334752
gi|150006674|ref|NC_009615.1|:c3101748-3100654|name|BDI_2624|locus|BDI_2624|product|hypothetical protein	-	-	Porphyromonadaceae	1.4575	2.19	0.4825	6.0525	3.02073	-2.7637	-1.50257	-12.544	-	-	-	0.00553254
gi|150006674|ref|NC_009615.1|:c3204011-3202728|name|BDI_2696|locus|BDI_2696|product|hypothetical protein	-	-	Porphyromonadaceae	12.54	1.1925	0.75	2.9325	16.72	-2.45912	10.5157	-3.91	0.0390762	-	-	-
gi|150006674|ref|NC_009615.1|:c3287647-3286490|name|BDI_2759|locus|BDI_2759|product|hypothetical protein	-	-	Porphyromonadaceae	39.265	0.4425	2.725	1.2325	14.4092	-2.78531	88.7345	2.21095	-	-	0.049347	-
gi|150006674|ref|NC_009615.1|:c3329001-3327871|name|BDI_2790|locus|BDI_2790|product|aminotransferase	2.6.1.98	b3791	Porphyromonadaceae	0.7775	1.07	0.4925	3.9975	1.57868	-3.73598	-1.37621	-8.11675	-	-	-	0.0122072
gi|150006674|ref|NC_009615.1|:c3407476-3405221|name|BDI_2855|locus|BDI_2855|product|phosphate%2Fsulfate permease	-	-	Porphyromonadaceae	1.5125	0.8975	0.2275	2.325	6.64835	-2.59053	1.68524	-10.2198	-	-	-	0.0203577
gi|150006674|ref|NC_009615.1|:c3447435-3445975|name|BDI_2887|locus|BDI_2887|product|hypothetical protein	-	-	Porphyromonadaceae	1.08	1.53	22.57	10.935	-20.8981	-7.14706	-1.41667	2.06401	0.0177544	-	-	-
gi|150006674|ref|NC_009615.1|:c3453213-3452707|name|BDI_2893|locus|BDI_2893|product|hypothetical protein	-	-	Porphyromonadaceae	0.8925	1.03	35.4	47.0975	-39.6639	-45.7257	-1.15406	-1.33044	0.00331775	-	-	-
gi|150006674|ref|NC_009615.1|:c3455580-3453253|name|BDI_2894|locus|BDI_2894|product|hypothetical protein	-	-	Porphyromonadaceae	0.1275	0.13	1.025	4.6125	-8.03922	-35.4808	-1.01961	-4.5	-	0.0127045	-	-
gi|150006674|ref|NC_009615.1|:c3591850-3590573|name|BDI_3001|locus|BDI_3001|product|site-specific DNA methylase	2.1.1.37	-	Porphyromonadaceae	0.17	0.1375	0.4875	1.42	-2.86765	-10.3273	1.23636	-2.91282	-	0.0394998	-	-
gi|150006674|ref|NC_009615.1|:c3702709-3701900|name|BDI_3087|locus|BDI_3087|product|lipoprotein	-	-	Porphyromonadaceae	1.685	1.345	0.6575	20.44	2.56274	-15.197	1.25279	-31.0875	-	-	-	0.000558369
gi|150006674|ref|NC_009615.1|:c3717283-3716228|name|BDI_3099|locus|BDI_3099|product|acetylornithine deacetylase	3.5.1.18	-	Porphyromonadaceae	0.945	0.7125	1.815	31.33	-1.92063	-43.9719	1.32632	-17.2617	-	0.0338243	-	0.021952
gi|150006674|ref|NC_009615.1|:c3718205-3717285|name|BDI_3100|locus|BDI_3100|product|riboflavin biosynthesis protein RibF	2.7.1.26;2.7.7.2	-	Porphyromonadaceae	1.88	0.9975	0.6875	33.8025	2.73455	-33.8872	1.88471	-49.1673	-	0.0435066	-	0.000728758
gi|150006674|ref|NC_009615.1|:c3758052-3756196|name|BDI_3121|locus|BDI_3121|product|beta-glycosidase	-	-	Porphyromonadaceae	0.8925	0.66	12.77	453.688	-14.3081	-687.405	1.35227	-35.5276	0.0397219	0	-	0
gi|150006674|ref|NC_009615.1|:c3810607-3809594|name|BDI_3151|locus|BDI_3151|product|hypothetical protein	-	b1688	Porphyromonadaceae	13.2325	5.97	1.395	12.925	9.48566	-2.16499	2.2165	-9.26523	-	-	-	0.0323027
gi|150006674|ref|NC_009615.1|:c4025922-4025359|name|BDI_3327|locus|BDI_3327|product|ATP:cob%28I%29alamin adenosyltransferase	2.5.1.17	-	Porphyromonadaceae	29.145	15.865	3.1725	29.2475	9.18676	-1.84352	1.83706	-9.21907	-	-	-	0.0436164
gi|150006674|ref|NC_009615.1|:c407125-405770|name|BDI_0356|locus|BDI_0356|product|MATE efflux family protein	-	-	Porphyromonadaceae	0.55	5.8325	0.625	1.45	-1.13636	4.02241	-10.6045	-2.32	-	-	0.0380967	-
gi|150006674|ref|NC_009615.1|:c4181701-4180355|name|BDI_3432|locus|BDI_3432|product|hypothetical protein	-	-	Porphyromonadaceae	3.135	2.6375	1.055	46.3975	2.97156	-17.5915	1.18863	-43.9787	-	-	-	0.00130922
gi|150006674|ref|NC_009615.1|:c425133-424807|name|BDI_0370|locus|BDI_0370|product|hypothetical protein	-	-	Porphyromonadaceae	1205.64	297.512	1460.91	2922.99	-1.21173	-9.82476	4.05239	-2.0008	-	0	-	0
gi|150006674|ref|NC_009615.1|:c4261662-4259269|name|BDI_3481|locus|BDI_3481|product|TonB dependent outer membrane protein	-	-	Porphyromonadaceae	0.5125	0.2675	0.3525	2.9175	1.4539	-10.9065	1.91589	-8.2766	-	-	-	0.0254589
gi|150006674|ref|NC_009615.1|:c432988-431927|name|BDI_0378|locus|BDI_0378|product|transcriptional regulator catabolite control protein A	-	-	Porphyromonadaceae	0.13	0.855	0.84	4.63	-6.46154	-5.4152	-6.57692	-5.5119	-	-	0.0370428	-
gi|150006674|ref|NC_009615.1|:c4334236-4332389|name|BDI_3540|locus|BDI_3540|product|glycoside hydrolase family protein	3.2.1.135	b0403	Porphyromonadaceae	0.4775	6.6275	2.435	9.335	-5.09948	-1.40853	-13.8796	-3.83368	-	-	0.022646	-
gi|150006674|ref|NC_009615.1|:c4342982-4341993|name|BDI_3547|locus|BDI_3547|product|leucine aminopeptidase	-	-	Porphyromonadaceae	3.2325	2.935	0.975	7.46	3.31538	-2.54174	1.10136	-7.65128	-	-	-	0.0313507
gi|150006674|ref|NC_009615.1|:c4352499-4352098|name|BDI_3558|locus|BDI_3558|product|hypothetical protein	-	-	Porphyromonadaceae	8.655	6.315	1.2575	10.7125	6.8827	-1.69636	1.37055	-8.51889	-	-	-	0.0167784
gi|150006674|ref|NC_009615.1|:c44616-43591|name|BDI_0046|locus|BDI_0046|product|glycosyl transferase family protein|note|related to beta-glycosyltransferases	-	-	Porphyromonadaceae	3.5475	2.6875	0.1925	12.1425	18.4286	-4.51814	1.32	-63.0779	0.0227223	-	-	7.87251e-05
gi|150006674|ref|NC_009615.1|:c4528525-4526468|name|BDI_3708|locus|BDI_3708|product|vitamin B12 receptor	-	-	Porphyromonadaceae	0.6825	0.5525	0.38	13.495	1.79605	-24.4253	1.23529	-35.5132	-	0.0443839	-	0.00183044
gi|150006674|ref|NC_009615.1|:c4548896-4548426|name|BDI_3730|locus|BDI_3730|product|hypothetical protein	-	-	Porphyromonadaceae	4.505	4.4375	161.493	12.845	-35.8474	-2.89465	1.01521	12.5724	0.0146866	-	-	-
gi|150006674|ref|NC_009615.1|:c4552824-4551850|name|BDI_3736|locus|BDI_3736|product|isoprenoid biosynthesis-like protein	2.5.1.29	b0421	Porphyromonadaceae	0.76	0.2525	31.5	50.9875	-41.4474	-201.931	3.0099	-1.61865	0.0166972	-	-	-
gi|150006674|ref|NC_009615.1|:c4620854-4620069|name|mazG|locus|BDI_3792|product|nucleoside triphosphate pyrophosphohydrolase|note|functions in degradation of stringent response intracellular messenger ppGpp%3B in Escherichia coli this gene is co-transcribed with the toxin%2Fantitoxin genes mazEF%3B activity of MazG is inhibited by MazEF in vitro%3B ppGpp inhibits mazEF expression%3B MazG thus wor…	-	b2781	Porphyromonadaceae	54.52	0.4525	0.805	0.9775	67.7267	-2.16022	120.486	-1.21429	-	-	0.0364933	-
gi|150006674|ref|NC_009615.1|:c4683656-4682079|name|BDI_3845|locus|BDI_3845|product|hypothetical protein	-	-	Porphyromonadaceae	0.375	0.295	19.0325	19.7525	-50.7533	-66.9576	1.27119	-1.03783	0.0038358	0.0191223	-	-
gi|150006674|ref|NC_009615.1|:c4736742-4735855|name|BDI_3904|locus|BDI_3904|product|DNA primase	-	-	Porphyromonadaceae	15.435	24.49	0.325	0.26	47.4923	94.1923	-1.58665	1.25	0.00529685	-	-	-
gi|150006674|ref|NC_009615.1|:c534156-533137|name|BDI_0462|locus|BDI_0462|product|electron transfer flavoprotein subunit alpha	-	b1698	Porphyromonadaceae	1	1.0975	9.6	13.825	-9.6	-12.5968	-1.0975	-1.4401	0.0389788	-	-	-
gi|150006674|ref|NC_009615.1|:c562915-561329|name|BDI_0485|locus|BDI_0485|product|alkaline phosphatase	3.1.3.1	-	Porphyromonadaceae	0.74	3.3525	7.2125	3.905	-9.74662	-1.1648	-4.53041	1.84699	0.0320934	-	-	-
gi|150006674|ref|NC_009615.1|:c764565-763603|name|BDI_0642|locus|BDI_0642|product|acetyltransferase	-	-	Porphyromonadaceae	4.49	2.74	0.605	11.7125	7.42149	-4.27464	1.63869	-19.3595	-	-	-	0.00515887
gi|150006674|ref|NC_009615.1|:c810572-808518|name|BDI_0681|locus|BDI_0681|product|heat shock protein 90|note|molecular chaperone	-	b0473	Porphyromonadaceae	53.865	24.0725	1.335	76.9025	40.3483	-3.19462	2.23762	-57.6049	0.025004	-	-	0.00271215
gi|150006674|ref|NC_009615.1|:c818065-816032|name|BDI_0687|locus|BDI_0687|product|2-oxoisovalerate dehydrogenase subunit beta	1.2.4.4	-	Porphyromonadaceae	29.98	19.7475	1.37	33.48	21.8832	-1.6954	1.51817	-24.438	0.0498746	-	-	0.00700362
gi|150006674|ref|NC_009615.1|:c905724-904639|name|BDI_0773|locus|BDI_0773|product|hypothetical protein	-	-	Porphyromonadaceae	0.36	0.4075	0.3925	6.215	-1.09028	-15.2515	-1.13194	-15.8344	-	0.0468651	-	-
gi|150006674|ref|NC_009615.1|:c913934-912114|name|BDI_0780|locus|BDI_0780|product|K%2B uptake protein	-	-	Porphyromonadaceae	0.905	0.935	0.365	7.965	2.47945	-8.51872	-1.03315	-21.8219	-	-	-	0.00279195
gi|150014892|ref|NC_009617.1|:c5656605-5655499|name|Cbei_4835|locus|Cbei_4835|product|4Fe-4S ferredoxin|note|PFAM: 4Fe-4S ferredoxin%2C iron-sulfur binding domain protein%7EKEGG: cth:Cthe_1546 4Fe-4S ferredoxin%2C iron-sulfur binding	-	-	Clostridiaceae	5.615	0.155	0.5825	0.1375	9.63948	1.12727	36.2258	4.23636	-	-	0.0192928	-
gi|150271469|gb|EDM98726.1| cell shape determining protein, MreB/Mrl family	-	b3251	Clostridia	289.637	1.825	2.0375	1.045	142.153	1.74641	158.705	1.94976	0.0023685	-	-	-
gi|150273735|gb|EDN00863.1| glycosyl hydrolase family 3 N-terminal domain protein	3.2.1.21	-	Clostridia	1.7125	0.37	23.325	10.75	-13.6204	-29.0541	4.62838	2.16977	0.0285443	-	-	-
gi|153952670|ref|NC_009706.1|:c2196574-2195312|name|leuC|locus|CKL_2159|product|3-isopropylmalate dehydratase large subunit|note|catalyzes the isomerization between 2-isopropylmalate and 3-isopropylmalate in leucine biosynthesis	4.2.1.33	b0072	Clostridiaceae	0.1575	2.0625	0.16	0.4	-1.01587	5.15625	-13.0952	-2.5	-	-	0.0148289	-
gi|153952670|ref|NC_009706.1|:c3455729-3455292|name|CKL_3405|locus|CKL_3405|product|hypothetical protein	-	-	Clostridiaceae	0.5775	2.42	4.225	0.0925	-7.31602	26.1622	-4.19048	45.6757	0.0470959	-	-	-
gi|154243958|ref|NC_009720.1|:4756522-4757805|name|eno|locus|Xaut_4289|product|phosphopyruvate hydratase|note|enolase%3B catalyzes the formation of phosphoenolpyruvate from 2-phospho-D-glycerate in glycolysis	4.2.1.11	b2779	Proteobacteria	6.795	1.725	0.52	0.2575	13.0673	6.69903	3.93913	2.01942	0.0465563	-	-	-
gi|154243958|ref|NC_009720.1|:c550293-547633|name|Xaut_0494|locus|Xaut_0494|product|pyruvate phosphate dikinase|note|catalyzes the formation of phosphoenolpyruvate from pyruvate	2.7.9.1	-	Proteobacteria	1.135	26.445	1.45	0.995	-1.27753	26.5779	-23.2996	1.45729	-	-	0.0195635	-
gi|157154711|ref|NC_009801.1|:1512423-1513505|name|EcE24377A_1529|locus|EcE24377A_1529|product|sugar ABC transporter ATP-binding protein|note|identified by match to protein family HMM PF00005%3B match to protein family HMM PF03459%3B match to protein family HMM PF08402	-	b1318	Gammaproteobacteria	33.5625	0.375	7.265	11.895	4.61975	-31.72	89.5	-1.6373	-	0.0112774	0.0387918	-
gi|158421624|ref|NC_009937.1|:c2879611-2878778|name|rplB|locus|AZC_2551|product|50S ribosomal protein L2|note|one of the primary rRNA-binding proteins%3B required for association of the 30S and 50S subunits to form the 70S ribosome%2C for tRNA binding and peptide bond formation	-	b3317	Proteobacteria	0.8175	0.17	0.185	1	4.41892	-5.88235	4.80882	-5.40541	-	-	-	0.0453051
gi|158520017|ref|NC_009943.1|:2300467-2301351|name|Dole_1897|locus|Dole_1897|product|aldolase|note|PFAM: deoxyribose-phosphate aldolase%2Fphospho-2-dehydro-3-deoxyheptonate aldolase%7EKEGG: sfu:Sfum_2464 deoxyribose-phosphate aldolase%2Fphospho-2-dehydro-3-deoxyheptonate aldolase	4.2.1.-	b1517	Deltaproteobacteria	0.61	10.3225	0.8675	0.0475	-1.42213	217.316	-16.9221	18.2632	-	-	0.010332	-
gi|158520017|ref|NC_009943.1|:3244007-3245260|name|clpX|locus|Dole_2694|product|ATP-dependent protease ATP-binding subunit ClpX|note|binds and unfolds substrates as part of the ClpXP protease	-	b0438	Deltaproteobacteria	11.99	0.375	0.6075	0.255	19.7366	1.47059	31.9733	2.38235	-	-	0.0449074	-
gi|158520017|ref|NC_009943.1|:c1935690-1933714|name|Dole_1627|locus|Dole_1627|product|ABC transporter-like protein|note|PFAM: ABC transporter related%3B protein of unknown function DUF214%7ESMART: AAA ATPase%7EKEGG: pvi:Cvib_0552 ABC transporter related	3.6.3.-	b0879	Deltaproteobacteria	2.8325	0.99	0.2475	0.175	11.4444	5.65714	2.86111	1.41429	0.038423	-	-	-
gi|158520017|ref|NC_009943.1|:c3817236-3815197|name|Dole_3185|locus|Dole_3185|product|carbon-monoxide dehydrogenase%2C catalytic subunit|note|KEGG: sfu:Sfum_2566 carbon-monoxide dehydrogenase%2C catalytic subunit%7ETIGRFAM: carbon-monoxide dehydrogenase%2C catalytic subunit%7EPFAM: Prismane	1.2.99.2	-	Deltaproteobacteria	29.8325	0.1775	0.5225	1.6025	57.0957	-9.02817	168.07	-3.06699	0.00883544	-	0.0338336	-
gi|15893298|ref|NC_003030.1|:c2669538-2668846|name|CA_C2565|locus|CA_C2565|product|NifU-like domain-containing protein	-	-	Clostridiaceae	6.515	0.175	0.63	1.465	10.3413	-8.37143	37.2286	-2.3254	0.0493043	-	-	-
gi|160878162|ref|NC_010001.1|:1755519-1758065|name|Cphy_1417|locus|Cphy_1417|product|formate C-acetyltransferase|note|PFAM: formate C-acetyltransferase glycine radical%3B pyruvate formate-lyase PFL%7EKEGG: cbf:CLI_2161 formate acetyltransferase	2.3.1.54	b3951	Lachnospiraceae	5.685	3.8275	0.185	1.5375	30.7297	2.48943	1.4853	-8.31081	0.0108881	-	-	0.0203011
gi|160878162|ref|NC_010001.1|:2207779-2209167|name|Cphy_1792|locus|Cphy_1792|product|extracellular solute-binding protein|note|PFAM: extracellular solute-binding protein family 1%7EKEGG: pac:PPA0085 periplasmic protein	-	-	Lachnospiraceae	53.55	1288.88	2659.47	1499.47	-49.6632	-1.16339	-24.0687	1.7736	0.00182005	-	-	-
gi|160878162|ref|NC_010001.1|:314508-315044|name|Cphy_0255|locus|Cphy_0255|product|sigma 54 modulation protein%2Fribosomal protein S30EA|note|TIGRFAM: ribosomal subunit interface protein%7EPFAM: sigma 54 modulation protein%2Fribosomal protein S30EA%7EKEGG: cac:CAC2847 ribosome-associated protein Y %28PSrp-1%29	-	-	Lachnospiraceae	0.5475	73.99	2.27	4.1725	-4.14612	17.7328	-135.142	-1.83811	-	-	0.000118635	-
gi|160878162|ref|NC_010001.1|:480272-480853|name|Cphy_0377|locus|Cphy_0377|product|ATP-dependent Clp protease%2C proteolytic subunit ClpP|note|KEGG: cbf:CLI_3370 ATP-dependent Clp protease%2C proteolytic subunit ClpP%7ETIGRFAM: ATP-dependent Clp protease%2C proteolytic subunit ClpP%7EPFAM: peptidase S14 ClpP	3.4.21.92	b0437	Lachnospiraceae	4.73	3.0375	0.2775	0.5825	17.045	5.21459	1.5572	-2.0991	0.0182297	-	-	-
gi|160878162|ref|NC_010001.1|:705501-707942|name|Cphy_0548|locus|Cphy_0548|product|%28p%29ppGpp synthetase I SpoT%2FRelA|note|KEGG: cth:Cthe_1344 %28p%29ppGpp synthetase I%2C SpoT%2FRelA%7ETIGRFAM: RelA%2FSpoT family protein%7EPFAM: amino acid-binding ACT domain protein%3B TGS domain protein%3B metal-dependent phosphohydrolase HD sub domain%3B RelA%2FSpoT domain protein%7ESMART: metal-dependent p…	2.7.6.5	b2784	Lachnospiraceae	1.87	0.275	8.92	4.48	-4.77005	-16.2909	6.8	1.99107	-	0.0377391	-	-
gi|160878162|ref|NC_010001.1|:741481-743652|name|Cphy_0577|locus|Cphy_0577|product|hypothetical protein|note|PFAM: conserved hypothetical protein%7EKEGG: cpr:CPR_0537 conserved hypothetical protein TIGR02336	2.4.1.211	-	Lachnospiraceae	0.9125	0.41	0.08	0.2375	11.4062	1.72632	2.22561	-2.96875	0.0474432	-	-	-
gi|160878162|ref|NC_010001.1|:c2763118-2761619|name|Cphy_2242|locus|Cphy_2242|product|ABC transporter|note|PFAM: ABC transporter related%7ESMART: AAA ATPase%7EKEGG: fnu:FN1166 galactoside transport ATP-binding protein mglA	3.6.3.17	b2149	Lachnospiraceae	9.865	0.38	0.735	54.3175	13.4218	-142.941	25.9605	-73.9014	-	-	-	0.00165933
gi|160878162|ref|NC_010001.1|:c2989783-2988701|name|Cphy_2434|locus|Cphy_2434|product|sodium ion-translocating decarboxylase subunit beta|note|KEGG: csc:Csac_2482 sodium ion-translocating decarboxylase%2C beta subunit%7ETIGRFAM: sodium ion-translocating decarboxylase%2C beta subunit%7EPFAM: Na%2Btransporting methylmalonyl-CoA%2Foxaloacetate decarboxylase beta subunit	4.1.1.70	-	Lachnospiraceae	47.36	0.775	141.102	23.5625	-2.97936	-30.4032	61.1097	5.98844	-	0.0393381	-	-
gi|160878162|ref|NC_010001.1|:c3066925-3065489|name|Cphy_2496|locus|Cphy_2496|product|glycogen%2Fstarch synthase|note|TIGRFAM: glycogen%2Fstarch synthase%2C ADP-glucose type%7EPFAM: glycosyl transferase group 1%3B Starch synthase catalytic domain protein%7EKEGG: drm:Dred_1457 glycogen%2Fstarch synthases%2C ADP-glucose type	2.4.1.21	b3429	Lachnospiraceae	33.7675	0.185	72.565	19.1825	-2.14896	-103.689	182.527	3.78288	-	0.0102792	0.0193666	-
gi|160878162|ref|NC_010001.1|:c3081439-3080711|name|Cphy_2507|locus|Cphy_2507|product|hypothetical protein|note|PFAM: protein of unknown function DUF28%7EKEGG: cth:Cthe_2075 protein of unknown function DUF28	-	b1864	Lachnospiraceae	8.045	210.875	278.293	83.505	-34.592	2.5253	-26.2119	3.33264	0.0382169	-	0.0337921	-
gi|160878162|ref|NC_010001.1|:c3789532-3788120|name|Cphy_3097|locus|Cphy_3097|product|pyruvate carboxyltransferase|note|PFAM: pyruvate carboxyltransferase%7EKEGG: cth:Cthe_3157 pyruvate carboxyltransferase	2.3.3.13	-	Lachnospiraceae	0.6775	0.1325	10.645	0.4475	-15.7122	-3.37736	5.11321	23.7877	0.0234657	-	-	-
gi|160878162|ref|NC_010001.1|:c3874426-3873050|name|Cphy_3172|locus|Cphy_3172|product|tryptophan synthase subunit beta|note|catalyzes the formation of L-tryptophan from indole and L-serine	4.2.1.20	-	Lachnospiraceae	71.8175	5.84	2.2775	0.7175	31.5335	8.13937	12.2975	3.17422	0.0311392	-	-	-
gi|160878162|ref|NC_010001.1|:c4261840-4259366|name|Cphy_3461|locus|Cphy_3461|product|ATPase|note|PFAM: AAA ATPase central domain protein%3B Clp domain protein%3B ATPase associated with various cellular activities AAA_5%3B ATPase AAA-2 domain protein%7ESMART: AAA ATPase%7EKEGG: cth:Cthe_1789 ATPase AAA-2	-	b2592	Lachnospiraceae	0.19	0.0325	4.8875	0.0425	-25.7237	-1.30769	5.84615	115	0.00587045	-	-	-
gi|160878162|ref|NC_010001.1|:c4496863-4496423|name|rplO|locus|Cphy_3648|product|50S ribosomal protein L15|note|late assembly protein	-	b3301	Lachnospiraceae	1.1175	1.79	16.07	2.785	-14.3803	-1.55587	-1.60179	5.7702	0.0222495	-	-	-
gi|160878162|ref|NC_010001.1|:c4497598-4497092|name|Cphy_3650|locus|Cphy_3650|product|30S ribosomal protein S5|note|TIGRFAM: ribosomal protein S5%7EPFAM: ribosomal protein S5 domain protein%3B Ribosomal protein S5%7EKEGG: cth:Cthe_2920 ribosomal protein S5-like protein	-	b3303	Lachnospiraceae	134.575	0.8825	450.865	58.345	-3.35029	-66.1133	152.493	7.72757	-	0.0162052	0.0468889	-
gi|160878162|ref|NC_010001.1|:c4497983-4497615|name|rplR|locus|Cphy_3651|product|50S ribosomal protein L18|note|binds 5S rRNA along with protein L5 and L25	-	b3304	Lachnospiraceae	1.3425	3.8025	1.245	8.715	1.07831	-2.29191	-2.8324	-7	-	-	-	0.0292893
gi|160878162|ref|NC_010001.1|:c4539740-4539378|name|rplL|locus|Cphy_3690|product|50S ribosomal protein L7%2FL12|note|present in two forms%3B L12 is normal%2C while L7 is aminoacylated at the N-terminal serine%3B the only multicopy ribosomal protein%3B 4:1 ratio of L7%2FL12 per ribosome%3B two L12 dimers bind L10%3B critically important for translation efficiency and fidelity%3B stimulates GTPase …	-	b3986	Lachnospiraceae	5.3225	44.95	10.015	1.13	-1.88163	39.7788	-8.44528	8.86283	-	0.0433654	-	-
gi|160895450|ref|NC_010002.1|:5660012-5661298|name|eno|locus|Daci_5108|product|phosphopyruvate hydratase|note|enolase%3B catalyzes the formation of phosphoenolpyruvate from 2-phospho-D-glycerate in glycolysis	4.2.1.11	b2779	Proteobacteria	3.44	0.5375	0.3475	2.0475	9.89928	-3.8093	6.4	-5.89209	-	-	-	0.0283536
gi|16263748|ref|NC_003078.1|:c1106233-1104605|name|groEL|locus|SM_b21566|product|molecular chaperone GroEL|note|60 kDa chaperone family%3B promotes refolding of misfolded polypeptides especially under stressful conditions%3B forms two stacked rings of heptamers to form a barrel-shaped 14mer%3B ends can be capped by GroES%3B misfolded proteins enter the barrel where they are refolded when GroES bi…	-	b4143	Proteobacteria	0.085	1.0125	1.045	0.3475	-12.2941	2.91367	-11.9118	3.00719	0.0214389	-	-	-
gi|167663487|gb|EDS07617.1| DNA-binding helix-turn-helix protein [ [	-	-	Lachnospiraceae	7.5	1.6725	0.5525	1.02	13.5747	1.63971	4.4843	-1.84615	0.0396583	-	-	-
gi|167666300|gb|EDS10430.1| bacterial stress protein	-	-	Ruminococcaceae	0.5575	0.095	7.3425	0.305	-13.1704	-3.21053	5.86842	24.0738	-	-	-	0.0281338
gi|167668373|gb|EDS12503.1| nitrite/sulfite reductase ferredoxin domain protein	-	-	Ruminococcaceae	7.0075	0.64	0.685	27.7225	10.2299	-43.3164	10.9492	-40.4708	-	-	-	0.00109482
gi|16802048|ref|NC_003210.1|:1441313-1441540|name|lmo1411|locus|lmo1411|product|hypothetical protein	-	-	Bacilli	6.635	64.1525	133.445	49.6275	-20.1123	1.29268	-9.6688	2.68893	0.0219343	-	0.044327	-
gi|169823697|ref|NC_010376.1|:1701384-1701692|name|FMG_1536|locus|FMG_1536|product|hypothetical protein	-	-	Firmicutes	3.8875	32.8525	66.31	42.0875	-17.0572	-1.2811	-8.4508	1.57553	0.0321249	-	-	-
gi|170738367|ref|NC_010511.1|:c1738777-1737119|name|M446_1557|locus|M446_1557|product|aspartate aminotransferase|note|catalyzes the formation of oxalozcetate and L-glutamate from L-aspartate and 2-oxoglutarate	2.6.1.1;4.1.1.12	-	Proteobacteria	2.7875	45.4775	1.6725	14.7525	1.66667	3.0827	-16.3148	-8.82063	-	-	-	0.0369197
gi|170746450|ref|NC_010505.1|:1363024-1364772|name|Mrad2831_1306|locus|Mrad2831_1306|product|ABC transporter-like protein|note|PFAM: ABC transporter transmembrane region%3B ABC transporter related%7ESMART: AAA ATPase%7EKEGG: mex:Mext_2001 ABC transporter related	-	b0914	Proteobacteria	0.175	0.5325	2.355	0.335	-13.4571	1.58955	-3.04286	7.02985	0.0144315	-	-	-
gi|170746450|ref|NC_010505.1|:5636427-5637446|name|Mrad2831_5327|locus|Mrad2831_5327|product|ketol-acid reductoisomerase|note|catalyzes the formation of %28R%29-2%2C3-dihydroxy-3-methylbutanoate from %28S%29-2-hydroxy-2-methyl-3-oxobutanoate in valine and isoleucine biosynthesis	1.1.1.86	b3774	Proteobacteria	0.2025	5.53	1.0425	0.4175	-5.14815	13.2455	-27.3086	2.49701	-	-	0.00713766	-
gi|170754211|ref|NC_010516.1|:c3039408-3038488|name|CLD_1731|locus|CLD_1731|product|ABC transporter system permease involved in Fe-S cluster assembly|note|identified by match to protein family HMM PF01458	-	-	Clostridiaceae	0.6875	0	7.6725	0.235	-11.16	-0.235	0.6875	32.6489	-	-	-	0.0259505
gi|17986284|ref|NC_003317.1|:c586811-586299|name|BMEI0567|locus|BMEI0567|product|hypothetical protein	-	-	Proteobacteria	1556.88	210.577	1205.47	1131.58	1.29151	-5.3737	7.39336	1.0653	-	0	0	-
gi|184199646|ref|NC_010617.1|:c1799357-1798251|name|recA|locus|KRH_15840|product|RecA protein	-	b2699	Actinobacteria	0.1425	765.038	1.04	143.933	-7.29825	5.31525	-5368.68	-138.397	-	-	-	0.00237041
gi|187734516|ref|NC_010655.1|:1683318-1684970|name|Amuc_1408|locus|Amuc_1408|product|chaperonin GroEL|note|TIGRFAM: chaperonin GroEL%7EPFAM: chaperonin Cpn60%2FTCP-1%7EKEGG: sus:Acid_6747 chaperonin GroEL	-	b4143	Bacteria	24.615	22.975	2.7375	0.135	8.99178	170.185	1.07138	20.2778	-	0.00535924	-	-
gi|187734516|ref|NC_010655.1|:c1447321-1445495|name|Amuc_1210|locus|Amuc_1210|product|phosphoenolpyruvate carboxykinase|note|catalyzes the phosphorylation and decarboxylation of oxaloacetate to form phosphoenolpyruvate using GTP	4.1.1.32	-	Bacteria	7.19	4.06	0.285	0.65	25.2281	6.24615	1.77094	-2.2807	0.0141237	-	-	-
gi|187734516|ref|NC_010655.1|:c389482-389036|name|Amuc_0330|locus|Amuc_0330|product|hypothetical protein|note|KEGG: bth:BT_3478 integrase	-	-	Bacteria	0.7125	6.17	0.64	10.9125	1.11328	-1.76864	-8.65965	-17.0508	-	-	-	0.000989089
gi|187734516|ref|NC_010655.1|:c928473-927172|name|Amuc_0790|locus|Amuc_0790|product|O-acetylhomoserine%2FO-acetylserine sulfhydrylase|note|KEGG: bfs:BF3351 cysteine biosynthesis related protein%7ETIGRFAM: O-acetylhomoserine%2FO-acetylserine sulfhydrylase%7EPFAM: Cys%2FMet metabolism pyridoxal-phosphate-dependent protein	2.5.1.49;2.5.1.47	-	Bacteria	1.0175	5.1025	0.4975	2.4425	2.04523	2.08905	-5.01474	-4.90955	-	-	-	0.0467275
gi|187932320|ref|NC_010674.1|:806829-810329|name|nifJ|locus|CLL_A0790|product|pyruvate:ferredoxin %28flavodoxin%29 oxidoreductase|note|identified by match to protein family HMM PF00037%3B match to protein family HMM PF01558%3B match to protein family HMM PF01855%3B match to protein family HMM TIGR02176	1.2.7.-	b1378	Clostridiaceae	0.0725	0.04	21.12	509.022	-291.31	-12725.6	1.8125	-24.1014	0.00048207	-	-	-
gi|187932320|ref|NC_010674.1|:c3171433-3170417|name|gap|locus|CLL_A3066|product|glyceraldehyde-3-phosphate dehydrogenase%2C type I|note|identified by match to protein family HMM PF00044%3B match to protein family HMM PF02800%3B match to protein family HMM TIGR01534	1.2.1.12	b1779	Clostridiaceae	4.1125	1.1025	0.185	0.365	22.2297	3.02055	3.73016	-1.97297	0.0116968	-	-	-
gi|188993864|ref|NC_010729.1|:1565490-1566056|name|PGN_1405|locus|PGN_1405|product|elongation factor P|note|Involved in peptide bond synthesis%3B alters the affinity of the ribosome for aminoacyl-tRNA	-	b4147	Porphyromonadaceae	384.148	2.8575	7.2575	6.1175	52.9311	-2.14086	134.435	1.18635	0.0403382	-	-	-
gi|188993864|ref|NC_010729.1|:1955415-1956692|name|eno|locus|PGN_1743|product|phosphopyruvate hydratase|note|enolase%3B catalyzes the formation of phosphoenolpyruvate from 2-phospho-D-glycerate in glycolysis	4.2.1.11	b2779	Porphyromonadaceae	0.8275	393.863	2.94	34.9	-3.55287	11.2855	-475.967	-11.8707	-	-	0.0138125	-
gi|188993864|ref|NC_010729.1|:c1761413-1757112|name|rpoC|locus|PGN_1570|product|DNA-directed RNA polymerase subunit beta%27|note|DNA-dependent RNA polymerase catalyzes the transcription of DNA into RNA using the four ribonucleoside triphosphates as substrates. Subunit beta%27 binds to sigma factor allowing it to bind to the -10 region of the promoter	2.7.7.6	b3988	Porphyromonadaceae	1.2075	0.505	3.3625	0.0825	-2.78468	6.12121	2.39109	40.7576	-	-	-	0.0401669
gi|188993864|ref|NC_010729.1|:c1781765-1780920|name|rpsB|locus|PGN_1588|product|30S ribosomal protein S2|note|one of the last subunits in the assembly of the 30S subunit%3B absence of S2 does not inhibit assembly but results in an inactive subunit	-	b0169	Porphyromonadaceae	1.55	41.9525	3.095	10.82	-1.99677	3.87731	-27.0661	-3.49596	-	-	0.00657977	-
gi|188993864|ref|NC_010729.1|:c1990930-1988924|name|PGN_1772|locus|PGN_1772|product|1%2C4-alpha-glucan branching enzyme|note|GAAG%2C PG1793%7Esimilar to gb%7CAAQ66793.1%2C percent identity 98.7 in 668 aa%2C BLASTP E%28%29: 0%3B may be cytoplasm protein	2.4.1.18	-	Porphyromonadaceae	0.2475	6.6	0.0825	9.1925	3	-1.3928	-26.6667	-111.424	-	-	0.00395866	-
gi|188993864|ref|NC_010729.1|:c2086460-2084337|name|PGN_1870|locus|PGN_1870|product|elongation factor G|note|EF-G%3B promotes GTP-dependent translocation of the ribosome during translation%3B many organisms have multiple copies of this gene	-	b3340	Porphyromonadaceae	1.7425	26.1275	16.2925	5.2725	-9.35007	4.95543	-14.9943	3.09009	-	-	0.0369789	-
gi|188993864|ref|NC_010729.1|:c287370-285607|name|aspS|locus|PGN_0266|product|aspartyl-tRNA synthetase|note|catalyzes a two-step reaction%2C first charging an aspartate molecule by linking its carboxyl group to the alpha-phosphate of ATP%2C followed by transfer of the aminoacyl-adenylate to its tRNA%3B contains discriminating and non-discriminating subtypes	6.1.1.12	b1866	Porphyromonadaceae	0.3375	30.0925	0.0875	0.2525	3.85714	119.178	-89.163	-2.88571	-	-	0.000675586	-
gi|189345558|ref|NC_010803.1|:c1640572-1638755|name|aspS|locus|Clim_1519|product|aspartyl-tRNA synthetase|note|catalyzes a two-step reaction%2C first charging an aspartate molecule by linking its carboxyl group to the alpha-phosphate of ATP%2C followed by transfer of the aminoacyl-adenylate to its tRNA%3B contains discriminating and non-discriminating subtypes	6.1.1.12	b1866	Bacteria	0.22	1.4025	0.735	6.455	-3.34091	-4.6025	-6.375	-8.78231	-	-	-	0.0242064
gi|190572091|ref|NC_010943.1|:c2347083-2345917|name|flaA|locus|Smlt2305|product|flagellin|note|structural flagella protein%3B Vibrio contains multiple flagellin genes usually localized into two region on the chromosome%2C flaAC and flaCEDB in V. cholerae%2C flaFBA and flaCDE in V. parahemolyticus%3B FlaA is sigma 54 dependent and essential for motility in V.cholerae but not in V. parahaemolyticus	-	b1923	Gammaproteobacteria	38.1525	3.3625	1.2675	0.0325	30.1006	103.462	11.3465	39	0.0354478	-	-	-
gi|190894340|ref|NC_010997.1|:562501-563610|name|RHECIAT_PC0000517|locus|RHECIAT_PC0000517|product|putative sugar ABC transporter ATP-binding protein|note|ypc00315	3.6.3.-	b1318	Proteobacteria	2.5425	0.2575	30.9225	1.2	-12.1622	-4.66019	9.87379	25.7688	0.0487679	-	-	-
gi|193211676|ref|NC_011027.1|:c691711-689795|name|dnaK|locus|Cpar_0645|product|molecular chaperone DnaK|note|heat shock protein 70%3B assists in folding of nascent polypeptide chains%3B refolding of misfolded proteins%3B utilizes ATPase activity to help fold%3B co-chaperones are DnaJ and GrpE%3B multiple copies in some bacteria	-	b0014	Bacteria	30.9	57.6525	2.525	22.815	12.2376	2.52696	-1.86578	-9.03564	-	-	-	0.0386723
gi|197116402|ref|NC_011146.1|:c4313291-4311753|name|gpmI|locus|Gbem_3774|product|phosphoglyceromutase	5.4.2.12	b3612	Deltaproteobacteria	3.31	0.0875	0.6475	1.115	5.11197	-12.7429	37.8286	-1.72201	-	-	0.0167582	-
gi|197116402|ref|NC_011146.1|:c867625-865682|name|pckA|locus|Gbem_0734|product|phosphoenolpyruvate carboxykinase	4.1.1.32	-	Deltaproteobacteria	15.4325	0.2275	0.4775	0.27	32.3194	-1.18681	67.8352	1.76852	0.0218799	-	0.0372911	-
gi|209883160|ref|NC_011386.1|:c1053640-1052204|name|pyk|locus|OCAR_5083|product|pyruvate kinase|note|catalyzes the formation of phosphoenolpyruvate from pyruvate	2.7.1.40	b1854	Proteobacteria	0.095	2.9825	2.0625	0.215	-21.7105	13.8721	-31.3947	9.59302	-	-	0.00152921	-
gi|210148879|gb|EEA79888.1| hypothetical protein CLONEX_04241	-	-	Lachnospiraceae	1.715	9.4625	59.5525	20.5825	-34.7245	-2.17517	-5.51749	2.89336	0.00811746	-	-	-
gi|210149661|gb|EEA80670.1| hypothetical protein CLONEX_03424	-	-	Lachnospiraceae	34.265	21.1225	1.3375	1.045	25.6187	20.2129	1.6222	1.2799	0.0188905	-	-	-
gi|212673327|gb|EEB33810.1| hypothetical protein DESPIG_01325	-	-	Deltaproteobacteria	0.685	5.44	0	0.5275	0.685	10.3128	-7.94161	0.5275	-	-	0.0259893	-
gi|218552585|ref|NC_011741.1|:c2999043-2998852|name|ECIAI1_2924|locus|ECIAI1_2924|product|hypothetical protein	-	-	Gammaproteobacteria	38.185	2.1275	1.7625	27.43	21.6652	-12.8931	17.9483	-15.5631	-	-	-	0.00550292
gi|218885109|ref|NC_011769.1|:112108-112476|name|rpsM|locus|DvMF_0102|product|30S ribosomal protein S13|note|located at the top of the head of the 30S subunit%2C it contacts several helices of the 16S rRNA%3B makes contact with the large subunit via RNA-protein interactions and via protein-protein interactions with L5%3B contacts P-site tRNA	-	b3298	Deltaproteobacteria	72.44	100.573	4.2475	3.0575	17.0547	32.8937	-1.38836	1.38921	0.0390762	-	-	-
gi|218885109|ref|NC_011769.1|:1177033-1177425|name|rpsI|locus|DvMF_0970|product|30S ribosomal protein S9|note|forms a direct contact with the tRNA during translation	-	b3230	Deltaproteobacteria	71.3625	121.368	1.8925	63.45	37.7081	1.91281	-1.70072	-33.5271	0.0125201	-	-	0.00126292
gi|218885109|ref|NC_011769.1|:169782-170774|name|DvMF_0155|locus|DvMF_0155|product|ketol-acid reductoisomerase|note|catalyzes the formation of %28R%29-2%2C3-dihydroxy-3-methylbutanoate from %28S%29-2-hydroxy-2-methyl-3-oxobutanoate in valine and isoleucine biosynthesis	1.1.1.86	b3774	Deltaproteobacteria	2.0025	20.005	0.825	18.2575	2.42727	1.09571	-9.99001	-22.1303	-	-	0.0468889	-
gi|218885109|ref|NC_011769.1|:1751563-1752666|name|DvMF_1431|locus|DvMF_1431|product|ribosomal RNA large subunit methyltransferase N|note|23S rRNA m2A2503 methyltransferase%3B methylates the C2 position of the A2530 nucleotide in 23S rRNA%3B may be involved in antibiotic resistance	2.1.1.-;2.1.1.192	b2517	Deltaproteobacteria	0.47	0.105	7.4175	2.6075	-15.7819	-24.8333	4.47619	2.84468	0.0159567	-	-	-
gi|218885109|ref|NC_011769.1|:1771496-1771645|name|rpmG|locus|DvMF_1448|product|50S ribosomal protein L33|note|in Escherichia coli BM108%2C a mutation that results in lack of L33 synthesis had no effect on ribosome synthesis or function%3B there are paralogous genes in several bacterial genomes%2C and a CXXC motif for zinc binding and an upstream regulation region of the paralog lacking this moti…	-	-	Deltaproteobacteria	0	8.2875	3.0875	26.7275	-3.0875	-3.22504	-8.2875	-8.65668	-	-	-	0.0184875
gi|218885109|ref|NC_011769.1|:1780231-1784388|name|DvMF_1456|locus|DvMF_1456|product|DNA-directed RNA polymerase subunit beta%27|note|KEGG: dde:Dde_2998 DNA-directed RNA polymerase%2C acetylornithine deacetylase%7ETIGRFAM: DNA-directed RNA polymerase beta%27 subunit%7EPFAM: RNA polymerase subunit alpha%3B RNA polymerase Rpb1 domain 3%3B RNA polymerase Rpb1 domain 1%3B RNA polymerase Rpb1 domain 5…	2.7.7.6	b3988	Deltaproteobacteria	2.67	1.9825	0.3375	7.64	7.91111	-3.85372	1.34678	-22.637	-	-	-	0.00704594
gi|218885109|ref|NC_011769.1|:1790674-1792149|name|DvMF_1461|locus|DvMF_1461|product|Fis family transcriptional regulator|note|PFAM: response regulator receiver%3B sigma-54 factor interaction domain-containing protein%3B helix-turn-helix Fis-type%7ESMART: AAA ATPase%7EKEGG: dde:Dde_3003 two component Fis family transcriptional regulator	-	b2220	Deltaproteobacteria	0.4675	0.015	46.53	0.465	-99.5294	-31	31.1667	100.065	0.00242906	-	-	0.0318364
gi|218885109|ref|NC_011769.1|:1820831-1822540|name|DvMF_1485|locus|DvMF_1485|product|glutaminyl-tRNA synthetase|note|catalyzes a two-step reaction%2C first charging a glutamine molecule by linking its carboxyl group to the alpha-phosphate of ATP%2C followed by transfer of the aminoacyl-adenylate to its tRNA	6.1.1.18	b0680	Deltaproteobacteria	3.3	1.565	0.43	13.2	7.67442	-8.4345	2.10863	-30.6977	-	-	-	0.00196281
gi|218885109|ref|NC_011769.1|:1917013-1918326|name|DvMF_1553|locus|DvMF_1553|product|sulfite reductase%2C dissimilatory-type subunit alpha|note|KEGG: dde:Dde_0526 sulfite reductase%2C dissimilatory-type subunit alpha%7ETIGRFAM: sulfite reductase%2C dissimilatory-type alpha subunit%7EPFAM: nitrite and sulphite reductase 4Fe-4S region	1.8.99.3	-	Deltaproteobacteria	0.45	17.0425	0.435	22.98	1.03448	-1.34839	-37.8722	-52.8276	-	-	0.00128596	0.000445787
gi|218885109|ref|NC_011769.1|:2516071-2518383|name|DvMF_2031|locus|DvMF_2031|product|ribonucleotide-diphosphate reductase subunit alpha|note|Catalyzes the rate-limiting step in dNTP synthesis	1.17.4.1	-	Deltaproteobacteria	0.33	0.2075	19.0375	4.865	-57.6894	-23.4458	1.59036	3.91316	0.00586123	0.0247588	-	-
gi|218885109|ref|NC_011769.1|:2877968-2879374|name|DvMF_2290|locus|DvMF_2290|product|flagellar protein export ATPase FliI|note|KEGG: dde:Dde_0350 ATPase FliI%2FYscN%7ETIGRFAM: ATPase%2C FliI%2FYscN family%3B flagellar protein export ATPase FliI%7EPFAM: H%2Btransporting two-sector ATPase alpha%2Fsubunit beta central region%7ESMART: ATPase AAA	3.6.3.14	b1941	Deltaproteobacteria	0.895	2.7275	19.5625	10.1275	-21.8575	-3.71311	-3.04749	1.93162	0.0314627	-	-	-
gi|218885109|ref|NC_011769.1|:3580091-3582010|name|dnaK|locus|DvMF_2835|product|molecular chaperone DnaK|note|heat shock protein 70%3B assists in folding of nascent polypeptide chains%3B refolding of misfolded proteins%3B utilizes ATPase activity to help fold%3B co-chaperones are DnaJ and GrpE%3B multiple copies in some bacteria	-	b0014	Deltaproteobacteria	1.8575	3.665	0.5925	4.695	3.13502	-1.28104	-1.97308	-7.92405	-	-	-	0.0455941
gi|218885109|ref|NC_011769.1|:377050-379008|name|DvMF_0324|locus|DvMF_0324|product|4Fe-4S ferredoxin|note|PFAM: 4Fe-4S ferredoxin iron-sulfur binding domain protein%7EKEGG: dde:Dde_3526 heterodisulfide reductase%2C subunit alpha	1.8.98.1	-	Deltaproteobacteria	73.105	15.8525	0.2225	18.695	328.562	-1.17931	4.61158	-84.0225	0.00114459	-	-	0.000142434
gi|218885109|ref|NC_011769.1|:62630-63835|name|DvMF_0047|locus|DvMF_0047|product|argininosuccinate synthase|note|catalyzes the formation of 2-N%28omega%29-%28L-arginino%29succinate from L-citrulline and L-aspartate in arginine biosynthesis%2C AMP-forming	6.3.4.5	b3172	Deltaproteobacteria	8.8875	1.2875	0.125	4.05	71.1	-3.14563	6.90291	-32.4	0.00318453	-	-	-
gi|218885109|ref|NC_011769.1|:699737-702172|name|DvMF_0590|locus|DvMF_0590|product|ATP-dependent protease|note|KEGG: dde:Dde_2626 ATP-dependent protease	3.4.21.-	b0955	Deltaproteobacteria	0.2625	0.14	6.545	3.145	-24.9333	-22.4643	1.875	2.08108	0.0131854	-	-	-
gi|218885109|ref|NC_011769.1|:c1297813-1296131|name|DvMF_1058|locus|DvMF_1058|product|ABC transporter ATP-binding protein|note|ChvD%3B in Agrobacterium tumefaciens%2C mutations in both Walker boxes were found to affect virulence	-	b4391	Deltaproteobacteria	1.9675	40.4	0.07	34.2225	28.1071	1.18051	-20.5337	-488.893	-	-	0.0139039	-
gi|218885109|ref|NC_011769.1|:c1324771-1323926|name|DvMF_1085|locus|DvMF_1085|product|flagellar motor protein MotA|note|With MotB forms the ion channels that couple flagellar rotation to proton%2Fsodium motive force across the membrane and forms the stator elements of the rotary flagellar machine	-	-	Deltaproteobacteria	1.57	16.855	1.2	17.7175	1.30833	-1.05117	-10.7357	-14.7646	-	-	0.0352518	0.00760519
gi|218885109|ref|NC_011769.1|:c1703776-1702796|name|DvMF_1396|locus|DvMF_1396|product|flagellar motor switch protein FliM|note|PFAM: surface presentation of antigens %28SPOA%29 protein%3B flagellar motor switch protein FliM%7EKEGG: dde:Dde_2708 flagellar motor switch protein FliM	-	-	Deltaproteobacteria	1.2375	23.9675	0.1525	24.96	8.11475	-1.04141	-19.3677	-163.672	-	-	0.00923694	-
gi|218885109|ref|NC_011769.1|:c1717727-1715541|name|DvMF_1404|locus|DvMF_1404|product|helicase%2C RecD%2FTraA family|note|KEGG: dde:Dde_2725 helicase RecD%2FTraA%7ETIGRFAM: helicase%2C RecD%2FTraA family%7ESMART: ATPase AAA	3.6.4.12	-	Deltaproteobacteria	0.1875	0.385	3.2675	0.325	-17.4267	1.18462	-2.05333	10.0538	0.0423334	-	-	-
gi|218885109|ref|NC_011769.1|:c2001091-2000204|name|DvMF_1622|locus|DvMF_1622|product|flagellin domain-containing protein|note|PFAM: flagellin domain protein%7EKEGG: dde:Dde_1502 flagellin	-	b1923	Deltaproteobacteria	3.06	37.2	0.0825	0.215	37.0909	173.023	-12.1569	-2.60606	-	0.0086255	-	-
gi|218885109|ref|NC_011769.1|:c2387932-2386190|name|DvMF_1934|locus|DvMF_1934|product|sulfoacetaldehyde acetyltransferase|note|catalyzes the formation of acetyl phosphate and sulfite from 2-sulfoacetaldehyde%3B is active when grown on taurine as a sole carbon source	2.3.3.15	-	Deltaproteobacteria	0.6425	20.08	3.6575	8.6025	-5.69261	2.33421	-31.2529	-2.35202	-	-	0.00493887	-
gi|218885109|ref|NC_011769.1|:c3137258-3134244|name|DvMF_2484|locus|DvMF_2484|product|phosphoribosylformylglycinamidine synthase|note|PFAM: AIR synthase related protein%3B AIR synthase related protein domain protein%7EKEGG: dde:Dde_3191 phosphoribosylformylglycinamidine synthase	6.3.5.3	-	Deltaproteobacteria	1.34	0.18	0.0775	0.425	17.2903	-2.36111	7.44444	-5.48387	0.0175625	-	-	0.0498762
gi|218885109|ref|NC_011769.1|:c931155-928063|name|DvMF_0774|locus|DvMF_0774|product|chemotaxis protein CheA|note|PFAM: CheW domain protein%3B ATP-binding region ATPase domain protein%3B Signal transducing histidine kinase homodimeric%3B Hpt domain protein%7EKEGG: dde:Dde_1577 chemotaxis protein CheA	2.7.13.3	b1888	Deltaproteobacteria	2.86	0.89	0.1475	0.1275	19.3898	6.98039	3.21348	1.15686	0.0318433	-	-	-
gi|219666071|ref|NC_011830.1|:2634368-2634754|name|Dhaf_2436|locus|Dhaf_2436|product|MazF family transcriptional regulator|note|PFAM: PemK family protein%7EKEGG: tpd:Teth39_0489 MazF family transcriptional regulator	3.1.-.-	-	Clostridia	15.805	0.42	1.18	0.0575	13.3941	7.30435	37.631	20.5217	0.0247996	-	-	-
gi|219666071|ref|NC_011830.1|:573143-573883|name|Dhaf_0521|locus|Dhaf_0521|product|transcriptional regulator|note|PFAM: response regulator receiver%3B transcriptional regulator domain protein%7EKEGG: aoe:Clos_2084 two component transcriptional regulator	-	b1130	Clostridia	5.91	0.535	5.6025	7.1025	1.05489	-13.2757	11.0467	-1.26774	-	0.0334309	-	-
gi|219682499|ref|NC_011835.1|:481601-481999|name|rpsK|locus|BLA_0386|product|30S ribosomal protein S11|note|located on the platform of the 30S subunit%2C it bridges several disparate RNA helices of the 16S rRNA%3B forms part of the Shine-Dalgarno cleft in the 70S ribosome%3B interacts with S7 and S18 and IF-3	-	b3297	Actinobacteria	4.7075	144.875	0	1.385	4.7075	104.603	-30.7754	1.385	-	0.0171374	-	-
gi|219682499|ref|NC_011835.1|:7994-10756|name|gyrA|locus|BLA_0006|product|DNA gyrase subunit A|note|negatively supercoils closed circular double-stranded DNA	5.99.1.3	b2231	Actinobacteria	0.1875	12.0775	0	0.165	0.1875	73.197	-64.4133	0.165	-	0.0278339	-	-
gi|219682499|ref|NC_011835.1|:c304782-303586|name|BLA_0241|locus|BLA_0241|product|alpha%2Fbeta hydrolase superfamily hydrolase	-	-	Actinobacteria	0.185	22.6125	0	0.3475	0.185	65.0719	-122.23	0.3475	-	0.0360974	-	-
gi|219682499|ref|NC_011835.1|:c610890-608920|name|BLA_0488|locus|BLA_0488|product|translation elongation factor|note|COG0480: Translation elongation factors %28GTPases%29	-	b2569	Actinobacteria	0.0875	0.8575	0.1375	0.285	-1.57143	3.00877	-9.8	-2.07273	-	-	0.0212543	-
gi|219682499|ref|NC_011835.1|:c627529-625472|name|BLA_0502|locus|BLA_0502|product|ABC transporter ATP-binding protein|note|COG1132: ABC-type multidrug transport system%2C ATPase and permease components	-	b0914	Actinobacteria	0.9175	282.06	1.48	52.6075	-1.61308	5.36159	-307.422	-35.5456	-	-	0	0.0167256
gi|219682499|ref|NC_011835.1|:c703656-699619|name|rpoC|locus|BLA_0547|product|DNA-directed RNA polymerase subunit beta%27|note|DNA-dependent RNA polymerase catalyzes the transcription of DNA into RNA using the four ribonucleoside triphosphates as substrates. Subunit beta%27 binds to sigma factor allowing it to bind to the -10 region of the promoter	2.7.7.6	b3988	Actinobacteria	0.36	4.045	0.0675	0.565	5.33333	7.15929	-11.2361	-8.37037	-	-	0.0285453	-
gi|220903286|ref|NC_011883.1|:1015919-1017082|name|Ddes_0866|locus|Ddes_0866|product|HflK protein|note|TIGRFAM: HflK protein%7EPFAM: band 7 protein%7EKEGG: lip:LI0675 membrane protease subunits%2C stomatin%2Fprohibitin homologs	-	b4174	Deltaproteobacteria	2.255	11.365	0.59	12.815	3.82203	-1.12758	-5.03991	-21.7203	-	-	-	0.00313082
gi|220903286|ref|NC_011883.1|:1017082-1017930|name|Ddes_0867|locus|Ddes_0867|product|HflC protein|note|TIGRFAM: HflC protein%7EPFAM: band 7 protein%7EKEGG: lip:LI0676 membrane protease subunits%2C stomatin%2Fprohibitin homologs	-	b4175	Deltaproteobacteria	1.4925	4.74	33.135	6.9525	-22.201	-1.46677	-3.17588	4.76591	0.0203833	-	-	-
gi|220903286|ref|NC_011883.1|:1285737-1288979|name|Ddes_1096|locus|Ddes_1096|product|carbamoyl-phosphate synthase large subunit|note|TIGRFAM: carbamoyl-phosphate synthase%2C large subunit%7EPFAM: ATP-dependent carboxylate-amine ligase domain protein ATP-grasp%3B protein of unknown function DUF201%3B Carbamoyl-phosphate synthase L chain ATP-binding%3B Carbamoyl-phosphate synthetase large chain oli…	6.3.5.5	b0033	Deltaproteobacteria	0.365	1.79	0.115	0.735	3.17391	2.43537	-4.90411	-6.3913	-	-	-	0.0198728
gi|220903286|ref|NC_011883.1|:1288982-1290112|name|Ddes_1097|locus|Ddes_1097|product|carbamoyl phosphate synthase small subunit|note|catalyzes production of carbamoyl phosphate from bicarbonate and glutamine in pyrimidine and arginine biosynthesis pathways%3B forms an octamer composed of four CarAB dimers	6.3.5.5	b0032	Deltaproteobacteria	0.5075	5.5375	0.2825	0.635	1.79646	8.72047	-10.9113	-2.24779	-	-	0.0210582	-
gi|220903286|ref|NC_011883.1|:1384224-1384991|name|Ddes_1176|locus|Ddes_1176|product|Triose-phosphate isomerase|note|PFAM: triosephosphate isomerase%7EKEGG: dvl:Dvul_1410 triose-phosphate isomerase	5.3.1.1	b3919	Deltaproteobacteria	1.245	12.2175	30.3675	13.9575	-24.3916	-1.14242	-9.81325	2.17571	0.0118336	-	0.0322674	-
gi|220903286|ref|NC_011883.1|:1482602-1485028|name|Ddes_1261|locus|Ddes_1261|product|hypothetical protein|note|PFAM: flagellar basal body rod protein%3B protein of unknown function DUF1078 domain protein%7EKEGG: lip:LI0566 flagellar hook protein FlgE	-	-	Deltaproteobacteria	1.74	10.6175	0.2325	2.1925	7.48387	4.84265	-6.10201	-9.43011	-	-	-	0.0147184
gi|220903286|ref|NC_011883.1|:148840-150375|name|Ddes_0115|locus|Ddes_0115|product|betaine reductase|note|KEGG: chy:CHY_2394 glycine reductase complex%2C protein C	1.21.4.2;1.21.4.3;1.21.4.4	-	Deltaproteobacteria	3.6675	2.1675	0.2725	0.7625	13.4587	2.84262	1.69204	-2.79817	0.0374217	-	-	-
gi|220903286|ref|NC_011883.1|:152085-152561|name|Ddes_0118|locus|Ddes_0118|product|glycine%2Fsarcosine%2Fbetaine reductase complex protein A|note|GrdA accepts a carboxymethylselenoether from protein B and transfers it to protein C forming a protein C-bound acetyl-thioester%3B oxidized GrdA is then reduced by thioredoxin	1.21.4.2;1.21.4.3;1.21.4.4	-	Deltaproteobacteria	22.11	91.1575	7.7775	84.8725	2.84282	1.07405	-4.12291	-10.9126	-	-	-	0.0283143
gi|220903286|ref|NC_011883.1|:1652083-1653744|name|Ddes_1379|locus|Ddes_1379|product|CheR-type MCP methyltransferase|note|PFAM: MCP methyltransferase CheR-type%7EKEGG: dvl:Dvul_1152 protein-glutamate O-methyltransferase	2.1.1.80	-	Deltaproteobacteria	11.52	7.5825	0.4275	2	26.9474	3.79125	1.51929	-4.67836	0.0219906	-	-	-
gi|220903286|ref|NC_011883.1|:167914-168840|name|Ddes_0131|locus|Ddes_0131|product|fructose-1%2C6-bisphosphate aldolase|note|KEGG: dvl:Dvul_1089 fructose-1%2C6-bisphosphate aldolase%2C class II%7ETIGRFAM: ketose-bisphosphate aldolase%3B fructose-1%2C6-bisphosphate aldolase%2C class II%7EPFAM: ketose-bisphosphate aldolase class-II	4.1.2.13	b3137	Deltaproteobacteria	6.4	8.6725	1.0025	11.5175	6.38404	-1.32805	-1.35508	-11.4888	-	-	-	0.0131093
gi|220903286|ref|NC_011883.1|:1729654-1730955|name|Ddes_1443|locus|Ddes_1443|product|putative RNA polymerase sigma 70 family subunit|note|TIGRFAM: RNA polymerase sigma factor%2C sigma-70 family%7EPFAM: sigma-70 region 2 domain protein%3B sigma-70 region 4 domain protein%3B sigma-70 region 1.2%7EKEGG: dvl:Dvul_1549 sigma-70 region 2 domain-containing protein	-	b3461	Deltaproteobacteria	1.075	25.9925	0.2675	22.6	4.01869	1.15011	-24.1791	-84.486	-	-	0.00507733	0.000118038
gi|220903286|ref|NC_011883.1|:1739188-1740135|name|Ddes_1451|locus|Ddes_1451|product|ribose-phosphate pyrophosphokinase|note|KEGG: dvl:Dvul_1558 ribose-phosphate pyrophosphokinase%7ETIGRFAM: ribose-phosphate pyrophosphokinase%7EPFAM: phosphoribosyltransferase	2.7.6.1	b1207	Deltaproteobacteria	6.31	32.5575	1.25	22.0875	5.048	1.47402	-5.15967	-17.67	-	-	-	0.0117169
gi|220903286|ref|NC_011883.1|:1936324-1937358|name|Ddes_1612|locus|Ddes_1612|product|putative glycerol-3-phosphate acyltransferase PlsX|note|involved in acylation of glycerol-3-phosphate to form 1-acyl-glycerol-3 phosphate for use in phospholipid biosynthesis%3B functions with PlsY	2.3.1.n2	b1090	Deltaproteobacteria	6.475	21.0075	1.5875	19.8225	4.07874	1.05978	-3.2444	-12.4866	-	-	-	0.0233661
gi|220903286|ref|NC_011883.1|:1938647-1939408|name|Ddes_1614|locus|Ddes_1614|product|3-oxoacyl-%28acyl-carrier-protein%29 reductase|note|TIGRFAM: 3-oxoacyl-%28acyl-carrier-protein%29 reductase%7EPFAM: short-chain dehydrogenase%2Freductase SDR%3B KR domain protein%7EKEGG: dvu:DVU1206 3-oxoacyl-%28acyl-carrier-protein%29 reductase	1.1.1.100	b1093	Deltaproteobacteria	25.725	9.925	0.3625	0.265	70.9655	37.4528	2.59194	1.36792	0.00282406	-	-	-
gi|220903286|ref|NC_011883.1|:2063734-2066310|name|Ddes_1709|locus|Ddes_1709|product|preprotein translocase subunit SecA|note|functions in protein export%3B can interact with acidic membrane phospholipids and the SecYEG protein complex%3B binds to preproteins%3B binds to ATP and undergoes a conformational change to promote membrane insertion of SecA%2Fbound preprotein%3B ATP hydrolysis appears to…	-	b0098	Deltaproteobacteria	0.8975	3.37	0.105	2.4575	8.54762	1.37131	-3.75487	-23.4048	-	-	-	0.000887056
gi|220903286|ref|NC_011883.1|:2126795-2127553|name|Ddes_1760|locus|Ddes_1760|product|ABC transporter-like protein|note|PFAM: ABC transporter related%7ESMART: AAA ATPase%7EKEGG: dvl:Dvul_2546 ABC transporter related	-	b1917	Deltaproteobacteria	0.5075	29.75	0.135	3.025	3.75926	9.83471	-58.6207	-22.4074	-	-	0.000368803	-
gi|220903286|ref|NC_011883.1|:217562-220606|name|Ddes_0175|locus|Ddes_0175|product|NAD%28P%29%28%2B%29 transhydrogenase|note|PFAM: NAD%28P%29 transhydrogenase beta subunit%7EKEGG: pgn:PGN_1122 NADPH-NAD transhydrogenase beta subunit	1.6.1.2	b1602	Deltaproteobacteria	1.0025	2.255	0.6825	4.95	1.46886	-2.19512	-2.24938	-7.25275	-	-	-	0.0270413
gi|220903286|ref|NC_011883.1|:2290937-2292628|name|Ddes_1903|locus|Ddes_1903|product|acetolactate synthase large subunit|note|KEGG: dvl:Dvul_1692 acetolactate synthase%2C large subunit%2C biosynthetic type%7ETIGRFAM: acetolactate synthase%2C large subunit%2C biosynthetic type%7EPFAM: thiamine pyrophosphate protein domain protein TPP-binding%3B thiamine pyrophosphate protein central region%3B thia…	2.2.1.6	b0077	Deltaproteobacteria	9.2875	13.1	0.545	7.9325	17.0413	1.65143	-1.4105	-14.555	0.0426074	-	-	0.0101361
gi|220903286|ref|NC_011883.1|:2293546-2294547|name|Ddes_1905|locus|Ddes_1905|product|ketol-acid reductoisomerase|note|catalyzes the formation of %28R%29-2%2C3-dihydroxy-3-methylbutanoate from %28S%29-2-hydroxy-2-methyl-3-oxobutanoate in valine and isoleucine biosynthesis	1.1.1.86	b3774	Deltaproteobacteria	3.3025	1.1175	1.1975	13.595	2.75783	-12.1655	2.95526	-11.3528	-	-	-	0.0170432
gi|220903286|ref|NC_011883.1|:2299691-2301004|name|Ddes_1910|locus|Ddes_1910|product|nucleotide sugar dehydrogenase|note|TIGRFAM: nucleotide sugar dehydrogenase%7EPFAM: UDP-glucose%2FGDP-mannose dehydrogenase%3B UDP-glucose%2FGDP-mannose dehydrogenase dimerisation%3B UDP-glucose%2FGDP-mannose dehydrogenase%7EKEGG: dvl:Dvul_0210 UDP-glucose%2FGDP-mannose dehydrogenase	-	b3787	Deltaproteobacteria	0.4925	16.6025	0.1575	8.6675	3.12698	1.91549	-33.7107	-55.0317	-	-	-	9.3188e-05
gi|220903286|ref|NC_011883.1|:2302786-2305785|name|Ddes_1913|locus|Ddes_1913|product|phosphoribosylformylglycinamidine synthase|note|PFAM: AIR synthase related protein%3B AIR synthase related protein domain protein%7EKEGG: dvl:Dvul_0206 phosphoribosylformylglycinamidine synthase	6.3.5.3	-	Deltaproteobacteria	0.715	2.045	25.9925	8.4925	-36.3531	-4.15281	-2.86014	3.06064	0.0140151	-	-	-
gi|220903286|ref|NC_011883.1|:2310197-2312635|name|Ddes_1918|locus|Ddes_1918|product|penicillin-binding protein|note|KEGG: dvl:Dvul_2326 1A family penicillin-binding protein%7ETIGRFAM: penicillin-binding protein%2C 1A family%7EPFAM: glycosyl transferase family 51%3B penicillin-binding protein transpeptidase	2.4.2.-;3.4.-.-	b3396	Deltaproteobacteria	0.2975	10.15	0.1175	22.2275	2.53191	-2.1899	-34.1176	-189.17	-	-	0.00318488	-
gi|220903286|ref|NC_011883.1|:2334710-2334784,2334786-2335823|name|Ddes_1938|locus|Ddes_1938|product|hypothetical protein|note|KEGG: bpm:BURPS1710b_A1695 hypothetical protein	-	ECOL-MG1-01-002827	Deltaproteobacteria	2.215	45.9825	0.635	49.605	3.48819	-1.07878	-20.7596	-78.1181	-	-	0.0142664	0.000157981
gi|220903286|ref|NC_011883.1|:2388299-2389144|name|Ddes_1983|locus|Ddes_1983|product|ferredoxin-NADP%28%2B%29 reductase subunit alpha|note|PFAM: oxidoreductase FAD%2FNAD%28P%29-binding domain protein%7EKEGG: dvl:Dvul_0767 ferredoxin--NADP%28%2B%29 reductase subunit alpha	1.8.1.19;1.18.1.2	-	Deltaproteobacteria	0.7975	0	37.0525	8.0925	-46.4608	-8.0925	0.7975	4.57862	0.00664815	-	-	-
gi|220903286|ref|NC_011883.1|:2425297-2426505|name|Ddes_2012|locus|Ddes_2012|product|beta-lactamase domain-containing protein|note|PFAM: beta-lactamase domain protein%3B flavodoxin%2Fnitric oxide synthase%7EKEGG: dvl:Dvul_0202 beta-lactamase domain-containing protein	1.-.-.-	b2710	Deltaproteobacteria	17.0575	162.192	1.025	205.627	16.6415	-1.2678	-9.50857	-200.612	0.0372386	-	-	0.00124421
gi|220903286|ref|NC_011883.1|:2529180-2531141|name|Ddes_2100|locus|Ddes_2100|product|4Fe-4S ferredoxin|note|PFAM: 4Fe-4S ferredoxin iron-sulfur binding domain protein%7EKEGG: dvl:Dvul_0828 4Fe-4S ferredoxin iron-sulfur binding domain-containing protein	1.8.98.1	-	Deltaproteobacteria	0.915	3.7475	0.5725	4.4775	1.59825	-1.1948	-4.09563	-7.82096	-	-	-	0.0352824
gi|220903286|ref|NC_011883.1|:2531129-2532577|name|Ddes_2101|locus|Ddes_2101|product|methyl-viologen-reducing hydrogenase delta subunit|note|PFAM: 4Fe-4S ferredoxin iron-sulfur binding domain protein%3B methyl-viologen-reducing hydrogenase delta subunit%7EKEGG: dvl:Dvul_0829 methyl-viologen-reducing hydrogenase%2C delta subunit	1.12.99.-	-	Deltaproteobacteria	0.8775	8.7175	0.85	2.1575	1.03235	4.04056	-9.93447	-2.53824	-	-	0.0434016	-
gi|220903286|ref|NC_011883.1|:2647648-2649630|name|Ddes_2197|locus|Ddes_2197|product|heat shock protein 90|note|molecular chaperone	-	b0473	Deltaproteobacteria	4.7825	14	0.5625	7.275	8.50222	1.9244	-2.92734	-12.9333	-	-	-	0.00835901
gi|220903286|ref|NC_011883.1|:2662111-2663634|name|Ddes_2207|locus|Ddes_2207|product|uroporphyrin-III C-methyltransferase|note|TIGRFAM: uroporphyrin-III C-methyltransferase%7EPFAM: Uroporphyrin-III C%2Ftetrapyrrole %28Corrin%2FPorphyrin%29 methyltransferase%3B Uroporphyrinogen III synthase HEM4%7EKEGG: dvl:Dvul_2236 uroporphyrin-III C-methyltransferase	2.1.1.107;4.2.1.75	b3368	Deltaproteobacteria	1.355	1.7125	0.11	1.32	12.3182	1.29735	-1.26384	-12	0.0314154	-	-	0.00498824
gi|220903286|ref|NC_011883.1|:269497-270855|name|Ddes_0218|locus|Ddes_0218|product|class III aminotransferase|note|PFAM: aminotransferase class-III%7EKEGG: pin:Ping_0051 adenosylmethionine-8-amino-7-oxononanoate aminotransferase	2.6.1.77	-	Deltaproteobacteria	158.438	80.79	2.875	66.71	55.1087	1.21106	1.9611	-23.2035	0.0336829	-	-	-
gi|220903286|ref|NC_011883.1|:2726720-2727997|name|Ddes_2266|locus|Ddes_2266|product|adenylosuccinate synthetase|note|catalyzes the formation of N6-%281%2C2%2C-dicarboxyethyl%29-AMP from L-aspartate%2C inosine monophosphate and GTP in AMP biosynthesis	6.3.4.4	b4177	Deltaproteobacteria	1.335	11.5775	0.57	10.145	2.34211	1.1412	-8.67228	-17.7982	-	-	0.0403029	0.00334874
gi|220903286|ref|NC_011883.1|:334741-335361|name|Ddes_0282|locus|Ddes_0282|product|signal peptidase I|note|KEGG: dvl:Dvul_2260 signal peptidase I%7ETIGRFAM: signal peptidase I%7EPFAM: peptidase S24 and S26 domain protein	3.4.21.89	b2568	Deltaproteobacteria	1.6875	7.6175	0.6825	7.62	2.47253	-1.00033	-4.51407	-11.1648	-	-	-	0.00660941
gi|220903286|ref|NC_011883.1|:365738-367945|name|Ddes_0301|locus|Ddes_0301|product|Cache sensor-containing methyl-accepting chemotaxis sensory transducer|note|PFAM: histidine kinase HAMP region domain protein%3B Cache domain protein%3B chemotaxis sensory transducer%7EKEGG: lip:LIC103 methyl-accepting chemotaxis protein	-	b4355	Deltaproteobacteria	3.8075	0.475	0.19	2.87	20.0395	-6.04211	8.01579	-15.1053	0.0147728	-	-	-
gi|220903286|ref|NC_011883.1|:370412-372658|name|Ddes_0304|locus|Ddes_0304|product|DNA topoisomerase I|note|KEGG: dvu:DVU3389 DNA topoisomerase I%7ETIGRFAM: DNA topoisomerase I%7EPFAM: TOPRIM domain protein%3B DNA topoisomerase type IA central domain protein%3B DNA topoisomerase type IA zn finger domain protein%7ESMART: DNA topoisomerase I ATP-binding%3B DNA topoisomerase I DNA-binding%3B Toprim …	5.99.1.2	b1274	Deltaproteobacteria	0.41	1.5575	0.1375	1.135	2.98182	1.37225	-3.79878	-8.25455	-	-	-	0.0150074
gi|220903286|ref|NC_011883.1|:477189-477974|name|flgG|locus|Ddes_0392|product|flagellar basal body rod protein FlgG|note|makes up the distal portion of the flagellar basal body rod	-	b1078	Deltaproteobacteria	25.9	57.5725	0.83	10.7825	31.2048	5.33944	-2.22288	-12.991	0.0140151	-	-	0.00874182
gi|220903286|ref|NC_011883.1|:5316-7721|name|Ddes_0005|locus|Ddes_0005|product|DNA gyrase subunit B|note|KEGG: dvl:Dvul_0005 DNA gyrase%2C B subunit%7ETIGRFAM: DNA gyrase%2C B subunit%7EPFAM: DNA gyrase subunit B domain protein%3B ATP-binding region ATPase domain protein%3B TOPRIM domain protein%3B DNA topoisomerase type IIA subunit B region 2 domain protein%7ESMART: DNA topoisomerase II	5.99.1.3	b3699	Deltaproteobacteria	1.05	5.2975	0.355	4.7575	2.95775	1.1135	-5.04524	-13.4014	-	-	-	0.00727145
gi|220903286|ref|NC_011883.1|:580130-581251|name|Ddes_0472|locus|Ddes_0472|product|extracellular ligand-binding receptor|note|PFAM: Extracellular ligand-binding receptor%7EKEGG: dvl:Dvul_2254 extracellular ligand-binding receptor	-	b3460	Deltaproteobacteria	1.895	3.0825	0.465	2.4825	4.07527	1.24169	-1.62665	-5.33871	-	-	-	0.0376175
gi|220903286|ref|NC_011883.1|:613459-614721|name|Ddes_0506|locus|Ddes_0506|product|3-isopropylmalate dehydratase large subunit|note|catalyzes the isomerization between 2-isopropylmalate and 3-isopropylmalate in leucine biosynthesis	4.2.1.33	b0072	Deltaproteobacteria	0.2525	5.2075	0.085	2.185	2.97059	2.3833	-20.6238	-25.7059	-	-	0.00412629	-
gi|220903286|ref|NC_011883.1|:614856-615353|name|leuD|locus|Ddes_0507|product|3-isopropylmalate dehydratase small subunit|note|catalyzes the isomerization between 2-isopropylmalate and 3-isopropylmalate in leucine biosynthesis	4.2.1.33	-	Deltaproteobacteria	0.935	1.3425	165.298	49.415	-176.789	-36.8082	-1.43583	3.34509	0.00149106	-	-	-
gi|220903286|ref|NC_011883.1|:7987-10554|name|Ddes_0006|locus|Ddes_0006|product|DNA gyrase subunit A|note|KEGG: dvl:Dvul_0004 DNA gyrase%2C A subunit%7ETIGRFAM: DNA gyrase%2C A subunit%7EPFAM: DNA gyrase%2Ftopoisomerase IV subunit A%3B DNA gyrase repeat beta-propeller	5.99.1.3	b2231	Deltaproteobacteria	0.495	10.365	0.2075	8.6175	2.38554	1.20279	-20.9394	-41.5301	-	-	0.00819996	0.000914189
gi|220903286|ref|NC_011883.1|:804428-805069|name|rpsC|locus|Ddes_0666|product|30S ribosomal protein S3|note|forms a complex with S10 and S14%3B binds the lower part of the 30S subunit head and the mRNA in the complete ribosome to position it for translation	-	b3314	Deltaproteobacteria	182.385	97.13	4.6825	238.397	38.9503	-2.45442	1.87774	-50.9124	0.031287	-	-	0.00309062
gi|220903286|ref|NC_011883.1|:805069-805482|name|rplP|locus|Ddes_0667|product|50S ribosomal protein L16|note|located in the peptidyl transferase center and may be involved in peptidyl transferase activity%3B similar to archaeal L10e	-	b3313	Deltaproteobacteria	13.67	276.933	9.2675	137.312	1.47505	2.0168	-20.2584	-14.8166	-	-	-	0.0135666
gi|220903286|ref|NC_011883.1|:808849-809361|name|rpsE|locus|Ddes_0677|product|30S ribosomal protein S5|note|located at the back of the 30S subunit body where it stabilizes the conformation of the head with respect to the body%3B contacts S4 and S8%3B with S4 and S12 plays a role in translational accuracy%3B mutations in this gene result in spectinomycin resistance	-	b3303	Deltaproteobacteria	59.0675	3.5975	2.95	1.125	20.0229	3.19778	16.419	2.62222	0.0490656	-	-	-
gi|220903286|ref|NC_011883.1|:85516-86025|name|Ddes_0065|locus|Ddes_0065|product|cyclophilin type peptidyl-prolyl cis-trans isomerase|note|PFAM: peptidyl-prolyl cis-trans isomerase cyclophilin type%7EKEGG: dvl:Dvul_2696 peptidylprolyl isomerase	5.2.1.8	b0525	Deltaproteobacteria	10.2825	1.935	0.79	3.9825	13.0158	-2.05814	5.31395	-5.04114	0.0388341	-	-	-
gi|220903286|ref|NC_011883.1|:923620-925068|name|Ddes_0789|locus|Ddes_0789|product|glycine dehydrogenase subunit 2|note|acts in conjunction with GvcH to form H-protein-S-aminomethyldihydrolipoyllysine from glycine%3B forms a heterodimer with subunit 1 to form the P protein	1.4.4.2	-	Deltaproteobacteria	1.215	0	0.125	0.0125	9.72	-0.0125	1.215	10	0.0469798	-	-	-
gi|220903286|ref|NC_011883.1|:c1006556-1005237|name|Ddes_0858|locus|Ddes_0858|product|WD40 domain-containing protein|note|PFAM: WD40 domain protein beta Propeller%7EKEGG: dvl:Dvul_0278 WD40 domain-containing protein	-	-	Deltaproteobacteria	14.2625	6.9525	0.295	12.6475	48.3475	-1.81913	2.05142	-42.8729	0.00613422	-	-	-
gi|220903286|ref|NC_011883.1|:c1026894-1026130|name|Ddes_0877|locus|Ddes_0877|product|glucose-1-phosphate cytidylyltransferase|note|TIGRFAM: glucose-1-phosphate cytidylyltransferase%7EPFAM: Nucleotidyl transferase%7EKEGG: dvl:Dvul_2889 glucose-1-phosphate cytidylyltransferase	2.7.7.33	-	Deltaproteobacteria	0.3125	3.1	0.0675	2.715	4.62963	1.1418	-9.92	-40.2222	-	-	0.0175685	-
gi|220903286|ref|NC_011883.1|:c1202000-1201659|name|Ddes_1026|locus|Ddes_1026|product|hypothetical protein|note|KEGG: dvl:Dvul_1643 hypothetical protein	-	-	Deltaproteobacteria	15.3325	46.91	6.845	47.8275	2.23996	-1.01956	-3.05951	-6.98722	-	-	-	0.0485819
gi|220903286|ref|NC_011883.1|:c129690-127384|name|Ddes_0099|locus|Ddes_0099|product|hypothetical protein|note|PFAM: aconitate hydratase domain protein%7EKEGG: dsy:DSY4204 hypothetical protein	-	b0771	Deltaproteobacteria	2.4425	8.5875	0.6725	12.5875	3.63197	-1.46579	-3.51586	-18.7175	-	-	-	0.00957591
gi|220903286|ref|NC_011883.1|:c1344164-1342929|name|Ddes_1141|locus|Ddes_1141|product|aspartate kinase|note|catalyzes the formation of 4-phospho-L-aspartate from L-aspartate and ATP%2C in Bacillus%2C lysine sensitive%3B regulated by response to starvation.	2.7.2.4	b4024	Deltaproteobacteria	4.8475	0	0.37	0.64	13.1014	-0.64	4.8475	-1.72973	0.0372402	-	-	-
gi|220903286|ref|NC_011883.1|:c1547107-1545968|name|Ddes_1305|locus|Ddes_1305|product|Fis family sigma-54 specific transcriptional regulator|note|PFAM: sigma-54 factor interaction domain-containing protein%3B helix-turn-helix Fis-type%3B ATPase associated with various cellular activities AAA_5%7ESMART: AAA ATPase%7EKEGG: dvl:Dvul_0471 sigma-54 dependent trancsriptional regulator	-	b2220	Deltaproteobacteria	0.215	39.28	0.4325	7.2225	-2.01163	5.43856	-182.698	-16.6994	-	-	6.87792e-05	-
gi|220903286|ref|NC_011883.1|:c1620526-1619606|name|Ddes_1348|locus|Ddes_1348|product|hypothetical protein|note|KEGG: sfu:Sfum_0004 hypothetical protein	-	-	Deltaproteobacteria	9.1225	19.1825	3.0825	41.6725	2.95945	-2.17242	-2.10277	-13.5191	-	-	-	0.0209336
gi|220903286|ref|NC_011883.1|:c162761-161550|name|Ddes_0125|locus|Ddes_0125|product|saccharopine dehydrogenase|note|PFAM: Saccharopine dehydrogenase%7EKEGG: dvl:Dvul_2516 saccharopine dehydrogenase	1.5.1.43	-	Deltaproteobacteria	1.89	36.2225	0.1525	18.1775	12.3934	1.99271	-19.1653	-119.197	0.0481795	-	0.0106379	2.24206e-05
gi|220903286|ref|NC_011883.1|:c1821536-1820247|name|Ddes_1523|locus|Ddes_1523|product|TRAP dicarboxylate transporter subunit DctM|note|TIGRFAM: TRAP dicarboxylate transporter%2C DctM subunit%7EPFAM: TRAP C4-dicarboxylate transport system permease DctM subunit%7EKEGG: gka:GK1972 transporter	-	b3578	Deltaproteobacteria	1.895	12.4875	0.1625	2.2725	11.6615	5.49505	-6.58971	-13.9846	-	-	-	0.00350072
gi|220903286|ref|NC_011883.1|:c1863448-1859873|name|Ddes_1552|locus|Ddes_1552|product|pyruvate phosphate dikinase|note|PFAM: PEP-utilizing protein%3B pyruvate phosphate dikinase PEP%2Fpyruvate-binding%3B PEP-utilising protein mobile region%7EKEGG: dvl:Dvul_1329 PEP-utilising enzyme%2C mobile region	2.7.9.2	b1702	Deltaproteobacteria	5.2625	7.315	0.6475	10.03	8.12741	-1.37116	-1.39002	-15.4903	-	-	-	0.017548
gi|220903286|ref|NC_011883.1|:c1867414-1863713|name|Ddes_1553|locus|Ddes_1553|product|pyruvate carboxylase|note|biotin-containing enzyme that catalyzes a two step carboxylation of pyruvate to oxaloacetate	6.4.1.1	b3256	Deltaproteobacteria	1.535	0.3375	0.13	0.395	11.8077	-1.17037	4.54815	-3.03846	0.0443833	-	-	-
gi|220903286|ref|NC_011883.1|:c1890216-1888702|name|Ddes_1569|locus|Ddes_1569|product|ATPase FliI%2FYscN|note|KEGG: dvl:Dvul_2671 flagellar protein export ATPase FliI%7ETIGRFAM: ATPase%2C FliI%2FYscN family%3B ATPase FliI%2FYscN%7EPFAM: H%2Btransporting two-sector ATPase alpha%2Fbeta subunit central region%3B H%2Btransporting two-sector ATPase alpha%2Fbeta subunit domain protein%7ESMART: AAA ATPa…	3.6.3.14	b1941	Deltaproteobacteria	0.9025	0.3925	16.185	9.6225	-17.9335	-24.5159	2.29936	1.682	0.0219906	-	-	-
gi|220903286|ref|NC_011883.1|:c1893254-1892259|name|Ddes_1571|locus|Ddes_1571|product|flagellar motor switch protein FliG|note|PFAM: flagellar motor switch protein FliG%7EKEGG: dvu:DVU0312 flagellar motor switch protein FliG	-	b1939	Deltaproteobacteria	2.01	56.1825	0.515	46.655	3.90291	1.20421	-27.9515	-90.5922	-	-	0.0090653	-
gi|220903286|ref|NC_011883.1|:c1902378-1900318|name|Ddes_1580|locus|Ddes_1580|product|methyl-accepting chemotaxis sensory transducer|note|PFAM: histidine kinase HAMP region domain protein%3B chemotaxis sensory transducer%7EKEGG: dvl:Dvul_2346 methyl-accepting chemotaxis sensory transducer	-	b4355	Deltaproteobacteria	3.46	1.1925	0.3175	5.5275	10.8976	-4.63522	2.90147	-17.4094	-	-	-	0.00374629
gi|220903286|ref|NC_011883.1|:c197788-197234|name|Ddes_0158|locus|Ddes_0158|product|putative phytochrome sensor protein|note|PFAM: GAF domain protein%7EKEGG: dvl:Dvul_2385 putative GAF sensor protein	-	-	Deltaproteobacteria	9.895	24.285	2.4275	25.16	4.07621	-1.03603	-2.45427	-10.3646	-	-	-	0.0245795
gi|220903286|ref|NC_011883.1|:c2045575-2044016|name|Ddes_1693|locus|Ddes_1693|product|phosphodiesterase|note|protein from Staphylococcus aureus has phosphodiesterase activity against 2%27-3%27-cAMP and 2%27-3%27-cGMP	3.1.-.-	-	Deltaproteobacteria	2.1325	1.44	53.115	45.595	-24.9074	-31.6632	1.4809	1.16493	0.0361093	-	-	-
gi|220903286|ref|NC_011883.1|:c2071669-2070797|name|Ddes_1712|locus|Ddes_1712|product|nucleotidyl transferase|note|PFAM: Nucleotidyl transferase%7EKEGG: dvl:Dvul_1782 UTP-glucose-1-phosphate uridylyltransferase GalU	2.7.7.9	b1236	Deltaproteobacteria	9.8575	29.3925	2.8925	30.185	3.40795	-1.02696	-2.98174	-10.4356	-	-	-	0.0346406
gi|220903286|ref|NC_011883.1|:c2078212-2076182|name|Ddes_1717|locus|Ddes_1717|product|ATP-dependent metalloprotease FtsH|note|KEGG: dvl:Dvul_1787 ATP-dependent metalloprotease FtsH%7ETIGRFAM: ATP-dependent metalloprotease FtsH%7EPFAM: peptidase M41%3B AAA ATPase central domain protein%3B peptidase M41 FtsH extracellular%3B ATPase associated with various cellular activities AAA_5%7ESMART: AAA ATPa…	3.4.24.-	b3178	Deltaproteobacteria	2.3875	9.17	0.255	7.145	9.36275	1.28341	-3.84084	-28.0196	-	-	-	0.000576689
gi|220903286|ref|NC_011883.1|:c2146051-2144312|name|Ddes_1775|locus|Ddes_1775|product|aldehyde ferredoxin oxidoreductase|note|PFAM: aldehyde ferredoxin oxidoreductase%3B Aldehyde ferredoxin oxidoreductase%7EKEGG: sfu:Sfum_4079 aldehyde ferredoxin oxidoreductase	1.2.7.5	-	Deltaproteobacteria	0.355	5.8675	0.0675	5.4325	5.25926	1.08007	-16.5282	-80.4815	-	-	0.00980431	-
gi|220903286|ref|NC_011883.1|:c2315147-2314176|name|Ddes_1920|locus|Ddes_1920|product|ADP-L-glycero-D-manno-heptose-6-epimerase|note|TIGRFAM: ADP-L-glycero-D-manno-heptose-6-epimerase%7EPFAM: NAD-dependent epimerase%2Fdehydratase%7EKEGG: dvu:DVU0481 ADP-L-glycero-D-mannoheptose-6-epimerase	5.1.3.20	b3619	Deltaproteobacteria	0.35	0.135	14.285	1.595	-40.8143	-11.8148	2.59259	8.95611	0.00300306	-	-	-
gi|220903286|ref|NC_011883.1|:c2340489-2339290|name|Ddes_1943|locus|Ddes_1943|product|iron-containing alcohol dehydrogenase|note|PFAM: iron-containing alcohol dehydrogenase%7EKEGG: dvl:Dvul_0825 iron-containing alcohol dehydrogenase	1.1.1.1	b3589	Deltaproteobacteria	3.1625	39.75	1.94	51.64	1.63015	-1.29912	-12.5692	-26.6186	-	-	0.0432037	0.0035136
gi|220903286|ref|NC_011883.1|:c2399121-2396971|name|Ddes_1991|locus|Ddes_1991|product|hypothetical protein|note|PFAM: protein of unknown function DUF162%3B protein of unknown function DUF224 cysteine-rich region domain protein%7EKEGG: dvl:Dvul_0340 hypothetical protein	-	b0307	Deltaproteobacteria	2.565	9.125	0.9975	8.5625	2.57143	1.06569	-3.5575	-8.58396	-	-	-	0.0468478
gi|220903286|ref|NC_011883.1|:c2402529-2401144|name|Ddes_1994|locus|Ddes_1994|product|FAD linked oxidase domain-containing protein|note|PFAM: FAD linked oxidase domain protein%7EKEGG: dvl:Dvul_0346 FAD linked oxidase domain-containing protein	-	b2979	Deltaproteobacteria	40.4075	14.3425	0.7825	22.65	51.639	-1.57922	2.81733	-28.9457	0.0122423	-	-	0.00317238
gi|220903286|ref|NC_011883.1|:c2414891-2412744|name|Ddes_2001|locus|Ddes_2001|product|flagellar hook-associated protein FlgK|note|TIGRFAM: flagellar hook-associated protein FlgK%7EPFAM: flagellar basal body rod protein%3B protein of unknown function DUF1078 domain protein%7EKEGG: lip:LI0747 flagellar hook-associated protein	-	b1082	Deltaproteobacteria	1.31	8.2675	0.37	4.955	3.54054	1.66852	-6.31107	-13.3919	-	-	-	0.0127674
gi|220903286|ref|NC_011883.1|:c2461188-2460418|name|Ddes_2047|locus|Ddes_2047|product|3-deoxy-manno-octulosonate cytidylyltransferase|note|CMP-2-keto-3-deoxyoctulosonic acid synthetase%3B catalyzes the formation of CMP-3-deoxy-D-manno-octulosonate from CTP and 3-deoxy-D-manno-octulosonate which is incorporated into LPS	2.7.7.38	-	Deltaproteobacteria	0.7825	18.2525	0.2425	12.935	3.2268	1.41109	-23.3259	-53.3402	-	-	0.00395866	-
gi|220903286|ref|NC_011883.1|:c2462220-2461306|name|Ddes_2048|locus|Ddes_2048|product|NAD-dependent epimerase%2Fdehydratase|note|PFAM: NAD-dependent epimerase%2Fdehydratase%3B 3-beta hydroxysteroid dehydrogenase%2Fisomerase%3B polysaccharide biosynthesis protein CapD%3B dTDP-4-dehydrorhamnose reductase%3B Male sterility domain%7EKEGG: dvl:Dvul_2641 NAD-dependent epimerase%2Fdehydratase	5.1.3.2	-	Deltaproteobacteria	0.975	7.2975	0.285	3.4175	3.42105	2.13533	-7.48462	-11.9912	-	-	0.0370852	-
gi|220903286|ref|NC_011883.1|:c2543498-2541816|name|Ddes_2110|locus|Ddes_2110|product|dihydroxy-acid dehydratase|note|catalyzes the dehydration of 2%2C3-dihydroxy-3-methylbutanoate to 3-methyl-2-oxobutanoate in valine and isoleucine biosynthesis	4.2.1.9	b3771	Deltaproteobacteria	0.5875	2.7875	0.1725	2.925	3.4058	-1.04933	-4.74468	-16.9565	-	-	-	0.00191507
gi|220903286|ref|NC_011883.1|:c2647406-2646090|name|Ddes_2196|locus|Ddes_2196|product|cytochrome bd ubiquinol oxidase subunit I|note|PFAM: cytochrome bd ubiquinol oxidase subunit I%7EKEGG: dvl:Dvul_0118 cytochrome bd ubiquinol oxidase%2C subunit I	1.10.3.-	b0733	Deltaproteobacteria	3.1075	7.5475	0.65	4.2925	4.78077	1.7583	-2.4288	-6.60385	-	-	-	0.0485819
gi|220903286|ref|NC_011883.1|:c2670187-2669108|name|Ddes_2213|locus|Ddes_2213|product|iron-containing alcohol dehydrogenase|note|PFAM: iron-containing alcohol dehydrogenase%7EKEGG: dvl:Dvul_2631 iron-containing alcohol dehydrogenase	1.1.1.1	-	Deltaproteobacteria	7.3425	39.86	2.125	31.1825	3.45529	1.27828	-5.42867	-14.6741	-	-	-	0.0205526
gi|220903286|ref|NC_011883.1|:c2673537-2672239|name|eno|locus|Ddes_2216|product|phosphopyruvate hydratase|note|enolase%3B catalyzes the formation of phosphoenolpyruvate from 2-phospho-D-glycerate in glycolysis	4.2.1.11	b2779	Deltaproteobacteria	5.2875	38.07	2.5075	28.78	2.10867	1.32279	-7.2	-11.4776	-	-	-	0.026268
gi|220903286|ref|NC_011883.1|:c2859147-2857321|name|Ddes_2371|locus|Ddes_2371|product|glucosamine%2Ffructose-6-phosphate aminotransferase|note|TIGRFAM: glucosamine%2Ffructose-6-phosphate aminotransferase%2C isomerizing%7EPFAM: glutamine amidotransferase class-II%3B sugar isomerase %28SIS%29%7EKEGG: dvl:Dvul_0229 glucosamine--fructose-6-phosphate aminotransferase%2C isomerizing	2.6.1.16	b3729	Deltaproteobacteria	0.2325	0.785	2.205	2.49	-9.48387	-3.17197	-3.37634	-1.12925	0.028681	-	-	-
gi|220903286|ref|NC_011883.1|:c349439-348360|name|recA|locus|Ddes_0291|product|recombinase A|note|catalyzes the hydrolysis of ATP in the presence of single-stranded DNA%2C the ATP-dependent uptake of single-stranded DNA by duplex DNA%2C and the ATP-dependent hybridization of homologous single-stranded DNAs	-	b2699	Deltaproteobacteria	4.5	2.155	0.5375	3.5775	8.37209	-1.66009	2.08817	-6.65581	-	-	-	0.0390983
gi|220903286|ref|NC_011883.1|:c412137-411340|name|Ddes_0338|locus|Ddes_0338|product|fructose-bisphosphate aldolase|note|catalyzes the reversible formation of fructose 1%2C6-bisphosphate from glycerone phosphate and D-glyceraldehyde 3-phosphate	2.2.1.10	b1517	Deltaproteobacteria	4.79	21.9625	0.265	17.8425	18.0755	1.23091	-4.58507	-67.3302	0.0231949	-	-	6.87938e-05
gi|220903286|ref|NC_011883.1|:c43926-42937|name|Ddes_0032|locus|Ddes_0032|product|tryptophanyl-tRNA synthetase|note|catalyzes a two-step reaction%2C first charging a tryptophan molecule by linking its carboxyl group to the alpha-phosphate of ATP%2C followed by transfer of the aminoacyl-adenylate to its tRNA	6.1.1.2	b3384	Deltaproteobacteria	1.97	6.9575	0.33	2.3975	5.9697	2.90198	-3.53173	-7.26515	-	-	-	0.019197
gi|220903286|ref|NC_011883.1|:c44620-43946|name|Ddes_0033|locus|Ddes_0033|product|peptidase M50|note|PFAM: peptidase M50%7EKEGG: lip:LI0021 Zn-dependent proteases	-	-	Deltaproteobacteria	3.115	7.2525	0.365	8.97	8.53425	-1.23681	-2.32825	-24.5753	-	-	-	0.00108079
gi|220903286|ref|NC_011883.1|:c51273-49852|name|Ddes_0039|locus|Ddes_0039|product|S-adenosyl-L-homocysteine hydrolase|note|catalyzes the formation of L-homocysteine from S-adenosyl-L-homocysteine	3.3.1.1	-	Deltaproteobacteria	3.0125	3.7225	1.01	9.7325	2.98267	-2.61451	-1.23568	-9.63614	-	-	-	0.0202502
gi|220903286|ref|NC_011883.1|:c574422-570157|name|Ddes_0468|locus|Ddes_0468|product|alpha-glucan phosphorylase|note|KEGG: lip:LI0332 carbohydrate phosphorylase family protein%7ETIGRFAM: alpha-glucan phosphorylase%7EPFAM: glycosyl transferase family 35%3B glycogen synthase	2.4.1.1	-	Deltaproteobacteria	0.935	3.005	0.1775	1.725	5.26761	1.74203	-3.2139	-9.71831	-	-	-	0.0199748
gi|220903286|ref|NC_011883.1|:c595075-592670|name|pheT|locus|Ddes_0484|product|phenylalanyl-tRNA synthetase subunit beta|note|catalyzes a two-step reaction%2C first charging a phenylalanine molecule by linking its carboxyl group to the alpha-phosphate of ATP%2C followed by transfer of the aminoacyl-adenylate to its tRNA%3B forms a tetramer of alpha%282%29beta%282%29%3B binds two magnesium ions pe…	6.1.1.20	b1713	Deltaproteobacteria	0.97	0.4625	0.0775	0.8025	12.5161	-1.73514	2.0973	-10.3548	0.028544	-	-	-
gi|220903286|ref|NC_011883.1|:c600468-598525|name|Ddes_0490|locus|Ddes_0490|product|threonyl-tRNA synthetase|note|TIGRFAM: threonyl-tRNA synthetase%7EPFAM: tRNA synthetase class II %28G H P and S%29%3B Anticodon-binding domain protein%3B Threonyl%2Falanyl tRNA synthetase SAD%7EKEGG: dvl:Dvul_0707 threonyl-tRNA synthetase	6.1.1.3	b1719	Deltaproteobacteria	5.305	15.645	0.52	18.8675	10.2019	-1.20598	-2.9491	-36.2837	-	-	-	0.00132726
gi|220903286|ref|NC_011883.1|:c641118-638041|name|Ddes_0530|locus|Ddes_0530|product|flagellar hook-associated 2 domain-containing protein|note|PFAM: flagellar hook-associated protein 2 domain protein%3B flagellar hook-associated 2 domain protein%7EKEGG: dvl:Dvul_2119 flagellar hook-associated 2 domain-containing protein	-	-	Deltaproteobacteria	0.735	7.325	0.3225	8.605	2.27907	-1.17474	-9.96599	-26.6822	-	-	0.0463873	-
gi|220903286|ref|NC_011883.1|:c700710-698104|name|Ddes_0578|locus|Ddes_0578|product|ATP-dependent chaperone ClpB|note|KEGG: dvl:Dvul_1290 ATPase%7ETIGRFAM: ATP-dependent chaperone ClpB%7EPFAM: AAA ATPase central domain protein%3B Clp domain protein%3B Torsin%3B ATPase associated with various cellular activities AAA_5%3B ATPase AAA-2 domain protein%7ESMART: AAA ATPase	-	b2592	Deltaproteobacteria	8.145	24.2625	1.835	33.83	4.43869	-1.39433	-2.97882	-18.436	-	-	-	0.0102036
gi|220903286|ref|NC_011883.1|:c72584-70353|name|Ddes_0054|locus|Ddes_0054|product|polynucleotide phosphorylase%2Fpolyadenylase|note|KEGG: dvl:Dvul_2438 polynucleotide phosphorylase%2Fpolyadenylase%7EPFAM: 3%27 exoribonuclease%3B RNA binding S1 domain protein%3B KH type 1 domain protein%3B Exoribonuclease%2C phosphorolytic domain 2%3B Polynucleotide phosphorylase%2C phosphorolytic RNA-binding%2C b…	2.7.7.8	b3164	Deltaproteobacteria	3.7075	49.85	1.67	18.5175	2.22006	2.69205	-13.4457	-11.0883	-	-	-	0.0334543
gi|220903286|ref|NC_011883.1|:c757484-756204|name|Ddes_0628|locus|Ddes_0628|product|thiamine biosynthesis protein ThiC|note|required for the synthesis of the hydromethylpyrimidine moiety of thiamine	4.1.99.17	b3994	Deltaproteobacteria	1.69	3.94	0.3325	7.315	5.08271	-1.8566	-2.33136	-22	-	-	-	0.00119247
gi|220903286|ref|NC_011883.1|:c828964-827645|name|Ddes_0697|locus|Ddes_0697|product|hypothetical protein|note|KEGG: dvu:DVU0912 hypothetical protein	-	-	Deltaproteobacteria	0.345	7.7775	0.035	4.485	9.85714	1.73411	-22.5435	-128.143	-	-	0.00330629	-
gi|220903286|ref|NC_011883.1|:c913015-910967|name|Ddes_0778|locus|Ddes_0778|product|NADH dehydrogenase %28quinone%29|note|PFAM: NADH%2FUbiquinone%2Fplastoquinone %28complex I%29%7EKEGG: afw:Anae109_3780 NADH dehydrogenase %28quinone%29	1.-.-.-	b2482	Deltaproteobacteria	0.0675	0.6025	0.0525	0.1425	1.28571	4.22807	-8.92593	-2.71429	-	-	0.0227743	-
gi|220927459|ref|NC_011898.1|:1353277-1355241|name|Ccel_1098|locus|Ccel_1098|product|methionyl-tRNA synthetase|note|TIGRFAM: methionyl-tRNA synthetase%3B methionyl-tRNA synthetase subunit beta%7EPFAM: t-RNA-binding domain protein%3B tRNA synthetase class I %28M%29%7EKEGG: cpy:Cphy_0025 methionyl-tRNA synthetase	6.1.1.10	b2114	Ruminococcaceae	0.2	0.12	2.8925	0.0575	-14.4625	2.08696	1.66667	50.3043	0.0117949	-	-	-
gi|220933193|ref|NC_011901.1|:1277528-1278808|name|Tgr7_1184|locus|Tgr7_1184|product|phosphopyruvate hydratase|note|PFAM: enolase%7EKEGG: pol:Bpro_3184 phosphopyruvate hydratase	4.2.1.11	b2779	Gammaproteobacteria	1.3	0.155	4.515	2.695	-3.47308	-17.3871	8.3871	1.67532	-	0.020845	-	-
gi|220933193|ref|NC_011901.1|:318281-319540|name|Tgr7_0282|locus|Tgr7_0282|product|6-phosphofructokinase|note|catalyzes the formation of D-fructose 1%2C6-bisphosphate from D-fructose 6-phosphate in glycolysis	2.7.1.11	-	Gammaproteobacteria	6.1175	0.2125	3.1775	0.9725	1.92526	-4.57647	28.7882	3.26735	-	-	0.0330864	-
gi|220933193|ref|NC_011901.1|:c473576-472176|name|Tgr7_0446|locus|Tgr7_0446|product|metallo-beta-lactamase superfamily protein|note|KEGG: psa:PST_1511 metallo-beta-lactamase superfamily protein	3.1.-.-	-	Gammaproteobacteria	0.2275	0.48	2.0725	0.8125	-9.10989	-1.69271	-2.10989	2.55077	0.0398815	-	-	-
gi|221632037|ref|NC_011959.1|:402472-405117|name|secA|locus|trd_0405|product|Preprotein translocase subunit SecA|note|identified by match to protein family HMM PF00271%3B match to protein family HMM PF01043%3B match to protein family HMM PF02810%3B match to protein family HMM PF07516%3B match to protein family HMM PF07517%3B match to protein family HMM TIGR00963	-	b0098	Bacteria	0.13	0.0375	5.825	8.85	-44.8077	-236	3.46667	-1.51931	0.00366368	-	-	-
gi|222053117|ref|NC_011979.1|:c1659939-1658239|name|Geob_1509|locus|Geob_1509|product|acetolactate synthase large subunit|note|TIGRFAM: acetolactate synthase%2C large subunit%2C biosynthetic type%7EPFAM: thiamine pyrophosphate protein domain protein TPP-binding%3B thiamine pyrophosphate protein central region%3B thiamine pyrophosphate protein TPP binding domain protein%7EKEGG: gur:Gura_3720 aceto…	2.2.1.6	b0077	Deltaproteobacteria	0.315	0.1475	12.2625	2.3925	-38.9286	-16.2203	2.13559	5.12539	0.0031445	-	-	-
gi|222053117|ref|NC_011979.1|:c4017896-4016706|name|Geob_3627|locus|Geob_3627|product|elongation factor Tu|note|EF-Tu%3B promotes GTP-dependent binding of aminoacyl-tRNA to the A-site of ribosomes during protein biosynthesis%3B when the tRNA anticodon matches the mRNA codon%2C GTP hydrolysis results%3B the inactive EF-Tu-GDP leaves the ribosome and release of GDP is promoted by elongation factor …	-	b3339;b3980	Deltaproteobacteria	1.65	6.3325	2.5	0.2625	-1.51515	24.1238	-3.83788	9.52381	-	0.0468056	-	-
gi|225161407|gb|EEG74026.1| flagellar hook-associated protein FlgL [ [	-	-	Lachnospiraceae	20.5275	1.5625	1.45	4.86	14.1569	-3.1104	13.1376	-3.35172	0.0454367	-	-	-
gi|226354810|ref|NC_012526.1|:936794-937993|name|Deide_07670|locus|Deide_07670|product|ABC transporter ATP-binding protein	3.6.3.-	b1318	Bacteria	0.7	19.5925	0.5225	0.1625	1.33971	120.569	-27.9893	3.21538	-	0.0117952	0.00539559	-
gi|226359415|ref|NC_012522.1|:7587870-7588889|name|gap|locus|ROP_69580|product|glyceraldehyde-3-phosphate dehydrogenase	1.2.1.12	b1779	Actinobacteria	0.245	1.445	4.495	9.68	-18.3469	-6.69896	-5.89796	-2.1535	-	-	0.0490131	-
gi|226942170|ref|NC_012560.1|:4912850-4913539|name|phoB|locus|Avin_48520|product|phosphate regulon response regulator PhoB	-	b0399	Gammaproteobacteria	58.36	0.1825	1.9325	0.25	30.1992	-1.36986	319.781	7.73	0.0286021	-	0.0112006	-
gi|226947222|ref|NC_012563.1|:4015420-4015875|name|CLM_3991|locus|CLM_3991|product|hypothetical protein|note|an automated process has identified a potential problem with this gene model%3B the current end5 and%2For the end3 may need to extended or the current gene model may need to be merged with a neighboring gene model%3B the current gene model %28or a revised gene model%29 may contain a frame …	-	-	Clostridiaceae	2548.79	80.8475	5.415	183.178	470.691	-2.26572	31.5259	-33.8278	0.00114459	-	0	0.00113286
gi|238915976|ref|NC_012778.1|:1501455-1502609|name|EUBELI_01448|locus|EUBELI_01448|product|malate dehydrogenase|note|Psort-B: Cytoplasmic%2C score:8.87%7ECOG0281 Malic enzyme%7EHMMPfam:IPR012301%3B HMMPfam:IPR012302%3B ScanRegExp:IPR015884%3B%7EK00027 malate dehydrogenase %28oxaloacetate-decarboxylating%29	1.1.1.38	b2463	Eubacteriaceae	0.2525	0.6175	2.5025	3.3275	-9.91089	-5.38866	-2.44554	-1.32967	0.0234596	-	-	-
gi|238915976|ref|NC_012778.1|:237768-238820|name|EUBELI_00210|locus|EUBELI_00210|product|hypothetical protein|note|Psort-B: Cytoplasmic%2C score:8.87%7ECOG3093 Plasmid maintenance system antidote protein%7EHMMPfam:IPR001387%3B HMMPfam:IPR010359%3B HMMSmart:IPR001387%3B ScanRegExp:IPR006025%3B superfamily:IPR010982	-	-	Eubacteriaceae	1.105	0.425	4.515	7.59	-4.08597	-17.8588	2.6	-1.68106	-	0.0325581	-	-
gi|238915976|ref|NC_012778.1|:248917-249915|name|EUBELI_00222|locus|EUBELI_00222|product|rod shape-determining protein MreB|note|Psort-B: Cytoplasmic%2C score:9.98%7ECOG1077 Actin-like ATPase involved in cell morphogenesis%7EHMMPfam:IPR004753%3B FPrintScan:IPR001023%3B FPrintScan:IPR004753%3B HMMPanther:IPR001023%3B HMMTigr:IPR004753%3B%7EK03569 rod shape-determining protein MreB and related prot…	-	b3251	Eubacteriaceae	1.14	1.435	26.1325	0.19	-22.9232	7.55263	-1.25877	137.539	0.0106643	-	-	-
gi|238915976|ref|NC_012778.1|:266380-267234|name|EUBELI_00241|locus|EUBELI_00241|product|flagellin|note|Psort-B: Extracellular%2C score:9.55%7ECOG1344 Flagellin and related hook-associated proteins%7EHMMPfam:IPR001029%3B HMMPfam:IPR001492%3B BlastProDom:IPR001029%3B FPrintScan:IPR001492%3B%7EK02406 flagellin	-	b1923	Eubacteriaceae	109.938	822.153	22.9175	2.9075	4.7971	282.77	-7.47836	7.8822	-	-	0	-
gi|238915976|ref|NC_012778.1|:294550-295362|name|EUBELI_00264|locus|EUBELI_00264|product|flagellin|note|Psort-B: Extracellular%2C score:9.55%7ECOG1344 Flagellin and related hook-associated proteins%7EHMMPfam:IPR001029%3B HMMPfam:IPR001492%3B BlastProDom:IPR001029%3B FPrintScan:IPR001492%3B%7EK02406 flagellin	-	b1923	Eubacteriaceae	665.07	6424.95	855.447	3197.6	-1.28625	2.0093	-9.66056	-3.73793	-	-	5.57424e-05	0
gi|238915976|ref|NC_012778.1|:308986-309681|name|EUBELI_00280|locus|EUBELI_00280|product|50S ribosomal protein L1|note|Psort-B: Cytoplasmic%2C score:8.87%7ECOG0081 Ribosomal protein L1%7EHMMPfam:IPR002143%3B BlastProDom:IPR002143%3B HMMPanther:IPR005878%3B HMMTigr:IPR005878%3B ScanRegExp:IPR002143%3B%7EK02863 large subunit ribosomal protein L1	-	b3984	Eubacteriaceae	1.46	15.315	1.09	0.335	1.33945	45.7164	-10.4897	3.25373	-	0.0300757	-	-
gi|238915976|ref|NC_012778.1|:4124-6058|name|EUBELI_00005|locus|EUBELI_00005|product|DNA gyrase subunit B|note|Psort-B: Cytoplasmic%2C score:8.87%7ECOG0187 Type IIA topoisomerase %28DNA gyrase%2Ftopo II%2C topoisomerase IV%29%2C B subunit%7EHMMPfam:IPR002288%3B HMMPfam:IPR003594%3B HMMPfam:IPR006171%3B HMMPfam:IPR013506%3B BlastProDom:IPR011558%3B FPrintScan:IPR000565%3B FPrintScan:IPR001241%3B G…	5.99.1.3	b3699	Eubacteriaceae	0.61	1.265	5.3475	0.34	-8.76639	3.72059	-2.07377	15.7279	0.0495843	-	-	-
gi|238915976|ref|NC_012778.1|:454129-455874|name|EUBELI_00444|locus|EUBELI_00444|product|aspartyl-tRNA synthetase|note|Psort-B: Cytoplasmic%2C score:10.00%7ECOG0173 Aspartyl-tRNA synthetase%7EHMMPfam:IPR004115%3B HMMPfam:IPR004364%3B HMMPfam:IPR004365%3B Gene3D:IPR012340%3B HMMPanther:IPR004364%3B HMMPanther:IPR004524%3B HMMTigr:IPR004524%3B%7EK01876 aspartyl-tRNA synthetase	6.1.1.12	b1866	Eubacteriaceae	0.49	1.3475	4.33	6.1475	-8.83673	-4.56215	-2.75	-1.41975	0.0442804	-	-	-
gi|238915976|ref|NC_012778.1|:681257-683707|name|leuS|locus|EUBELI_00681|product|leucyl-tRNA synthetase|note|leucine--tRNA ligase%3B LeuRS%3B class-I aminoacyl-tRNA synthetase%3B charges leucine by linking carboxyl group to alpha-phosphate of ATP and then transfers aminoacyl-adenylate to its tRNA%3B due to the large number of codons that tRNA%28Leu%29 recognizes%2C the leucyl-tRNA synthetase does…	6.1.1.4	b0642	Eubacteriaceae	3.745	2.415	0.6175	9.28	6.06478	-3.84265	1.55072	-15.0283	-	-	-	0.0168483
gi|238915976|ref|NC_012778.1|:777715-778959|name|EUBELI_00766|locus|EUBELI_00766|product|hypothetical protein|note|Psort-B: Cytoplasmic%2C score:8.87%7ECOG4198 Uncharacterized conserved protein%7EHMMPfam:IPR008323%3B HMMPIR:IPR008323	-	-	Eubacteriaceae	22.6475	0.13	0.4125	0.175	54.903	-1.34615	174.212	2.35714	0.00908842	-	-	-
gi|238915976|ref|NC_012778.1|:931495-932412|name|EUBELI_00916|locus|EUBELI_00916|product|ferredoxin-NADP%28%2B%29 reductase subunit alpha|note|Psort-B: Cytoplasmic%2C score:9.98%7ECOG0543 2-polyprenylphenol hydroxylase and related flavodoxin oxidoreductases%7EHMMPfam:IPR001433%3B HMMPIR:IPR012165%3B%7EK00528 ferredoxin--NADP%2B reductase	-	-	Eubacteriaceae	0.3125	2.0075	0.155	0.31	2.01613	6.47581	-6.424	-2	-	-	0.0290462	-
gi|238915976|ref|NC_012778.1|:938022-939173|name|EUBELI_00923|locus|EUBELI_00923|product|glutaconyl-CoA decarboxylase|note|Psort-B: CytoplasmicMembrane%2C score:10.00%7ECOG1883 Na%2B-transporting methylmalonyl-CoA%2Foxaloacetate decarboxylase%2C beta subunit%7EHMMPfam:IPR005661%3B HMMPIR:IPR005661%3B HMMTigr:IPR005661%3B%7EK01615 glutaconyl-CoA decarboxylase	4.1.1.70	-	Eubacteriaceae	44.8275	3.1775	1.59	0.665	28.1934	4.7782	14.1078	2.39098	0.0364521	-	-	-
gi|238915976|ref|NC_012778.1|:c1580607-1579564|name|EUBELI_01526|locus|EUBELI_01526|product|hypothetical protein|note|Psort-B: Cytoplasmic%2C score:8.87%7ECOG3943 Virulence protein%7EHMMPIR:IPR011204	-	-	Eubacteriaceae	0.1775	3.7375	0.2275	0.975	-1.28169	3.83333	-21.0563	-4.28571	-	-	0.00819996	-
gi|238915976|ref|NC_012778.1|:c1910613-1907551|name|EUBELI_01848|locus|EUBELI_01848|product|glycoside hydrolase family 2 protein|note|Psort-B: Cytoplasmic%2C score:8.87%7ECOG3250 Beta-galactosidase%2Fbeta-glucuronidase%7EHMMPfam:IPR004199%3B HMMPfam:IPR006102%3B HMMPfam:IPR006103%3B HMMPfam:IPR006104%3B Gene3D:IPR013781%3B Gene3D:IPR014718%3B ScanRegExp:IPR006101%3B superfamily:IPR006102%3B super…	3.2.1.23	b3076	Eubacteriaceae	0.8125	0.07	0.055	0.0875	14.7727	-1.25	11.6071	-1.59091	0.0336228	-	-	-
gi|238921767|ref|NC_012780.1|:c385370-384195|name|EUBELI_20422|locus|EUBELI_20422|product|5-aminoimidazole-4-carboxamide ribonucleotide transformylase|note|Catalyzes the formylation of AICAR with 10-formyl-tetrahydrofolate to yield FAICAR and tetrahydrofolate	2.1.2.3;3.5.4.10	b4006	Eubacteriaceae	0.575	6.64	0.775	0.035	-1.34783	189.714	-11.5478	22.1429	-	-	0.0172874	-
gi|238922432|ref|NC_012781.1|:1032378-1033619|name|glyA|locus|EUBREC_1119|product|serine hydroxymethyltransferase|note|catalyzes the reaction of glycine with 5%2C10-methylenetetrahydrofolate to form L-serine and tetrahydrofolate	2.1.2.1	b2551	Eubacteriaceae	0.52	12.8425	2.3875	0.295	-4.59135	43.5339	-24.6971	8.09322	-	-	0.00668013	-
gi|238922432|ref|NC_012781.1|:114203-114940|name|EUBREC_0118|locus|EUBREC_0118|product|AtpB|note|CytoplasmicMembrane%2C score:10.00%7ECOG0356 F0F1-type ATP synthase%2C subunit a%7EKEGG:K01550 AtpB %7EHMMPfam:IPR000568%3B FPrintScan:IPR000568%3B HMMPanther:IPR000568%3B HMMTigr:IPR000568%3B ScanRegExp:IPR000568%3B superfamily:IPR000568	-	-	Eubacteriaceae	36.3	30.435	2.675	0.6325	13.5701	48.1186	1.19271	4.22925	-	0.0402583	-	-
gi|238922432|ref|NC_012781.1|:1368751-1369827|name|EUBREC_1488|locus|EUBREC_1488|product|peptide chain release factor 1|note|Cytoplasmic%2C score:9.98%7ECOG0216 Protein chain release factor A%7EKEGG:K02835 peptide chain release factor 1%7EHMMPfam:IPR000352%3B HMMPfam:IPR005139%3B HMMPanther:IPR004373%3B HMMTigr:IPR004373%3B ScanRegExp:IPR000352	-	b1211	Eubacteriaceae	0.37	7.7375	2.085	2.0275	-5.63514	3.81628	-20.9122	1.02836	-	-	0.0133855	-
gi|238922432|ref|NC_012781.1|:1386330-1387706|name|EUBREC_1505|locus|EUBREC_1505|product|signal recognition particle protein|note|Cytoplasmic%2C score:8.87%7ECOG0541 Signal recognition particle GTPase%7EKEGG:K03106 signal recognition particle protein%7EHMMPfam:IPR000897%3B HMMPfam:IPR004125%3B HMMPfam:IPR013822%3B BlastProDom:IPR000897%3B Gene3D:IPR004125%3B Gene3D:IPR013822%3B HMMPanther:IPR0047…	-	b2610	Eubacteriaceae	0.375	41.4225	0.435	7.25	-1.16	5.71345	-110.46	-16.6667	-	-	0.000489964	0.00481254
gi|238922432|ref|NC_012781.1|:1577978-1579291|name|EUBREC_1696|locus|EUBREC_1696|product|GTP1%2FOBG subdomain containing protein|note|Cytoplasmic%2C score:8.87%7ECOG0536 Predicted GTPase%7EKEGG:K03979 GTP1%2FOBG subdomain containing protein%7EHMMPfam:IPR002917%3B HMMPfam:IPR006169%3B HMMPfam:IPR015349%3B FPrintScan:IPR006073%3B Gene3D:IPR006169%3B HMMPanther:IPR014100%3B HMMTigr:IPR005225%3B HMMT…	-	b3183	Eubacteriaceae	2.9275	99.6025	0.2875	0.1575	10.1826	632.397	-34.0231	1.8254	-	0.00155844	0.0214473	-
gi|238922432|ref|NC_012781.1|:2253032-2253235|name|EUBREC_2388|locus|EUBREC_2388|product|putative cold-shock DNA-binding domain protein|note|Cytoplasmic%2C score:9.98%7ECOG1278 Cold shock proteins%7EKEGG:K03704 putative cold-shock DNA-binding domain protein%7EHMMPfam:IPR002059%3B BlastProDom:IPR002059%3B Gene3D:IPR012340%3B HMMPIR:IPR012156%3B HMMSmart:IPR011129%3B ScanRegExp:IPR002059	-	b0623	Eubacteriaceae	49.21	1.6575	0.25	1.84	196.84	-1.11011	29.6893	-7.36	-	-	0.0474203	-
gi|238922432|ref|NC_012781.1|:244433-246130|name|EUBREC_0259|locus|EUBREC_0259|product|hypothetical protein|note|Cytoplasmic%2C score:8.87%7ENOG08812 non supervised orthologous group%7EHMMPfam:IPR012547	-	-	Eubacteriaceae	3.32	0.1825	0.245	0.0675	13.551	2.7037	18.1918	3.62963	-	-	0.0473525	-
gi|238922432|ref|NC_012781.1|:33103-35076|name|EUBREC_0027|locus|EUBREC_0027|product|1%2C4-alpha-glucan branching enzyme|note|Cytoplasmic%2C score:8.87%7ECOG0296 1%2C4-alpha-glucan branching enzyme%7EKEGG:K00700 1%2C4-alpha-glucan branching enzyme %7EHMMPfam:IPR004193%3B HMMPfam:IPR006047%3B HMMPfam:IPR006048%3B Gene3D:IPR013780%3B Gene3D:IPR013781%3B Gene3D:IPR013783%3B HMMSmart:IPR006589%3B HMM…	2.4.1.18	b3432	Eubacteriaceae	0.7675	70.0275	48.4425	16.27	-63.1173	4.30409	-91.241	2.97741	0.00788198	-	0.00439198	-
gi|238922432|ref|NC_012781.1|:3382154-3382753|name|EUBREC_3620|locus|EUBREC_3620|product|hypothetical protein|note|Cytoplasmic%2C score:8.87%7ENOG31554 non supervised orthologous group%7EHMMPfam:IPR013976%3B HMMSmart:IPR003607	-	-	Eubacteriaceae	1.5275	24.065	4.0975	1.2425	-2.68249	19.3682	-15.7545	3.29779	-	-	0.0195635	-
gi|238922432|ref|NC_012781.1|:349050-351119|name|EUBREC_0382|locus|EUBREC_0382|product|elongation factor G|note|EF-G%3B promotes GTP-dependent translocation of the ribosome during translation%3B many organisms have multiple copies of this gene	-	b3340	Eubacteriaceae	45.3925	275.83	703.39	338.597	-15.4957	-1.22756	-6.07655	2.07736	-	-	0	-
gi|238922432|ref|NC_012781.1|:632716-634839|name|EUBREC_0691|locus|EUBREC_0691|product|ATP-dependent metalloprotease FtsH|note|CytoplasmicMembrane%2C score:10.00%7ECOG0465 ATP-dependent Zn proteases%7EKEGG:K07767 ATP-dependent metalloprotease FtsH %7EHMMPfam:IPR000642%3B HMMPfam:IPR003959%3B HMMPfam:IPR011546%3B HMMSmart:IPR003593%3B HMMTigr:IPR005936%3B ScanRegExp:IPR003960%3B ScanRegExp:IPR0060…	3.4.24.-	b3178	Eubacteriaceae	4.2575	0.1175	0.07	0.01	60.8214	11.75	36.234	7	0.00150538	-	-	-
gi|238922432|ref|NC_012781.1|:644383-646506|name|EUBREC_0701|locus|EUBREC_0701|product|hypothetical protein|note|Cytoplasmic%2C score:9.98%7ECOG3968 Uncharacterized protein related to glutamine synthetase%7EKEGG:K01915 hypothetical protein %7EHMMPfam:IPR008146%3B BlastProDom:IPR008146%3B Gene3D:IPR014746%3B ScanRegExp:IPR008146	6.3.1.2	-	Eubacteriaceae	0.7325	4.3975	2.1075	0.1275	-2.87713	34.4902	-6.00341	16.5294	-	0.04066	-	-
gi|238922432|ref|NC_012781.1|:883766-884347|name|EUBREC_0989|locus|EUBREC_0989|product|ATP-dependent Clp protease%2C proteolytic subunit ClpP|note|Cytoplasmic%2C score:9.65%7ECOG0740 Protease subunit of ATP-dependent Clp proteases%7EKEGG:K01358 ATP-dependent Clp protease%2C proteolytic subunit ClpP %7EHMMPfam:IPR001907%3B HMMPanther:IPR001907%3B HMMTigr:IPR001907%3B ScanRegExp:IPR001907	3.4.21.92	b0437	Eubacteriaceae	24.3275	8.5525	1.47	1.025	16.5493	8.3439	2.84449	1.43415	0.0294368	-	-	-
gi|238922432|ref|NC_012781.1|:924032-925546|name|EUBREC_1029|locus|EUBREC_1029|product|long-chain-fatty-acid CoA ligase|note|Cytoplasmic%2C score:9.98%7ECOG0204 1-acyl-sn-glycerol-3-phosphate acyltransferase%7EKEGG:K01897 long-chain-fatty-acid CoA ligase %7EHMMPfam:IPR000873%3B ScanRegExp:IPR000235%3B ScanRegExp:IPR000873	6.2.1.3	b1805	Eubacteriaceae	0.655	2.2775	8.1625	0.445	-12.4618	5.11798	-3.4771	18.3427	0.0337702	-	-	-
gi|238922432|ref|NC_012781.1|:954591-957758|name|ileS|locus|EUBREC_1053|product|isoleucyl-tRNA synthetase|note|IleRS%3B catalyzes the formation of isoleucyl-tRNA%28Ile%29 from isoleucine and tRNA%28Ile%29%3B since isoleucine and other amino acids such as valine are similar%2C there are additional editing function in this enzyme%3B one is involved in hydrolysis of activated valine-AMP and the othe…	6.1.1.5	b4258	Eubacteriaceae	0.14	3.5975	0.1775	0.055	-1.26786	65.4091	-25.6964	3.22727	-	-	0.0102946	-
gi|238922432|ref|NC_012781.1|:c1094799-1093258|name|EUBREC_1182|locus|EUBREC_1182|product|hypothetical protein|note|Cytoplasmic%2C score:8.87%7ECOG3316 Transposase and inactivated derivatives%7EHMMPfam:IPR001584%3B superfamily:IPR012337	-	-	Eubacteriaceae	32.8875	27.62	1.465	4.65	22.4488	5.93978	1.19071	-3.17406	0.0338535	-	-	-
gi|238922432|ref|NC_012781.1|:c1638329-1637334|name|EUBREC_1758|locus|EUBREC_1758|product|phosphate starvation-inducible protein PhoH%2C putative ATPase|note|Cytoplasmic%2C score:9.98%7ECOG1702 Phosphate starvation-inducible protein PhoH%2C predicted ATPase%7EKEGG:K06217 phosphate starvation-inducible protein PhoH%2C predicted ATPase%7EHMMPfam:IPR003714	-	b0660	Eubacteriaceae	9.135	0.4	0.6675	0.165	13.6854	2.42424	22.8375	4.04545	0.0478068	-	-	-
gi|238922432|ref|NC_012781.1|:c1677690-1676257|name|EUBREC_1799|locus|EUBREC_1799|product|flagellar hook protein|note|Unknown cell location%7ECOG1749 Flagellar hook protein FlgE%7EKEGG:K02390 flagellar hook protein%7EHMMPfam:IPR001444%3B HMMPfam:IPR010930%3B ScanRegExp:IPR001444	-	b1076	Eubacteriaceae	2.1475	49.2325	0.5625	0.0525	3.81778	937.762	-22.9255	10.7143	-	-	0.0188592	-
gi|238922432|ref|NC_012781.1|:c1701027-1699618|name|gltX|locus|EUBREC_1822|product|glutamyl-tRNA synthetase|note|Charges one glutamine molecule and pairs it to its corresponding RNA trinucleotide during protein translation	6.1.1.17	b2400	Eubacteriaceae	3.0925	4.2425	1.39	17.92	2.22482	-4.22392	-1.37187	-12.8921	-	-	-	0.0260032
gi|238922432|ref|NC_012781.1|:c1773008-1771866|name|tgt|locus|EUBREC_1880|product|queuine tRNA-ribosyltransferase|note|Exchanges the guanine residue with 7-aminomethyl-7-deazaguanine in tRNAs with GU%28N%29 anticodons %28tRNA-Asp%2C -Asn%2C -His and -Tyr%29	2.4.2.29	b0406	Eubacteriaceae	0.33	0.055	5.05	0.505	-15.303	-9.18182	6	10	0.0123789	-	-	-
gi|238922432|ref|NC_012781.1|:c1839235-1838174|name|EUBREC_1949|locus|EUBREC_1949|product|UDP-glucose 4-epimerase|note|Unknown cell location%7ECOG1087 UDP-glucose 4-epimerase%7EKEGG:K01784 UDP-glucose 4-epimerase %7EHMMPfam:IPR001509%3B HMMPanther:IPR005886%3B HMMTigr:IPR005886	5.1.3.2	b0759	Eubacteriaceae	4.0825	0.1375	0.465	3.4825	8.77957	-25.3273	29.6909	-7.48925	-	0.00586252	0.040294	-
gi|238922432|ref|NC_012781.1|:c1840559-1840203|name|rplT|locus|EUBREC_1951|product|50S ribosomal protein L20|note|binds directly to 23S ribosomal RNA prior to in vitro assembly of the 50S ribosomal subunit	-	b1716	Eubacteriaceae	0.48	9.8925	9.7175	2.11	-20.2448	4.68839	-20.6094	4.60545	-	-	0.00400437	-
gi|238922432|ref|NC_012781.1|:c2141470-2139548|name|EUBREC_2280|locus|EUBREC_2280|product|DNA topoisomerase %28ATP-hydrolyzing%29|note|Cytoplasmic%2C score:8.87%7ECOG0187 Type IIA topoisomerase %28DNA gyrase%2Ftopo II%2C topoisomerase IV%29%2C B subunit%7EKEGG:K02470 DNA topoisomerase %28ATP-hydrolyzing%29 %7EHMMPfam:IPR002288%3B HMMPfam:IPR003594%3B HMMPfam:IPR006171%3B HMMPfam:IPR013506%3B Blas…	5.99.1.3	b3699	Eubacteriaceae	0.1675	2.6375	0.2575	0.5375	-1.53731	4.90698	-15.7463	-2.08738	-	-	0.0197623	-
gi|238922432|ref|NC_012781.1|:c2329467-2328628|name|EUBREC_2460|locus|EUBREC_2460|product|transketolase domain protein|note|Cytoplasmic%2C score:8.87%7ECOG3959 Transketolase%2C N-terminal subunit%7EKEGG:K00615 transketolase domain protein %7EHMMPfam:IPR005474	2.2.1.1	b2935	Eubacteriaceae	3.09	4.4375	4.0525	37.3975	-1.31149	-8.42761	-1.43608	-9.22825	-	-	-	0.0437344
gi|238922432|ref|NC_012781.1|:c2357551-2356640|name|EUBREC_2492|locus|EUBREC_2492|product|hypothetical protein|note|Cytoplasmic%2C score:8.87%7ECOG3649 Uncharacterized protein predicted to be involved in DNA repair%7EHMMPfam:IPR006482%3B HMMTigr:IPR006482%3B HMMTigr:IPR013418	-	-	Eubacteriaceae	0.1125	47.4375	0.44	13.175	-3.91111	3.60057	-421.667	-29.9432	-	-	-	0.00112124
gi|238922432|ref|NC_012781.1|:c2459848-2458553|name|EUBREC_2587|locus|EUBREC_2587|product|sarcosine oxidase alpha subunit|note|Cytoplasmic%2C score:9.98%7ECOG0446 Uncharacterized NAD%28FAD%29-dependent dehydrogenases%7EKEGG:K00301 sarcosine oxidase alpha subunit %7EHMMPfam:IPR013027%3B FPrintScan:IPR000103%3B FPrintScan:IPR000759%3B FPrintScan:IPR013027	-	-	Eubacteriaceae	2.2225	0.0175	0.1925	0.145	11.5455	-8.28571	127	1.32759	0.0305871	-	-	-
gi|238922432|ref|NC_012781.1|:c2462895-2461399|name|EUBREC_2589|locus|EUBREC_2589|product|glycerol kinase|note|Unknown cell location%7ECOG0554 Glycerol kinase%7EKEGG:K00864 glycerol kinase %7EHMMPfam:IPR000577%3B HMMPanther:IPR000577%3B HMMPanther:IPR005999%3B HMMTigr:IPR005999%3B ScanRegExp:IPR000577	2.7.1.30	b3926	Eubacteriaceae	1.4625	22.8175	56.3075	5.25	-38.5009	4.34619	-15.6017	10.7252	0.0177544	-	0.023192	-
gi|238922432|ref|NC_012781.1|:c2882150-2880972|name|EUBREC_3003|locus|EUBREC_3003|product|aspartate aminotransferase|note|Cytoplasmic%2C score:8.87%7ECOG0436 Aspartate%2Ftyrosine%2Faromatic aminotransferase%7EKEGG:K00811 aspartate aminotransferase %7EHMMPfam:IPR004839%3B Gene3D:IPR015421%3B ScanRegExp:IPR004838%3B superfamily:IPR015424	2.6.1.-	b0600	Eubacteriaceae	1.03	79.7475	0.1175	0.095	8.76596	839.447	-77.4248	1.23684	-	-	0.00251533	-
gi|238922432|ref|NC_012781.1|:c3437770-3437003|name|EUBREC_3699|locus|EUBREC_3699|product|ParA%2C ParA family ATPase|note|Cytoplasmic%2C score:8.87%7ECOG1192 ATPases involved in chromosome partitioning%7EKEGG:K03496 ParA%2C ParA family ATPase%7EHMMPfam:IPR002586	3.6.-.-	b1175	Eubacteriaceae	29.5075	0.4075	0.585	0.6475	50.4402	-1.58896	72.411	-1.10684	-	-	0.0188377	-
gi|238922432|ref|NC_012781.1|:c401409-400216|name|EUBREC_0447|locus|EUBREC_0447|product|phosphoribosylpyrophosphate synthetase|note|Catalyzes the formation of PRPP from ATP and ribose 5-phosphate	2.7.6.1	b1207	Eubacteriaceae	0.255	0.135	9.9225	23.52	-38.9118	-174.222	1.88889	-2.37037	0.00366368	-	-	-
gi|239813019|ref|NC_012791.1|:c1227433-1225781|name|groEL|locus|Vapar_1118|product|chaperonin GroEL|note|60 kDa chaperone family%3B promotes refolding of misfolded polypeptides especially under stressful conditions%3B forms two stacked rings of heptamers to form a barrel-shaped 14mer%3B ends can be capped by GroES%3B misfolded proteins enter the barrel where they are refolded when GroES binds%3B …	-	b4143	Proteobacteria	0.13	1.87	0.5125	0.435	-3.94231	4.29885	-14.3846	1.17816	-	-	0.0115605	-
gi|239916571|ref|NC_012803.1|:997343-997696|name|Mlut_09190|locus|Mlut_09190|product|50S ribosomal protein L19P|note|PFAM: Ribosomal protein L19%7ETIGRFAM: ribosomal protein L19%2C bacterial type	-	b2606	Actinobacteria	108.345	18.6325	4.555	3.2175	23.7859	5.79099	5.81484	1.4157	0.0267364	-	-	-
gi|241190066|ref|NC_012814.1|:c1702911-1701334|name|oxc|locus|Balac_1453|product|putative oxalyl-CoA decarboxylase|note|COG0028 Thiamine pyrophosphate-requiring enzymes %5Bacetolactate synthase%2C pyruvate dehydrogenase %28cytochrome%2C glyoxylate carboligase%2C phosphonopyruvatedecarboxylase%29%5D	4.1.1.8	b2373	Actinobacteria	3.1225	97.9675	0.05	18.8875	62.45	5.1869	-31.3747	-377.75	-	-	0.0314916	-
gi|242277482|ref|NC_012881.1|:c2095499-2094576|name|Desal_1911|locus|Desal_1911|product|fructose-1%2C6-bisphosphate aldolase|note|KEGG: dde:Dde_2341 fructose-bisphosphate aldolase%7ETIGRFAM: fructose-1%2C6-bisphosphate aldolase%2C class II%3B ketose-bisphosphate aldolase%7EPFAM: ketose-bisphosphate aldolase class-II	4.1.2.13	b3137	Deltaproteobacteria	3.615	3.0725	73.3125	37.29	-20.2801	-12.1367	1.17657	1.96601	0.0395368	-	-	-
gi|251794036|ref|NC_012914.1|:c3922615-3922253|name|Pjdr2_3442|locus|Pjdr2_3442|product|response regulator receiver protein|note|PFAM: response regulator receiver%7ESMART: response regulator receiver%7EKEGG: bha:BH2444 two-component response regulator involved in modulation of flagellar	-	b1221	Bacilli	17.575	0.68	45.3225	24.215	-2.57881	-35.6103	25.8456	1.87167	-	0.0102522	0.0472814	-
gi|251794036|ref|NC_012914.1|:c6506338-6505148|name|Pjdr2_5685|locus|Pjdr2_5685|product|translation elongation factor Tu|note|TIGRFAM: translation elongation factor Tu%3B small GTP-binding protein%7EPFAM: protein synthesis factor GTP-binding%3B elongation factor Tu domain protein%3B elongation factor Tu domain 2 protein%7EKEGG: bha:BH0132 elongation factor Tu	-	b3339;b3980	Bacilli	14.2775	0.405	1.97	0.3725	7.24746	1.08725	35.2531	5.28859	-	-	0.0360195	-
gi|253698656|ref|NC_012918.1|:4709867-4713583|name|GM21_4125|locus|GM21_4125|product|pyruvate ferredoxin%2Fflavodoxin oxidoreductase|note|TIGRFAM: pyruvate ferredoxin%2Fflavodoxin oxidoreductase%7EPFAM: pyruvate flavodoxin%2Fferredoxin oxidoreductase domain protein%3B pyruvate ferredoxin%2Fflavodoxin oxidoreductase%3B 4Fe-4S ferredoxin iron-sulfur binding domain protein%7EKEGG: gbm:Gbem_4034 pyru…	1.2.7.-	b1378	Deltaproteobacteria	3.4925	0.055	0.15	0.285	23.2833	-5.18182	63.5	-1.9	0.0174112	-	-	-
gi|255033817|ref|NC_013037.1|:5286284-5287555|name|Dfer_4373|locus|Dfer_4373|product|enolase|note|KEGG: chu:CHU_3133 enolase%7ETIGRFAM: enolase%7EPFAM: enolase	4.2.1.11	b2779	Bacteria	0.2475	3.3	0.085	0.0925	2.91176	35.6757	-13.3333	-1.08824	-	-	0.0206327	-
gi|255961475|ref|NC_009664.2|:3388713-3389606|name|Krad_3552|locus|Krad_3552|product|NLP%2FP60 protein|note|PFAM: NLP%2FP60 protein%7EKEGG: aau:AAur_pTC10149 protein of unknown function%2C NlpC%2FP60 domain	-	-	Actinobacteria	26.9975	55.1025	5.2525	0.325	5.13993	169.546	-2.04102	16.1615	-	0.00871996	-	-
gi|255961476|ref|NC_010337.2|:1515305-1516975|name|ilvD|locus|HM1_1511|product|dihydroxy-acid dehydratase	4.2.1.9	b3771	Clostridia	3.58	0.1375	1.535	0.7675	2.33225	-5.58182	26.0364	2	-	-	0.0327722	-
gi|255961476|ref|NC_010337.2|:2297858-2299987|name|pnp|locus|HM1_2322|product|polynucleotide phosphorylase	2.7.7.8	b3164	Clostridia	0.0825	0.33	1.6725	1.86	-20.2727	-5.63636	-4	-1.11211	0.0106458	-	-	-
gi|255961476|ref|NC_010337.2|:c2618027-2615733|name|xdhA|locus|HM1_2648|product|xanthine dehydrogenase subunit XdhA|note|molybdenum cofactor-binding protein%3B participates in purine salvage	1.17.1.4	b2866	Clostridia	3.2525	0.09	0.5525	0.41	5.88688	-4.55556	36.1389	1.34756	-	-	0.0226357	-
gi|255961476|ref|NC_010337.2|:c708264-707323|name|tktC|locus|HM1_1269|product|transketolase%2C c-terminal subunit	2.2.1.1	-	Clostridia	0.625	7.615	1.39	5.45	-2.224	1.39725	-12.184	-3.92086	-	-	0.022646	-
gi|255961476|ref|NC_010337.2|:c887455-886040|name|atpD|locus|HM1_1104|product|ATP synthase F0F1 subunit beta|note|Produces ATP from ADP in the presence of a proton gradient across the membrane. The beta chain is a regulatory subunit	3.6.3.14	b3732	Clostridia	4.0625	33.6725	3.8675	89.64	1.05042	-2.66211	-8.28862	-23.1778	-	-	-	0.0178687
gi|256374160|ref|NC_013093.1|:888841-890031|name|Amir_0810|locus|Amir_0810|product|ABC transporter|note|PFAM: ABC transporter%7ESMART: ATPase AAA%7EKEGG: noc:Noc_0279 ABC transporter%2C ATPase subunit	3.6.3.-	b1318	Actinobacteria	0.5125	4.41	1.465	73.2725	-2.85854	-16.6151	-8.60488	-50.0154	-	-	-	0.00152615
gi|256374160|ref|NC_013093.1|:c7731684-7731079|name|rpsD|locus|Amir_6584|product|30S ribosomal protein S4|note|primary rRNA binding protein%3B nucleates 30S assembly%3B involved in translational accuracy with proteins S5 and S12%3B interacts with protein S5%3B involved in autogeneously regulating ribosomal proteins by binding to pseudoknot structures in the polycistronic mRNA%3B interacts with tr…	-	b3296	Actinobacteria	15.81	0.42	2.655	13.0025	5.9548	-30.9583	37.6429	-4.89736	-	-	0.0275523	-
gi|256419057|ref|NC_013132.1|:2050485-2050859|name|rplL|locus|Cpin_1709|product|50S ribosomal protein L7%2FL12|note|present in two forms%3B L12 is normal%2C while L7 is aminoacylated at the N-terminal serine%3B the only multicopy ribosomal protein%3B 4:1 ratio of L7%2FL12 per ribosome%3B two L12 dimers bind L10%3B critically important for translation efficiency and fidelity%3B stimulates GTPase a…	-	b3986	Bacteria	1.535	7.0725	39.7525	0.47	-25.8974	15.0479	-4.60749	84.5798	0.00890871	-	-	-
gi|256792857|gb|ACV23527.1| Glycine reductase complex selenoprotein A	1.21.4.2;1.21.4.3;1.21.4.4	-	Actinobacteria	11.6275	23.7925	6.415	70.6425	1.81255	-2.96911	-2.04623	-11.0121	-	-	-	0.0346406
gi|256827818|ref|NC_013173.1|:2739885-2740832|name|Dbac_2385|locus|Dbac_2385|product|flagellin domain-containing protein|note|PFAM: flagellin domain protein%7EKEGG: dde:Dde_1501 flagellin	-	b1923	Deltaproteobacteria	0.1475	9.165	4.7025	19.385	-31.8814	-2.11511	-62.1356	-4.12228	0.00392498	-	0.000202561	-
gi|257062754|ref|NC_013165.1|:1128509-1129771|name|Shel_09870|locus|Shel_09870|product|methionine adenosyltransferase|note|PFAM: S-adenosylmethionine synthetase%2C C-terminal domain%3B S-adenosylmethionine synthetase%2C N-terminal domain%3B S-adenosylmethionine synthetase%2C central domain%7ETIGRFAM: S-adenosylmethionine synthetase	2.5.1.6	b2942	Actinobacteria	0.1525	1.2425	0.1725	0.1675	-1.13115	7.41791	-8.14754	1.02985	-	-	0.0327329	-
gi|257062754|ref|NC_013165.1|:136038-136982|name|Shel_01050|locus|Shel_01050|product|2-nitropropane dioxygenase|note|PFAM: 2-nitropropane dioxygenase%7ETIGRFAM: enoyl-%28acyl-carrier-protein%29 reductase II	1.13.12.16	-	Actinobacteria	5.035	0.045	0.3625	0.0625	13.8897	-1.38889	111.889	5.8	0.0373662	-	-	-
gi|257062754|ref|NC_013165.1|:1729247-1730524|name|Shel_15030|locus|Shel_15030|product|O-acetylhomoserine sulfhydrolase|note|PFAM: Cys%2FMet metabolism PLP-dependent enzyme%7ETIGRFAM: OAH%2FOAS sulfhydrylase	2.5.1.49	-	Actinobacteria	3.6225	12.065	128.79	100.312	-35.5528	-8.31434	-3.33057	1.28389	0.0359894	-	-	-
gi|257062754|ref|NC_013165.1|:566175-567104|name|Shel_04800|locus|Shel_04800|product|cysteine synthase A|note|PFAM: Pyridoxal-phosphate dependent enzyme%7ETIGRFAM: cysteine synthase A%3B cysteine synthases	2.5.1.47	b2414	Actinobacteria	0.2875	10.82	4.34	5.0725	-15.0957	2.13307	-37.6348	-1.16878	0.0415984	-	0.000847082	-
gi|257062754|ref|NC_013165.1|:630512-631876|name|Shel_05460|locus|Shel_05460|product|hypothetical protein|note|PFAM: Uncharacterized ACR %28DUF711%29	-	-	Actinobacteria	10.2875	0.2125	0.2125	1.28	48.4118	-6.02353	48.4118	-6.02353	0.00409393	-	0.0259893	0.0318613
gi|257062754|ref|NC_013165.1|:858600-860006|name|Shel_07360|locus|Shel_07360|product|FAD-dependent dehydrogenase|note|PFAM: FAD dependent oxidoreductase%3B FAD binding domain	-	-	Actinobacteria	16.095	1.465	0.91	0.1975	17.6868	7.41772	10.9863	4.60759	0.0361093	-	-	-
gi|257062754|ref|NC_013165.1|:c1866335-1864644|name|Shel_16570|locus|Shel_16570|product|NAD%28FAD%29-dependent dehydrogenase|note|PFAM: Pyridine nucleotide-disulphide oxidoreductase%3B Rhodanese-like domain%3B Pyridine nucleotide-disulphide oxidoreductase%2C dimerisation domain	1.8.1.14	-	Actinobacteria	0.31	0.2375	2.555	11.26	-8.24194	-47.4105	1.30526	-4.40705	0.0405816	-	-	-
gi|257789778|ref|NC_013204.1|:1628915-1630825|name|Elen_1363|locus|Elen_1363|product|ABC transporter-like protein|note|PFAM: ABC transporter related%3B ABC transporter transmembrane region%7ESMART: AAA ATPase%7EKEGG: bha:BH3891 ABC transporter ATP-binding protein	-	b0914	Actinobacteria	1.76	10.56	0.23	2.0175	7.65217	5.2342	-6	-8.77174	-	-	-	0.0213066
gi|257789778|ref|NC_013204.1|:271317-273257|name|Elen_0192|locus|Elen_0192|product|heat shock protein 90|note|molecular chaperone	-	b0473	Actinobacteria	0.17	3.2225	1.4075	0.54	-8.27941	5.96759	-18.9559	2.60648	-	-	0.0140955	-
gi|257789778|ref|NC_013204.1|:476828-478918|name|Elen_0370|locus|Elen_0370|product|glutamine synthetase|note|PFAM: glutamine synthetase catalytic region%7EKEGG: gbm:Gbem_3079 glutamine synthetase catalytic region	6.3.1.2	-	Actinobacteria	0.575	50.82	0.3125	4.6475	1.84	10.9349	-88.3826	-14.872	-	-	0.00434673	-
gi|257789778|ref|NC_013204.1|:724473-727010|name|Elen_0571|locus|Elen_0571|product|ferrous iron transport protein B|note|TIGRFAM: ferrous iron transport protein B%3B small GTP-binding protein%7EPFAM: GTP-binding protein HSR1-related%3B nucleoside recognition domain protein%3B Ferrous iron transport protein B domain protein%3B Ferrous iron transport B domain protein%7EKEGG: ppr:PBPRB1904 ferrous i…	-	b3409	Actinobacteria	0.645	0.1675	0.055	0.0675	11.7273	2.48148	3.85075	-1.22727	0.0327752	-	-	-
gi|257789778|ref|NC_013204.1|:c1280227-1278392|name|Elen_1056|locus|Elen_1056|product|myosin-cross-reactive antigen|note|in group A Streptococci this protein was found to cross react with anti myosin antibodies and may play a role in rheumatic fever	4.2.1.53	-	Actinobacteria	0.2575	44.2625	0.855	0.81	-3.32039	54.6451	-171.893	1.05556	-	-	0.000535908	-
gi|257789778|ref|NC_013204.1|:c1545055-1543913|name|Elen_1288|locus|Elen_1288|product|aldo%2Fketo reductase|note|PFAM: aldo%2Fketo reductase%7EKEGG: dal:Dalk_0886 aldo%2Fketo reductase	-	-	Actinobacteria	1.5775	1.2375	4.105	61.3775	-2.60222	-49.598	1.27475	-14.9519	-	0.0493209	-	0.0158965
gi|257789778|ref|NC_013204.1|:c1837715-1835793|name|Elen_1544|locus|Elen_1544|product|heavy metal translocating P-type ATPase|note|TIGRFAM: heavy metal translocating P-type ATPase%3B ATPase%2C P-type %28transporting%29%2C HAD superfamily%2C subfamily IC%3B cadmium-translocating P-type ATPase%7EPFAM: E1-E2 ATPase-associated domain protein%3B Haloacid dehalogenase domain protein hydrolase%7EKEGG: b…	3.6.3.3;3.6.3.5	b3469	Actinobacteria	0.2275	0.41	0.9825	47.705	-4.31868	-116.354	-1.8022	-48.5547	-	0.0394998	-	0.00169973
gi|257789778|ref|NC_013204.1|:c2117695-2115575|name|hppA|locus|Elen_1804|product|membrane-bound proton-translocating pyrophosphatase|note|pyrophosphate-energized proton pump%3B pyrophosphate-energized inorganic pyrophosphatase%3B H%2B-PPase%3B can cleave pyrophosphate to two phosphates%3B can generate a proton motive force and drive pyrophosphate synthesis when PMF is sufficient	3.6.1.1	-	Actinobacteria	0.5175	6.7775	0.195	0.7625	2.65385	8.88852	-13.0966	-3.91026	-	-	0.0245509	-
gi|258513366|ref|NC_013216.1|:1153096-1153971|name|secF|locus|Dtox_1124|product|preprotein translocase subunit SecF|note|forms a complex with SecD and YajC%3B SecDFyajC stimulates the proton motive force-driven protein translocation%3B seems to modulate the cycling of SecA by stabilizing its membrane-inserted state and appears to be required for the release of mature proteins from the extracytopl…	-	b0409	Clostridia	0.1325	1.46	0.45	0.7025	-3.39623	2.07829	-11.0189	-1.56111	-	-	0.013768	-
gi|260060589|ref|NC_013222.1|:c2716263-2714410|name|dnaK|locus|RB2501_15769|product|molecular chaperone DnaK|note|heat shock protein 70%3B assists in folding of nascent polypeptide chains%3B refolding of misfolded proteins%3B utilizes ATPase activity to help fold%3B co-chaperones are DnaJ and GrpE%3B multiple copies in some bacteria	-	b0014	Bacteria	0.21	5.8425	0.57	0.14	-2.71429	41.7321	-27.8214	4.07143	-	0.0435066	0.00670228	-
gi|260681769|ref|NC_013315.1|:928030-928566|name|rbr|locus|CD196_0774|product|rubrerythrin	-	-	Clostridia	4.0675	0.05	4.3025	43.57	-1.05778	-871.4	81.35	-10.1267	-	-	-	0.0386323
gi|260685375|ref|NC_013316.1|:2085969-2087639|name|CDR20291_1788|locus|CDR20291_1788|product|hypothetical protein	-	-	Clostridia	1.09	0.175	0.9025	2.1125	1.20776	-12.0714	6.22857	-2.34072	-	0.0316945	-	-
gi|261403876|ref|NC_013406.1|:c6415600-6415208|name|GYMC10_5716|locus|GYMC10_5716|product|30S ribosomal protein S9|note|PFAM: ribosomal protein S9%7EKEGG: pjd:Pjdr2_5648 ribosomal protein S9	-	b3230	Bacilli	0.45	11.0225	5.6375	45.5075	-12.5278	-4.1286	-24.4944	-8.07228	-	-	-	0.048302
gi|261414414|ref|NC_013410.1|:1812670-1813227|name|Fisuc_1486|locus|Fisuc_1486|product|rubrerythrin|note|PFAM: Rubrerythrin%3B Rubredoxin-type Fe%28Cys%294 protein%7EKEGG: dps:DP1656 hypothetical protein	1.11.1.1	-	Bacteria	4.5075	219.332	1.5325	14.9325	2.94127	14.6883	-48.6595	-9.74388	-	-	0.013326	0.027599
gi|268315578|ref|NC_013501.1|:1535216-1537990|name|Rmar_1309|locus|Rmar_1309|product|translation initiation factor IF-2|note|TIGRFAM: translation initiation factor IF-2%3B small GTP-binding protein%7EPFAM: protein synthesis factor GTP-binding%3B translation initiation factor IF-2 domain protein%3B Miro domain protein%3B GTP-binding protein HSR1-related%3B elongation factor Tu domain 2 protein%7EK…	-	b3168	Bacteria	0.275	0.305	2.5325	2.82	-9.20909	-9.2459	-1.10909	-1.11352	0.031287	-	-	-
gi|268315578|ref|NC_013501.1|:961547-963667|name|Rmar_0839|locus|Rmar_0839|product|translation elongation factor G|note|TIGRFAM: translation elongation factor G%3B small GTP- binding protein%7EPFAM: protein synthesis factor GTP-binding%3B elongation factor G domain protein%3B elongation factor Tu domain 2 protein%3B elongation factor G domain IV%7EKEGG: nis:NIS_0272 elongation factor G	-	b3340	Bacteria	4.12	0.0925	0.2825	0.165	14.5841	-1.78378	44.5405	1.71212	-	-	0.0214972	-
gi|269122800|ref|NC_013515.1|:c1352407-1350293|name|Smon_1233|locus|Smon_1233|product|anaerobic ribonucleoside-triphosphate reductase|note|KEGG: msu:MS0633 anaerobic ribonucleoside triphosphate reductase%7ETIGRFAM: anaerobic ribonucleoside-triphosphate reductase%7EPFAM: ATP-cone domain protein%3B formate C- acetyltransferase glycine radical	1.17.4.2	b4238	Bacteria	1.3025	0.2975	0.2525	1.435	5.15842	-4.82353	4.37815	-5.68317	-	-	-	0.0245795
gi|269137358|ref|NC_013508.1|:180031-181215|name|tuf1|locus|ETAE_0168|product|elongation factor Tu	-	b3339;b3980	Gammaproteobacteria	0.725	743.993	7.6775	172.088	-10.5897	4.32334	-1026.2	-22.4145	-	-	-	0.041658
gi|269137358|ref|NC_013508.1|:3630375-3631883|name|glpK|locus|ETAE_3442|product|glycerol kinase	2.7.1.30	b3926	Gammaproteobacteria	0.12	0.0125	0.13	1.1275	-1.08333	-90.2	9.6	-8.67308	-	-	-	0.0132822
gi|269791619|ref|NC_013522.1|:86623-86922|name|Taci_0075|locus|Taci_0075|product|microcompartments protein|note|PFAM: microcompartments protein%7EKEGG: dde:Dde_3270 ethanolamine utilization protein EutM precursor	-	b2457	Bacteria	9.08	80.5775	12.5675	151.55	-1.38409	-1.8808	-8.87417	-12.0589	-	-	-	0.0360347
gi|269791619|ref|NC_013522.1|:c1471943-1471584|name|Taci_1413|locus|Taci_1413|product|50S ribosomal protein L19|note|TIGRFAM: ribosomal protein L19%7EPFAM: ribosomal protein L19%7EKEGG: glo:Glov_2455 ribosomal protein L19	-	b2606	Bacteria	42.855	6.7525	1.6725	1.89	25.6233	3.57275	6.34654	-1.13004	0.0223227	-	-	-
gi|269836033|ref|NC_013523.1|:c1769585-1768983|name|Sthe_1608|locus|Sthe_1608|product|NusG antitermination factor|note|KEGG: rrs:RoseRS_3325 NusG antitermination factor%7ETIGRFAM: transcription termination%2Fantitermination factor NusG%7EPFAM: NGN domain protein%3B KOW domain protein%7ESMART: NGN domain protein%3B KOW domain protein	-	b3982	Bacteria	0.98	0.4525	11.71	3.8475	-11.949	-8.50276	2.16575	3.04353	0.0372402	-	-	-
gi|271961609|ref|NC_013595.1|:2287074-2287343|name|Sros_2131|locus|Sros_2131|product|30S ribosomal protein S15|note|KEGG: gox:GOX1585 30S ribosomal protein S15P	-	b3165	Actinobacteria	1.7425	8.6025	15.13	0.4925	-8.68293	17.467	-4.93687	30.7208	0.0356837	-	-	-
gi|282568841|gb|EFB74376.1| branched-chain amino acid ABC transporter, permease protein	-	b3568	Ruminococcaceae	0.4775	2.995	0.7075	0.685	-1.48168	4.37226	-6.27225	1.03285	-	-	0.0441895	-
gi|284041471|ref|NC_013739.1|:1744942-1746114|name|Cwoe_1659|locus|Cwoe_1659|product|acyl-CoA dehydrogenase|note|PFAM: acyl-CoA dehydrogenase domain protein%3B acyl- CoA dehydrogenase type 2 domain%7EKEGG: mxa:MXAN_5921 acyl-CoA dehydrogenase	1.3.8.7	-	Actinobacteria	174.155	48.925	294.452	0.775	-1.69075	63.129	3.55963	379.939	-	0.0384369	-	-
gi|284041471|ref|NC_013739.1|:70083-70874|name|Cwoe_0075|locus|Cwoe_0075|product|flagellin domain-containing protein|note|PFAM: flagellin domain protein%7EKEGG: gsu:GSU3038 flagellin FliC	-	b1923	Actinobacteria	0.67	1.4725	20.9675	1.095	-31.2948	1.34475	-2.19776	19.1484	0.00673937	-	-	-
gi|284047386|ref|NC_013740.1|:1184778-1185776|name|Acfer_1049|locus|Acfer_1049|product|integrase catalytic subunit|note|PFAM: Integrase catalytic region%7EKEGG: afl:Aflv_2103 transposase	-	-	Firmicutes	0.3875	0.05	10.7375	1.28	-27.7097	-25.6	7.75	8.38867	0.0116193	-	-	-
gi|284047386|ref|NC_013740.1|:280590-281804|name|Acfer_0232|locus|Acfer_0232|product|hypothetical protein|note|PFAM: protein of unknown function DUF214%7EKEGG: sat:SYN_01995 export ABC transporter permease protein	3.6.3.-	b0879	Firmicutes	8.37	3.7975	0.6175	0.0975	13.5547	38.9487	2.20408	6.33333	0.0406073	-	-	-
gi|284047386|ref|NC_013740.1|:571879-575394|name|Acfer_0489|locus|Acfer_0489|product|pyruvate ferredoxin%2Fflavodoxin oxidoreductase|note|TIGRFAM: pyruvate ferredoxin%2Fflavodoxin oxidoreductase%3B pyruvate%2Fketoisovalerate oxidoreductase%2C gamma subunit%7EPFAM: pyruvate flavodoxin%2Fferredoxin oxidoreductase domain protein%3B Pyruvate%2Fketoisovalerate oxidoreductase%3B Pyruvate-flavodoxin oxi…	1.2.7.-	b1378	Firmicutes	7.9325	0.4975	0.745	17.7325	10.6477	-35.6432	15.9447	-23.802	-	-	-	0.00607985
gi|284047386|ref|NC_013740.1|:593715-594986|name|Acfer_0505|locus|Acfer_0505|product|ATP-dependent Clp protease ATP-binding subunit ClpX|note|KEGG: aoe:Clos_2173 ATP-dependent protease ATP- binding subunit ClpX%7ETIGRFAM: ATP-dependent Clp protease%2C ATP-binding subunit ClpX%7EPFAM: ATPase AAA-2 domain protein%3B zinc finger C4 domain protein%3B Clp ATPase-like%7ESMART: AAA ATPase	-	b0438	Firmicutes	2.075	0.31	0.72	6.0675	2.88194	-19.5726	6.69355	-8.42708	-	0.0184165	-	0.0325778
gi|284047386|ref|NC_013740.1|:659391-660833|name|Acfer_0561|locus|Acfer_0561|product|cation transporter|note|PFAM: cation transporter%7EKEGG: eel:EUBELI_01578 trk system potassium uptake protein TrkH	-	b3849	Firmicutes	0.425	0.2325	3.635	0.215	-8.55294	1.0814	1.82796	16.907	0.0430712	-	-	-
gi|284047386|ref|NC_013740.1|:c1332120-1329712|name|Acfer_1203|locus|Acfer_1203|product|anaerobic ribonucleoside-triphosphate reductase|note|TIGRFAM: anaerobic ribonucleoside-triphosphate reductase%7EPFAM: ATP-cone domain protein%3B glutaredoxin%7EKEGG: shi:Shel_18290 anaerobic ribonucleoside- triphosphate reductase	1.17.4.2	-	Firmicutes	0.525	21.29	0.6675	1.81	-1.27143	11.7624	-40.5524	-2.71161	-	-	0.00395866	-
gi|284047386|ref|NC_013740.1|:c1410161-1408650|name|Acfer_1275|locus|Acfer_1275|product|IMP dehydrogenase|note|PFAM: IMP dehydrogenase%2FGMP reductase%3B hypothetical protein%7EKEGG: cdf:CD2335 inosine 5-monophosphate dehydrogenase	1.1.1.205	b2508	Firmicutes	6.67	2.42	19.86	259.808	-2.97751	-107.358	2.7562	-13.0819	-	-	-	4.392e-49
gi|284047386|ref|NC_013740.1|:c1764329-1762392|name|Acfer_1596|locus|Acfer_1596|product|ATP-dependent metalloprotease FtsH|note|KEGG: hmo:HM1_0678 ATP-dependent metalloprotease FtsH%7ETIGRFAM: ATP-dependent metalloprotease FtsH%7EPFAM: peptidase M41%3B AAA ATPase central domain protein%3B peptidase M41 FtsH extracellular%7ESMART: AAA ATPase	3.4.24.-	b3178	Firmicutes	2.1775	1.74	0.18	1.2775	12.0972	1.36204	1.25144	-7.09722	0.0449256	-	-	0.0249179
gi|284047386|ref|NC_013740.1|:c2063073-2060965|name|Acfer_1858|locus|Acfer_1858|product|polyphosphate kinase|note|PFAM: Polyphosphate kinase%7EKEGG: hmo:HM1_0232 polyphosphate kinase	2.7.4.1	b2501	Firmicutes	0.1925	0.5125	3.155	0.285	-16.3896	1.79825	-2.66234	11.0702	0.0125201	-	-	-
gi|289163353|ref|NC_013861.1|:c545597-545364|name|LLO_0471|locus|LLO_0471|product|hypothetical protein|note|equals llo0471	-	-	Gammaproteobacteria	523.018	192.563	780.293	8177.59	-1.49191	-42.4672	2.71609	-10.4802	-	1.72954e-28	-	5.63527e-22
gi|291278433|ref|NC_013939.1|:70858-71832|name|fbaA|locus|DEFDS_0062|product|fructose-bisphosphate aldolase class II	4.1.2.13	b3137	Bacteria	0.1625	0.135	3.2125	7.885	-19.7692	-58.4074	1.2037	-2.45447	0.00890871	-	-	-
gi|291297538|ref|NC_013947.1|:748017-749336|name|Snas_0705|locus|Snas_0705|product|peptidase S1 and S6 chymotrypsin%2FHap|note|PFAM: peptidase S1 and S6 chymotrypsin%2FHap%7ESMART: PDZ%2FDHR%2FGLGF domain protein%7EKEGG: rsh:Rsph17029_3978 protease Do	3.4.21.107	b3234	Actinobacteria	0.83	0.02	22.3075	23.67	-26.8765	-1183.5	41.5	-1.06108	0.0123548	-	-	-
gi|291524947|emb|CBK90534.1| Flagellin and related hook-associated proteins	-	b1923	Eubacteriaceae	43.465	2.125	1.5	0.78	28.9767	2.72436	20.4541	1.92308	0.0106631	-	-	-
gi|291534853|emb|CBL07965.1| Flagellin and related hook-associated proteins	-	b1923	Lachnospiraceae	1.58	61.1	460.563	67.9775	-291.495	-1.11256	-38.6709	6.77522	0.00140221	-	0.00095731	-
gi|291535283|emb|CBL08395.1| ABC-type transport system, involved in lipoprotein release, permease component	-	-	Lachnospiraceae	0.7025	2.7925	23.77	2.7925	-33.8363	0	-3.97509	8.51209	0.00976476	-	-	-
gi|291549478|emb|CBL25740.1| Sugar (pentulose and hexulose) kinases	2.7.1.5	b3904	Lachnospiraceae	0.2425	3.3775	0.7925	1.87	-3.26804	1.80615	-13.9278	-2.35962	-	-	0.00815643	-
gi|291562958|emb|CBL41774.1| hypothetical protein CK3_21790	-	-	Clostridia	0.3275	1.69	3.2075	0.3575	-9.79389	4.72727	-5.16031	8.97203	0.0448255	-	-	-
gi|291563300|emb|CBL42116.1| Domain of unknown function (DUF2828)	-	-	Clostridia	7.385	23.9125	0.27	0.1625	27.3519	147.154	-3.23798	1.66154	0.00696652	-	-	-
gi|291563773|emb|CBL42589.1| Transcriptional regulator	-	b0272	Clostridia	0.38	0.6725	4.95	0.1425	-13.0263	4.7193	-1.76974	34.7368	0.0193326	-	-	-
gi|29345410|ref|NC_004663.1|:1107775-1110351|name|BT_0899|locus|BT_0899|product|DNA gyrase subunit A	5.99.1.3	b2231	Bacteroidaceae	9.1425	32.3425	0.6725	0.18	13.5948	179.681	-3.5376	3.73611	-	0.0160364	-	-
gi|29345410|ref|NC_004663.1|:1501726-1502994|name|BT_1205|locus|BT_1205|product|recombination factor protein RarA	-	b0892	Bacteroidaceae	0.475	22.6025	0.2275	0.4975	2.08791	45.4322	-47.5842	-2.18681	-	-	0.00109318	-
gi|29345410|ref|NC_004663.1|:1540987-1543161|name|BT_1238|locus|BT_1238|product|RNA-binding protein	-	b3407	Bacteroidaceae	0.2075	4.8675	0.0175	0.04	11.8571	121.687	-23.4578	-2.28571	-	-	0.0079921	-
gi|29345410|ref|NC_004663.1|:1548746-1549936|name|BT_1244|locus|BT_1244|product|molecular chaperone DnaJ|note|chaperone Hsp40%3B co-chaperone with DnaK%3B Participates actively in the response to hyperosmotic and heat shock by preventing the aggregation of stress-denatured proteins and by disaggregating proteins%2C also in an autonomous%2C dnaK-independent fashion	-	b0015	Bacteroidaceae	2.1225	74.18	0.22	0.405	9.64773	183.16	-34.9494	-1.84091	-	0.0110767	0.0149409	-
gi|29345410|ref|NC_004663.1|:1841886-1843265|name|tnaA|locus|BT_1492|product|tryptophanase|note|tryptophan indole-lyase%3B catalyzes the formation of indole and pyruvate from tryptophan	4.1.99.-	b3708	Bacteroidaceae	0.6425	0.29	9.36	8.475	-14.5681	-29.2241	2.21552	1.10442	-	0.0217451	-	-
gi|29345410|ref|NC_004663.1|:1989363-1992815|name|BT_1619|locus|BT_1619|product|hypothetical protein|note|SusC homolog	-	-	Bacteroidaceae	17.92	14.6675	0.3525	0.2025	50.8369	72.4321	1.22175	1.74074	0.0121865	-	-	-
gi|29345410|ref|NC_004663.1|:2476610-2478076|name|BT_1971|locus|BT_1971|product|catalase	1.11.1.6	b1732	Bacteroidaceae	257.58	518.788	10.7825	182.352	23.8887	2.84497	-2.01408	-16.9119	-	-	0	-
gi|29345410|ref|NC_004663.1|:2524219-2525097|name|BT_2008|locus|BT_2008|product|hypothetical protein	-	b3644	Bacteroidaceae	2.25	1.0375	26.94	0.4	-11.9733	2.59375	2.16867	67.35	0.0354478	-	-	-
gi|29345410|ref|NC_004663.1|:277801-281184|name|BT_0252|locus|BT_0252|product|transcription-repair coupling factor	3.6.4.-	b1114	Bacteroidaceae	0.2975	0.7625	0.11	1.185	2.70455	-1.5541	-2.56303	-10.7727	-	-	-	0.00473512
gi|29345410|ref|NC_004663.1|:3173813-3176503|name|BT_2541|locus|BT_2541|product|calcium-transporting ATPase	3.6.3.8	b4242	Bacteroidaceae	1.595	1.54	0.075	0.115	21.2667	13.3913	1.03571	-1.53333	0.0116968	-	-	-
gi|29345410|ref|NC_004663.1|:3207526-3208971|name|BT_2570|locus|BT_2570|product|glutamate decarboxylase	4.1.1.15	b1493;b3517	Bacteroidaceae	0.5	696.577	3.44	1.7	-6.88	409.751	-1393.15	2.02353	-	0	0	-
gi|29345410|ref|NC_004663.1|:3497612-3500623|name|BT_2816|locus|BT_2816|product|hypothetical protein	-	-	Bacteroidaceae	0.0175	0.7175	0.165	0.03	-9.42857	23.9167	-41	5.5	-	0.0384369	-	-
gi|29345410|ref|NC_004663.1|:3522354-3524702|name|BT_2827|locus|BT_2827|product|DNA topoisomerase I	5.99.1.2	-	Bacteroidaceae	4.495	1.49	0.43	26.5875	10.4535	-17.844	3.01678	-61.8314	-	-	-	0.000275627
gi|29345410|ref|NC_004663.1|:364111-367215|name|BT_0305|locus|BT_0305|product|aminoglycoside efflux pump	-	b2470	Bacteroidaceae	1.2775	32.8425	6.965	11.9025	-5.45205	2.75929	-25.7084	-1.7089	-	-	0.0377627	-
gi|29345410|ref|NC_004663.1|:3873909-3875888|name|sdhA|locus|BT_3054|product|succinate dehydrogenase flavoprotein subunit|note|part of four member succinate dehydrogenase enzyme complex that forms a trimeric complex %28trimer of tetramers%29%3B SdhA%2FB are the catalytic subcomplex and can exhibit succinate dehydrogenase activity in the absence of SdhC%2FD which are the membrane components and fo…	1.3.5.1	-	Bacteroidaceae	2.0875	52.2025	5.2475	15.92	-2.51377	3.27905	-25.0072	-3.03383	-	-	0.0285335	-
gi|29345410|ref|NC_004663.1|:4084644-4086011|name|BT_3195|locus|BT_3195|product|%28dimethylallyl%29adenosine tRNA methylthiotransferase|note|catalyzes the formation of 2-methylthio-N6-%28dimethylallyl%29adenosine %28ms%282%29i%286%29A%29 at position 37 in tRNAs that read codons beginning with uridine from N6-%28dimethylallyl%29adenosine %28i%286%29A%29	2.-.-.-	b0661	Bacteroidaceae	3.715	8.9325	0.355	0.18	10.4648	49.625	-2.40444	1.97222	-	0.0234902	-	-
gi|29345410|ref|NC_004663.1|:4316255-4317457|name|BT_3348|locus|BT_3348|product|unsaturated glucuronyl hydrolase	3.2.1.180	-	Bacteroidaceae	0.945	11.615	0.0725	0.105	13.0345	110.619	-12.291	-1.44828	-	-	0.0283227	-
gi|29345410|ref|NC_004663.1|:4373902-4375794|name|BT_3394|locus|BT_3394|product|arginine decarboxylase|note|catalyzes the formation of agmatine from arginine in putrescine and spermidine biosynthesis	4.1.1.19	b2938	Bacteroidaceae	0.0925	0.605	1.1075	0.7175	-11.973	-1.18595	-6.54054	1.54355	0.0123789	-	0.0474203	-
gi|29345410|ref|NC_004663.1|:459328-460299|name|BT_0373|locus|BT_0373|product|mannose-6-phosphate isomerase	5.3.1.8	-	Bacteroidaceae	32.1225	89.5625	4.935	0.68	6.50912	131.71	-2.78815	7.25735	-	0.0146893	-	-
gi|29345410|ref|NC_004663.1|:4891812-4892558|name|BT_3771|locus|BT_3771|product|3-oxoacyl-ACP reductase	1.1.1.100	b1093	Bacteroidaceae	1.4225	7.05	1.4975	0.205	-1.05272	34.3902	-4.95606	7.30488	-	0.0305692	-	-
gi|29345410|ref|NC_004663.1|:4929692-4930042|name|BT_3794|locus|BT_3794|product|hypothetical protein	-	-	Bacteroidaceae	327.95	2.635	54.31	157.26	6.03848	-59.6812	124.459	-2.8956	-	0.036366	-	-
gi|29345410|ref|NC_004663.1|:500144-501052|name|BT_0414|locus|BT_0414|product|sulfate adenylyltransferase subunit 2|note|with CysN catalyzes the formation of adenylylsulfate from sulfate and ATP	2.7.7.4	b2752	Bacteroidaceae	0.18	0.0575	17.0925	3.7725	-94.9583	-65.6087	3.13043	4.53082	0.00110571	-	-	-
gi|29345410|ref|NC_004663.1|:5102705-5103463|name|tpiA|locus|BT_3929|product|triosephosphate isomerase|note|Reversibly isomerizes the ketone sugar dihydroxyacetone phosphate to the aldehyde sugar glyceraldehyde-3-phosphate	5.3.1.1	b3919	Bacteroidaceae	0.65	8.625	1.3375	1.7375	-2.05769	4.96403	-13.2692	-1.29907	-	-	0.0357519	-
gi|29345410|ref|NC_004663.1|:5124765-5125802|name|BT_3948|locus|BT_3948|product|exopolyphosphatase	-	-	Bacteroidaceae	5.45	1.72	0.4575	0.5325	11.9126	3.23005	3.1686	-1.16393	0.0499287	-	-	-
gi|29345410|ref|NC_004663.1|:5154944-5157229|name|BT_3962|locus|BT_3962|product|sugar hydrolase	-	-	Bacteroidaceae	9.0675	0.2925	0.4075	0.33	22.2515	-1.12821	31	1.23485	0.0228657	-	-	-
gi|29345410|ref|NC_004663.1|:5265776-5271523|name|BT_4047|locus|BT_4047|product|hypothetical protein	-	-	Bacteroidaceae	0.5475	5.625	0.1075	0.07	5.09302	80.3571	-10.274	1.53571	-	0.0293879	-	-
gi|29345410|ref|NC_004663.1|:5272838-5273932|name|BT_4049|locus|BT_4049|product|arginine%2Fornithine transport system ATPase|note|functions in transport of arginine%2Fornithine%3B inner membrane ATPase that cleaves ATP and phosphorylates two periplasmic proteins that function as two distinct transport systems%2C the AO %28arginine and ornithine%29 and LAO %28lysine%2C arginine%2C and ornithine%29…	3.6.-.-	b2918	Bacteroidaceae	1.4025	70.86	2.3525	15.52	-1.67736	4.56572	-50.5241	-6.59724	-	-	0.00518748	-
gi|29345410|ref|NC_004663.1|:6014270-6015283|name|BT_4593|locus|BT_4593|product|hypothetical protein	-	-	Bacteroidaceae	0.1825	1.385	0.1275	0.085	1.43137	16.2941	-7.58904	1.5	-	-	0.0477747	-
gi|29345410|ref|NC_004663.1|:6041039-6042955|name|dnaK|locus|BT_4615|product|molecular chaperone DnaK|note|heat shock protein 70%3B assists in folding of nascent polypeptide chains%3B refolding of misfolded proteins%3B utilizes ATPase activity to help fold%3B co-chaperones are DnaJ and GrpE%3B multiple copies in some bacteria	-	b0014	Bacteroidaceae	0.5175	5.1725	0.7225	2.925	-1.39614	1.76838	-9.99517	-4.04844	-	-	0.0433924	-
gi|29345410|ref|NC_004663.1|:6170350-6172017|name|BT_4701|locus|BT_4701|product|2-oxoglutarate decarboxylase	2.2.1.9	-	Bacteroidaceae	1.7925	70.9675	0	0.2225	1.7925	318.955	-39.5914	0.2225	-	-	0.0212567	-
gi|29345410|ref|NC_004663.1|:6172021-6172845|name|BT_4702|locus|BT_4702|product|naphthoate synthase|note|catalyzes the formation of 1%2C4-dihydroxy-2-naphthoate from O-succinylbenzoyl-CoA	4.1.3.36	b2262	Bacteroidaceae	4.02	0.565	0.28	0.895	14.3571	-1.58407	7.11504	-3.19643	0.0302047	-	-	-
gi|29345410|ref|NC_004663.1|:687163-689046|name|BT_0555|locus|BT_0555|product|amidophosphoribosyltransferase	2.4.2.14	b2312	Bacteroidaceae	0.66	8.76	0.1175	0.435	5.61702	20.1379	-13.2727	-3.70213	-	-	0.0252894	-
gi|29345410|ref|NC_004663.1|:825613-828720|name|BT_0670|locus|BT_0670|product|cation efflux system	-	b3266	Bacteroidaceae	0.2975	0.2625	0.0475	0.3975	6.26316	-1.51429	1.13333	-8.36842	-	-	-	0.0232354
gi|29345410|ref|NC_004663.1|:c1144324-1142831|name|BT_0929|locus|BT_0929|product|prolyl-tRNA synthetase|note|catalyzes the formation of prolyl-tRNA%28Pro%29 from proline and tRNA%28Pro%29	6.1.1.15	-	Bacteroidaceae	1.5825	5.87	1.3725	23.56	1.15301	-4.01363	-3.70932	-17.1658	-	-	-	0.01032
gi|29345410|ref|NC_004663.1|:c1177543-1176140|name|BT_0962|locus|BT_0962|product|aldo%2Fketo reductase	-	-	Bacteroidaceae	0.1625	2.7275	0.06	0.1225	2.70833	22.2653	-16.7846	-2.04167	-	-	0.00467606	-
gi|29345410|ref|NC_004663.1|:c1613157-1610593|name|BT_1293|locus|BT_1293|product|alpha-glucan phosphorylase	2.4.1.1	-	Bacteroidaceae	13	11.26	0.6575	0.145	19.7719	77.6552	1.15453	4.53448	-	0.0238937	-	-
gi|29345410|ref|NC_004663.1|:c163084-162494|name|BT_0157|locus|BT_0157|product|hypothetical protein	-	-	Bacteroidaceae	11.995	20.2975	0.95	5.3725	12.6263	3.77804	-1.69216	-5.65526	-	-	-	0.0443666
gi|29345410|ref|NC_004663.1|:c1718543-1717416|name|BT_1391|locus|BT_1391|product|hypothetical protein	-	-	Bacteroidaceae	44.32	1163.18	25.2025	35.575	1.75856	32.6967	-26.2451	-1.41157	-	-	0	-
gi|29345410|ref|NC_004663.1|:c1826166-1824973|name|BT_1481|locus|BT_1481|product|hypothetical protein	-	-	Bacteroidaceae	0.6525	7.425	0.0675	0.03	9.66667	247.5	-11.3793	2.25	-	-	0.0482078	-
gi|29345410|ref|NC_004663.1|:c182936-181926|name|BT_0173|locus|BT_0173|product|hypothetical protein	-	-	Bacteroidaceae	30.9075	0.2075	41.5425	2.25	-1.34409	-10.8434	148.952	18.4633	-	0.0485174	0.0115588	-
gi|29345410|ref|NC_004663.1|:c183657-182956|name|BT_0174|locus|BT_0174|product|hypothetical protein	-	-	Bacteroidaceae	0.4175	2.71	1.025	0.53	-2.45509	5.11321	-6.49102	1.93396	-	-	0.0370281	-
gi|29345410|ref|NC_004663.1|:c2021534-2020104|name|BT_1634|locus|BT_1634|product|hypothetical protein	-	-	Bacteroidaceae	2.225	2.44	0.57	0.1175	3.90351	20.766	-1.09663	4.85106	-	0.0381575	-	-
gi|29345410|ref|NC_004663.1|:c2522568-2521264|name|rimM|locus|BT_2005|product|UDP-N-acetylglucosamine 1-carboxyvinyltransferase|note|adds enolpyruvyl to UDP-N-acetylglucosamine as a component of cell wall formation%3B gram-positive bacteria have 2 copies of MurA which are active	2.5.1.7	b3189	Bacteroidaceae	1.1175	112.403	2.205	2.925	-1.97315	38.4282	-100.584	-1.32653	-	-	0.0037923	-
gi|29345410|ref|NC_004663.1|:c2603211-2601514|name|BT_2077|locus|BT_2077|product|acetolactate synthase large subunit	2.2.1.6	b0077	Bacteroidaceae	1.06	3.775	0.2325	0.0925	4.55914	40.8108	-3.56132	2.51351	-	0.0275862	-	-
gi|29345410|ref|NC_004663.1|:c2617983-2615821|name|BT_2089|locus|BT_2089|product|DNA topoisomerase III	5.99.1.2	b1763	Bacteroidaceae	0.5	16.0275	0.2375	0.0825	2.10526	194.273	-32.055	2.87879	-	-	0.00819996	-
gi|29345410|ref|NC_004663.1|:c2717922-2716447|name|BT_2158|locus|BT_2158|product|dehydrogenase	-	-	Bacteroidaceae	1.6025	28.105	0.905	1.385	1.77072	20.2924	-17.5382	-1.53039	-	-	0.0299458	-
gi|29345410|ref|NC_004663.1|:c2723805-2723104|name|BT_2165|locus|BT_2165|product|two-component system response regulator	-	b3025;b3405	Bacteroidaceae	1.54	30.62	5.3675	3.065	-3.48539	9.99021	-19.8831	1.75122	-	-	0.0109657	-
gi|29345410|ref|NC_004663.1|:c3365979-3365374|name|rpsD|locus|BT_2702|product|30S ribosomal protein S4|note|primary rRNA binding protein%3B nucleates 30S assembly%3B involved in translational accuracy with proteins S5 and S12%3B interacts with protein S5%3B involved in autogeneously regulating ribosomal proteins by binding to pseudoknot structures in the polycistronic mRNA%3B interacts with trans…	-	b3296	Bacteroidaceae	5.185	2.5075	28.5975	0.6725	-5.51543	3.72862	2.0678	42.5242	-	-	-	0.0426419
gi|29345410|ref|NC_004663.1|:c4074305-4072734|name|BT_3184|locus|BT_3184|product|L-aspartate oxidase	1.4.3.16	b2574	Bacteroidaceae	0.555	52.0525	0.5225	0.29	1.0622	179.491	-93.7883	1.80172	-	0.00872741	0.00237298	-
gi|29345410|ref|NC_004663.1|:c4836437-4833780|name|BT_3725|locus|BT_3725|product|hypothetical protein	-	-	Bacteroidaceae	4.4375	2.78	0.17	0.065	26.1029	42.7692	1.59622	2.61538	0.0171614	-	-	-
gi|29345410|ref|NC_004663.1|:c4876963-4875308|name|BT_3755|locus|BT_3755|product|acetyl-coenzyme A synthetase	6.2.1.2	b4069	Bacteroidaceae	0.32	32.5125	0.1075	0.145	2.97674	224.224	-101.602	-1.34884	-	0.00472639	0.00100305	-
gi|29345410|ref|NC_004663.1|:c5035189-5034089|name|BT_3864|locus|BT_3864|product|tryptophanyl-tRNA synthetase|note|catalyzes a two-step reaction%2C first charging a tryptophan molecule by linking its carboxyl group to the alpha-phosphate of ATP%2C followed by transfer of the aminoacyl-adenylate to its tRNA	6.1.1.2	b3384	Bacteroidaceae	2.1025	1.795	0.12	0.2975	17.5208	6.03361	1.17131	-2.47917	0.0217555	-	-	-
gi|29345410|ref|NC_004663.1|:c5208018-5205400|name|alaS|locus|BT_3995|product|alanyl-tRNA synthetase|note|Catalyzes a two-step reaction%2C first charging an alanyl molecule by linking its carboxyl group to the alpha-phosphate of ATP%2C followed by transfer of the aminoacyl-adenylate to its tRNA	6.1.1.7	b2697	Bacteroidaceae	0.43	82.3	0.7525	0.39	-1.75	211.026	-191.395	1.92949	-	0.0320841	0.00234296	-
gi|29345410|ref|NC_004663.1|:c5238732-5237521|name|BT_4021|locus|BT_4021|product|integrase	-	-	Bacteroidaceae	0.05	8.2425	0.0175	0.25	2.85714	32.97	-164.85	-14.2857	-	0.0417322	-	-
gi|29345410|ref|NC_004663.1|:c5543639-5542254|name|BT_4206|locus|BT_4206|product|bifunctional UDP-3-O-%5B3-hydroxymyristoyl%5D N-acetylglucosamine deacetylase%2F%283R%29-hydroxymyristoyl-ACP dehydratase|note|catalyzes the zinc dependent deacetylation of UDP-%283-O-acyl%29-N-acetylglucosamine to UDP-3-O-%283-hydroxytetradecanoyl%29-glucosamine in the second step of lipid A biosynthesis and catalyz…	3.5.1.-;4.2.1.59	b0096	Bacteroidaceae	10.3725	0.78	0.42	0.215	24.6964	3.62791	13.2981	1.95349	0.0121865	-	-	-
gi|29345410|ref|NC_004663.1|:c5584043-5582952|name|BT_4240|locus|BT_4240|product|hypothetical protein	2.7.1.162	-	Bacteroidaceae	26.42	82.795	3.9525	0.32	6.68438	258.734	-3.1338	12.3516	-	0.00457365	-	-
gi|29345410|ref|NC_004663.1|:c6036691-6035657|name|recA|locus|BT_4610|product|recombinase A|note|catalyzes the hydrolysis of ATP in the presence of single-stranded DNA%2C the ATP-dependent uptake of single-stranded DNA by duplex DNA%2C and the ATP-dependent hybridization of homologous single-stranded DNAs	-	b2699	Bacteroidaceae	7.5625	3.46	0.7125	5.1025	10.614	-1.47471	2.18569	-7.1614	-	-	-	0.0224462
gi|29345410|ref|NC_004663.1|:c6038379-6037186|name|BT_4612|locus|BT_4612|product|hypothetical protein	1.5.1.43	-	Bacteroidaceae	1.5875	73.58	0.915	0.145	1.73497	507.448	-46.3496	6.31034	-	0.0009715	0.0107275	-
gi|29345410|ref|NC_004663.1|:c6113011-6111641|name|BT_4664|locus|BT_4664|product|tryptophan synthase subunit beta|note|catalyzes the formation of L-tryptophan from indole and L-serine	4.2.1.20	-	Bacteroidaceae	0.07	1.4475	0.0325	1.07	2.15385	1.3528	-20.6786	-32.9231	-	-	0.00881606	-
gi|29345410|ref|NC_004663.1|:c793055-791691|name|BT_0643|locus|BT_0643|product|RNA methyltransferase	2.1.1.-	b2785	Bacteroidaceae	2.34	29.82	1.64	2.2425	1.42683	13.2977	-12.7436	-1.36738	-	-	0.0466519	-
gi|29374661|ref|NC_004668.1|:c2219783-2219565|name|EF2302|locus|EF2302|product|hypothetical protein|note|similar to GB:L14854%2C PID:292795%2C PID:975612%2C and PID:975613%3B identified by sequence similarity	-	-	Bacilli	30.1275	9.81	1.395	1.275	21.5968	7.69412	3.0711	1.09412	0.0136013	-	-	-
gi|29374661|ref|NC_004668.1|:c2223192-2222854|name|EF2306|locus|EF2306|product|hypothetical protein|note|similar to GP:8100672%3B identified by sequence similarity	-	-	Bacilli	0.315	0.5075	11.49	5.2325	-36.4762	-10.3103	-1.61111	2.19589	-	0.0394998	-	-
gi|294505815|ref|NC_014032.1|:c3174112-3173375|name|drrA|locus|SRM_02704|product|response regulator DrrA	-	b3405	Bacteria	1.01	0.7625	28.9825	15.33	-28.6955	-20.1049	1.32459	1.89057	-	0.0234902	-	-
gi|294672793|ref|NC_014033.1|:1339216-1341987|name|PRU_1135|locus|PRU_1135|product|hypothetical protein|note|identified by similarity to GB:CAE14722.1	2.1.1.-	-	Bacteroidales	0.2025	2.2775	2.4325	1.655	-12.0123	1.37613	-11.2469	1.46979	0.0304426	-	0.0260416	-
gi|294672793|ref|NC_014033.1|:1439624-1441678|name|htpG|locus|PRU_1216|product|chaperone protein HtpG|note|identified by similarity to GB:AAD51118.1%3B match to protein family HMM PF00183%3B match to protein family HMM PF02518	-	b0473	Bacteroidales	4.1725	31.0975	0.205	29.255	20.3537	1.06298	-7.45297	-142.707	0.0250564	-	-	2.87837e-05
gi|294672793|ref|NC_014033.1|:1620344-1620886|name|rbr|locus|PRU_1367|product|rubrerythrin|note|identified by match to protein family HMM PF00301%3B match to protein family HMM PF02915	-	-	Bacteroidales	422.265	3381.82	227.31	482.425	1.85766	7.01005	-8.00877	-2.12232	-	-	-	1.14916e-139
gi|294672793|ref|NC_014033.1|:3543217-3544758|name|glyS|locus|PRU_2876|product|glycine--tRNA ligase|note|identified by match to protein family HMM PF00587%3B match to protein family HMM PF03129%3B match to protein family HMM TIGR00389	6.1.1.14	-	Bacteroidales	0.58	0.8225	17.1925	14.78	-29.6422	-17.9696	-1.4181	1.16323	-	0.0443839	-	-
gi|294672793|ref|NC_014033.1|:725220-726782|name|rprX|locus|PRU_0614|product|sensor histidine kinase RprX|note|identified by similarity to SP:Q08408%3B match to protein family HMM PF00512%3B match to protein family HMM PF02518	2.7.13.3	b2786	Bacteroidales	0.3475	14.6275	0.89	1.83	-2.56115	7.99317	-42.0935	-2.05618	-	-	0.0037923	-
gi|294672793|ref|NC_014033.1|:728197-728463|name|rpsR|locus|PRU_0617|product|30S ribosomal protein S18|note|identified by similarity to SP:P21475%3B match to protein family HMM PF01084%3B match to protein family HMM TIGR00165	-	b4202	Bacteroidales	8.7375	134.175	19.2925	22.5825	-2.20801	5.94155	-15.3562	-1.17053	-	-	0.0455481	-
gi|294672793|ref|NC_014033.1|:c1556718-1554634|name|PRU_1305|locus|PRU_1305|product|1%2C4-alpha-glucan branching enzyme|note|identified by similarity to SP:Q04446%3B match to protein family HMM PF00128%3B match to protein family HMM PF02806%3B match to protein family HMM PF02922	2.4.1.18	-	Bacteroidales	1.8825	23.4475	0.155	1.5125	12.1452	15.5025	-12.4555	-9.75806	-	-	0.0398999	-
gi|294672793|ref|NC_014033.1|:c1803373-1800653|name|ppdK|locus|PRU_1512|product|pyruvate%2C phosphate dikinase|note|identified by similarity to SP:P22983%3B match to protein family HMM PF00391%3B match to protein family HMM PF01326%3B match to protein family HMM PF02896%3B match to protein family HMM TIGR01828	2.7.9.1	-	Bacteroidales	0.6175	2.0875	0.7725	12.275	-1.25101	-5.88024	-3.38057	-15.89	-	-	-	0.0220092
gi|294672793|ref|NC_014033.1|:c2566188-2562376|name|rpoB|locus|PRU_2135|product|DNA-directed RNA polymerase subunit beta|note|identified by similarity to SP:O52271%3B match to protein family HMM PF00562%3B match to protein family HMM PF04560%3B match to protein family HMM PF04561%3B match to protein family HMM PF04563%3B match to protein family HMM PF04565%3B match to protein family HMM TIGR02013	2.7.7.6	b3987	Bacteroidales	0.3675	4.4075	1.01	0.7375	-2.7483	5.97627	-11.9932	1.36949	-	-	0.0342856	-
gi|294672793|ref|NC_014033.1|:c3100588-3099326|name|fabF|locus|PRU_2561|product|3-oxoacyl-%5Bacyl-carrier-protein%5D synthase II|note|identified by similarity to SP:P73283%3B match to protein family HMM PF00109%3B match to protein family HMM PF02801%3B match to protein family HMM TIGR03150	2.3.1.179	b1095	Bacteroidales	0.865	35.1	0.195	3.0825	4.4359	11.3869	-40.578	-15.8077	-	-	0.00233959	0.00313082
gi|294672793|ref|NC_014033.1|:c746363-745083|name|glyA|locus|PRU_0635|product|glycine hydroxymethyltransferase|note|identified by similarity to SP:P00477%3B match to protein family HMM PF00464%3B match to protein family HMM PF01212	2.1.2.1	b2551	Bacteroidales	0.55	0.615	11.5225	0.7725	-20.95	-1.2561	-1.11818	14.9159	0.00890871	-	-	-
gi|295110004|emb|CBL23957.1| hypothetical protein CK5_26650	-	-	Lachnospiraceae	1.0725	6.8275	8.07	5.585	-7.52448	1.22247	-6.36597	1.44494	0.0400637	-	0.0416554	-
gi|296267998|ref|NC_014165.1|:c4023849-4021810|name|Tbis_3447|locus|Tbis_3447|product|ATP-dependent metalloprotease FtsH|note|KEGG: ATP-dependent metalloprotease FtsH%3B K03798 cell division protease FtsH%7ETIGRFAM: ATP-dependent metalloprotease FtsH%7EPFAM: peptidase M41%3B peptidase M41 FtsH extracellular%3B AAA ATPase central domain protein%3B ATPase associated with various cellular activities…	3.4.24.-	b3178	Actinobacteria	2.625	0.1125	0.215	0.05	12.2093	2.25	23.3333	4.3	0.0372386	-	-	-
gi|296392440|ref|NC_014168.1|:84304-86325|name|Srot_0108|locus|Srot_0108|product|DNA gyrase subunit B|note|SMART: DNA topoisomerase II%3B ATP-binding region ATPase domain protein%7ETIGRFAM: DNA gyrase subunit beta%7EKEGG: nfa:nfa60 DNA gyrase subunit B%7EPFAM: DNA topoisomerase type IIsubunit alpha B region 2 domain protein%3B ATP-binding region ATPase domain protein%3B TOPRIM domain protein%3B D…	5.99.1.3	b3699	Actinobacteria	0.1075	2.635	0.0975	0.0675	1.10256	39.037	-24.5116	1.44444	-	-	0.0059157	-
gi|297145940|gb|ADI02697.1| DNA-cytosine methyltransferase	2.1.1.37	-	Clostridia	158.295	64.2275	7.2275	21.4325	21.9018	2.99673	2.4646	-2.96541	0.0430712	-	-	-
gi|297558985|ref|NC_014210.1|:2345159-2346181|name|Ndas_1925|locus|Ndas_1925|product|ABC transporter|note|COGs: COG3842 ABC-type spermidine%2Fputrescine transport systems ATPase components%7EInterProIPR017871:IPR013611:IPR008995:IPR003593:IPR 003439%7EKEGG: cai:Caci_7452 spermidine%2Fputrescine ABC transporter ATPase subunit%7EPFAM: ABC transporter%3B transport-associated OB domain protein%7ESMAR…	3.6.3.31	b1126	Actinobacteria	2.395	0.0425	0.1725	0.72	13.8841	-16.9412	56.3529	-4.17391	0.0321944	-	-	-
gi|297567992|ref|NC_014216.1|:c535614-535534,c535532-534507|name|DaAHT2_0457|locus|DaAHT2_0457|product|hypothetical protein|note|KEGG: bpm:BURPS1710b_3602 hypothetical protein	-	ECOL-MG1-01-002827	Deltaproteobacteria	0.1625	0.325	22.8425	3.3575	-140.569	-10.3308	-2	6.80343	-	0.0478513	-	-
gi|297582338|ref|NC_014219.1|:134494-136572|name|Bsel_0111|locus|Bsel_0111|product|translation elongation factor G|note|KEGG: gsu:GSU2860 elongation factor G%7ETIGRFAM: translation elongation factor G%3B small GTP-binding protein%7EPFAM: protein synthesis factor GTP-binding%3B elongation factor G domain protein%3B elongation factor Tu domain 2 protein%3B elongation factor G domain IV	-	b3340	Bacilli	0.0675	1.875	0.1725	0.5175	-2.55556	3.62319	-27.7778	-3	-	-	0.00151782	-
gi|298345126|ref|NC_014246.1|:1272615-1273421|name|HMPREF0573_11089|locus|HMPREF0573_11089|product|ABC transporter ATP-binding protein|note|COG: COG1136%3B Pfam: PF00005%3B InterPro: IPR003593	3.6.3.-	b0879	Actinobacteria	14.1	0.265	0.77	0.855	18.3117	-3.22642	53.2075	-1.11039	0.0257422	-	-	-
gi|300693042|ref|NC_014310.1|:c272759-271170|name|aer|locus|RPSI07_mp0221|product|Flavoprotein%2C mediates positive aerotactic responses%3B signal transducer|note|Evidence 2b : Function of strongly homologous gene%3B Product type r : regulator	-	b3072	Proteobacteria	1.18	18.7125	1.435	1.59	-1.2161	11.7689	-15.8581	-1.10801	-	-	0.0208748	-
gi|302334808|ref|NC_014363.1|:222379-223107|name|Olsu_0190|locus|Olsu_0190|product|purine-nucleoside phosphorylase|note|COGs: COG0813 Purine-nucleoside phosphorylase%7EInterPro IPR004402:IPR018016:IPR000845%7EKEGG: apv:Apar_0141 purine nucleoside phosphorylase%7EPFAM: purine or other phosphorylase family 1%7ESPTR: B9CM24 Purine nucleoside phosphorylase%7ETIGRFAM: purine nucleoside phosphorylase%7…	2.4.2.1	b4384	Actinobacteria	1.185	11.24	0.3575	2.09	3.31469	5.37799	-9.48523	-5.84615	-	-	0.0323188	-
gi|302334808|ref|NC_014363.1|:91402-93294|name|Olsu_0077|locus|Olsu_0077|product|chaperone protein DnaK|note|COGs: COG0443 Molecular chaperone%7EInterPro IPR012725:IPR001023:IPR018181:IPR013126%7EKEGG: apv:Apar_0094 chaperone protein DnaK%7EPFAM: Heat shock protein 70%7ESPTR: C2D8D8 Chaperone DnaK%7ETIGRFAM: chaperone protein DnaK%7EPFAM: Hsp70 protein%7ETIGRFAM: chaperone protein DnaK	-	b0014	Actinobacteria	0.285	30.27	0.275	1.28	1.03636	23.6484	-106.211	-4.65455	-	-	0.000638485	-
gi|302334808|ref|NC_014363.1|:939945-941144|name|Olsu_0828|locus|Olsu_0828|product|UDP-galactopyranose mutase|note|COGs: COG0562 UDP-galactopyranose mutase%7EInterPro IPR006076:IPR015899:IPR016040:IPR004379%7EKEGG: apv:Apar_0647 UDP-galactopyranose mutase%7EPFAM: UDP-galactopyranose mutase-like%3B FAD dependent oxidoreductase%7EPRIAM: UDP-galactopyranose mutase%7ESPTR: B6G9J4 uncharacterized prot…	5.4.99.9	b2036	Actinobacteria	0.67	1.4675	5.7475	4.1675	-8.57836	-2.83986	-2.1903	1.37912	0.0423311	-	-	-
gi|302334808|ref|NC_014363.1|:951276-952268|name|Olsu_0837|locus|Olsu_0837|product|ornithine carbamoyltransferase|note|COGs: COG0078 Ornithine carbamoyltransferase%7EInterPro IPR006132:IPR006131:IPR006130:IPR002292%7EKEGG: ele:Elen_1948 ornithine carbamoyltransferase%7EPFAM: aspartate%2Fornithine carbamoyltransferase Asp%2FOrn-binding region%3B aspartate%2Fornithine carbamoyltransferase carbamoyl…	2.1.3.3	b0273	Actinobacteria	193.003	94.79	4.8775	13.7925	39.57	6.87258	2.03611	-2.82778	0.0446151	-	-	-
gi|302334808|ref|NC_014363.1|:97271-99922|name|Olsu_0083|locus|Olsu_0083|product|ATP-dependent chaperone ClpB|note|COGs: COG0542 ATPase with chaperone activity ATP-binding subunit%7EInterProIPR017730:IPR003593:IPR001270:IPR018368:IPR 004176:IPR003959:IPR013093:IPR019489%7EKEGG: apv:Apar_0100 ATP-dependent chaperone ClpB%7EPFAM: ATPase AAA-2 domain protein%3B AAA ATPase central domain protein%3B C…	-	b2592	Actinobacteria	0.165	3.29	0.13	2.4525	1.26923	1.34149	-19.9394	-18.8654	-	-	0.00664179	-
gi|302334808|ref|NC_014363.1|:c1821218-1820625|name|Olsu_1582|locus|Olsu_1582|product|30S ribosomal protein S4|note|COGs: COG0522 Ribosomal protein S4 and related protein%7EInterPro IPR001912:IPR002942:IPR005709%7EKEGG: apv:Apar_1134 ribosomal protein S4%7EPFAM: RNA-binding S4 domain protein%3B ribosomal protein S4%7ESMART: RNA-binding S4 domain protein%7ESPTR: C8W7X2 Ribosomal protein S4%7ETIGRF…	-	b3296	Actinobacteria	1.605	94.05	1.9775	1.54	-1.23209	61.0714	-58.5981	1.28409	-	0.0354588	0.00241875	-
gi|302334808|ref|NC_014363.1|:c1862235-1861030|name|Olsu_1629|locus|Olsu_1629|product|translation elongation factor 1A %28EF-1A%2FEF-Tu%29|note|COGs: COG0050 GTPase - translation elongation factors%7EInterProIPR000795:IPR004161:IPR004160:IPR009001:IPR 009000:IPR004541:IPR005225%7EKEGG: apv:Apar_1178 translation elongation factor Tu%7EPFAM: protein synthesis factor GTP-binding%3B elongation factor…	-	b3339;b3980	Actinobacteria	1.825	20.525	2.825	2.475	-1.54795	8.29293	-11.2466	1.14141	-	-	0.0497826	-
gi|302334808|ref|NC_014363.1|:c1955016-1953535|name|Olsu_1706|locus|Olsu_1706|product|glycogen%2Fstarch synthase|note|COGs: COG0297 Glycogen synthase%7EInterPro IPR013534:IPR001296:IPR011835%7EKEGG: apv:Apar_1047 glycogen%2Fstarch synthase%2C ADP-glucose type%7EPFAM: Starch synthase catalytic domain protein%3B glycosyl transferase group 1%7EPRIAM: Starch synthase%7ESPTR: C2D9Q6 Starch synthase%7E…	2.4.1.21	b3429	Actinobacteria	9.54	0.27	11.2175	0.265	-1.17584	1.01887	35.3333	42.3302	-	-	0.0482078	0.0296542
gi|302334808|ref|NC_014363.1|:c219646-218717|name|Olsu_0187|locus|Olsu_0187|product|Indigoidine synthase A family protein|note|COGs: COG2313 Uncharacterized protein involved in pigment biosynthesis%7EInterPro IPR007342%7EKEGG: apv:Apar_0138 indigoidine synthase A family protein%7EPFAM: Indigoidine synthase A family protein%7ESPTR: B0PDC2 uncharacterized protein%7EPFAM: Indigoidine synthase A like…	3.2.-.-	b2165	Actinobacteria	85.5175	0.37	3.6775	14.64	23.2542	-39.5676	231.128	-3.98097	0.0474432	-	-	-
gi|302334808|ref|NC_014363.1|:c665794-664499|name|Olsu_0594|locus|Olsu_0594|product|phosphoenolpyruvate phosphomutase|note|COGs: COG2513 PEP phosphonomutase%7EInterProIPR004820:IPR004821:IPR012698:IPR015813:IPR 014729%7EKEGG: ctc:CTC01698 phosphoenolpyruvate phosphomutase%7EPFAM: cytidylyltransferase%7ESPTR: B9CM11 phosphoenolpyruvate phosphomutase%7ETIGRFAM: phosphoenolpyruvate phosphomutase%3B …	-	-	Actinobacteria	0.3375	0.1925	0.2675	8.57	1.26168	-44.5195	1.75325	-32.0374	-	-	-	0.000517417
gi|302341444|ref|NC_014365.1|:c1957512-1956925|name|Deba_1744|locus|Deba_1744|product|RnfABCDGE type electron transport complex subunit A|note|COGs: COG4657 NADH:ubiquinone oxidoreductase subunit RnfA%7EInterPro IPR011293:IPR003667%7EKEGG: pca:Pcar_0265 NADH:ubiquinone oxidoreductase%2C RnfA subunit-like%7EPFAM: RnfA-Nqr electron transport subunit%7ESPTR: Q3A7W6 electron transport complex protein…	-	b1627	Deltaproteobacteria	4.26	11.0725	1.29	9.615	3.30233	1.15159	-2.59918	-7.45349	-	-	-	0.0388551
gi|302341444|ref|NC_014365.1|:c390717-389353|name|Deba_0345|locus|Deba_0345|product|asparaginyl-tRNA synthetase|note|COGs: COG0017 Aspartyl%2Fasparaginyl-tRNA synthetase%7EInterProIPR004365:IPR004364:IPR016027:IPR012340:IPR 002312:IPR004522:IPR006195%7EKEGG: dvu:DVU0007 asparaginyl-tRNA synthetase%7EPFAM: tRNA synthetase class II %28D K and N%29%3B nucleic acid binding OB-fold tRNA%2Fhelicase-typ…	6.1.1.22	b0930	Deltaproteobacteria	0.215	250.518	0.47	4.3925	-2.18605	57.033	-1165.2	-9.34574	-	-	0.00665941	0.0203011
gi|302341444|ref|NC_014365.1|:c569532-567889|name|Deba_0496|locus|Deba_0496|product|chaperonin GroEL|note|COGs: COG0459 Chaperonin GroEL %28HSP60 family%29%7EInterPro IPR002423:IPR001844:IPR018370%7EKEGG: dal:Dalk_4242 chaperonin GroEL%7EPFAM: chaperonin Cpn60%2FTCP-1%7ESPTR: B8FM86 60 kDa chaperonin%7ETIGRFAM: chaperonin GroEL%7EPFAM: TCP-1%2Fcpn60 chaperonin family%7ETIGRFAM: chaperonin GroL	-	b4143	Deltaproteobacteria	0.2975	4.57	0.7425	0.97	-2.4958	4.71134	-15.3613	-1.3064	-	-	0.0157307	-
gi|302341444|ref|NC_014365.1|:c597573-596311|name|Deba_0520|locus|Deba_0520|product|methyl-accepting chemotaxis sensory transducer|note|COGs: COG0840 methyl-accepting chemotaxis protein%7EInterPro IPR004089:IPR004090%7EKEGG: dal:Dalk_0574 methyl-accepting chemotaxis sensory transducer%7EPFAM: chemotaxis sensory transducer%7ESMART: chemotaxis sensory transducer%7ESPTR: B8FHJ1 methyl-accepting chem…	-	b4355	Deltaproteobacteria	1.345	0.385	26.91	17.2575	-20.0074	-44.8247	3.49351	1.55932	-	0.0185756	-	-
gi|302344773|ref|NC_014370.1|:416649-420458|name|rpoB|locus|HMPREF0659_A5300|product|DNA-directed RNA polymerase%2C beta subunit|note|identified by match to protein family HMM PF00562%3B match to protein family HMM PF04560%3B match to protein family HMM PF04561%3B match to protein family HMM PF04563%3B match to protein family HMM PF04565%3B match to protein family HMM TIGR02013	2.7.7.6	b3987	Bacteroidales	0.0575	1.4625	0.115	0.06	-2	24.375	-25.4348	1.91667	-	-	0.00350013	-
gi|302344773|ref|NC_014370.1|:c1303182-1301827|name|pgi|locus|HMPREF0659_A6044|product|glucose-6-phosphate isomerase|note|identified by match to protein family HMM PF00342	5.3.1.9	-	Bacteroidales	0.33	5.63	0.6525	0.07	-1.97727	80.4286	-17.0606	9.32143	-	0.0103902	-	-
gi|302381116|ref|NC_014375.1|:121549-123108|name|Bresu_0131|locus|Bresu_0131|product|ATP synthase F1 subunit beta|note|TIGRFAM: ATP synthase F1 subunit beta%7EPFAM: H%2Btransporting two-sector ATPase alpha%2Fsubunit beta central region%3B H%2Btransporting two-sector ATPase alpha%2Fsubunit beta domain protein%7EKEGG: pzu:PHZ_c0237 F0F1 ATP synthase subunit beta%7ESMART: ATPase AAA	3.6.3.14	b3732	Proteobacteria	0.075	0.85	0.02	0.2375	3.75	3.57895	-11.3333	-11.875	-	-	0.0100855	-
gi|302381116|ref|NC_014375.1|:1500706-1501107|name|Bresu_1530|locus|Bresu_1530|product|30S ribosomal protein S13|note|KEGG: ccs:CCNA_01328 30S ribosomal protein S13P%7ETIGRFAM: 30S ribosomal protein S13%7EPFAM: ribosomal protein S13	-	b3298	Proteobacteria	1.8175	0.2375	70.6125	4.4125	-38.8514	-18.5789	7.65263	16.0028	0.00589438	-	-	-
gi|302384444|ref|NC_014376.1|:1122714-1124963|name|Closa_1028|locus|Closa_1028|product|glycogen%2Fstarch%2Falpha-glucan phosphorylase|note|KEGG: cpy:Cphy_2348 glycogen%2Fstarch%2Falpha-glucan phosphorylase%7ETIGRFAM: glycogen%2Fstarch%2Falpha-glucan phosphorylase%7EPFAM: glycosyl transferase family 35	2.4.1.1	b3428	Lachnospiraceae	44.6325	16.4875	1.2125	3.2275	36.8103	5.10844	2.70705	-2.66186	0.0212346	-	-	-
gi|302384444|ref|NC_014376.1|:1381722-1384922|name|Closa_1282|locus|Closa_1282|product|carbamoyl-phosphate synthase large subunit|note|KEGG: eel:EUBELI_20410 carbamoyl-phosphate synthase%7ETIGRFAM: carbamoyl-phosphate synthase%2C large subunit%7EPFAM: Carbamoyl-phosphate synthase L chain ATP-binding%3B Carbamoyl-phosphate synthetase large chain domain protein%3B Carbamoyl-phosphate synthetase lar…	6.3.5.5	b0033	Lachnospiraceae	0.59	10.3675	2.795	0.66	-4.73729	15.7083	-17.572	4.23485	-	-	0.0192268	-
gi|302384444|ref|NC_014376.1|:1438105-1440555|name|Closa_1334|locus|Closa_1334|product|ATPase AAA-2 domain-containing protein|note|KEGG: eel:EUBELI_00691 ATP-dependent Clp protease ATP-binding subunit ClpC%7EPFAM: ATPase AAA-2 domain protein%3B Clp domain protein%3B ATPase AAA%3B Clp ATPase-like%7ESMART: AAA ATPase	-	b0882	Lachnospiraceae	9.5475	1.7375	0.3725	0.43	25.6309	4.0407	5.49496	-1.15436	0.0165605	-	-	-
gi|302384444|ref|NC_014376.1|:1834578-1837607|name|Closa_1720|locus|Closa_1720|product|beta-galactosidase|note|KEGG: cbe:Cbei_1236 glycoside hydrolase family protein%7EPFAM: glycoside hydrolase family 2 TIM barrel%3B glycoside hydrolase family 2 sugar binding%3B glycoside hydrolase family 2 immunoglobulin domain protein beta-sandwich%3B glycoside hydrolase family 42 domain 5 loop region	3.2.1.23	b0344	Lachnospiraceae	1.7175	0.05	0.1225	0.1175	14.0204	-2.35	34.35	1.04255	-	-	0.0172874	-
gi|302384444|ref|NC_014376.1|:1842290-1844065|name|Closa_1725|locus|Closa_1725|product|ABC transporter|note|KEGG: cpy:Cphy_0017 ABC transporter related%7EPFAM: ABC transporter related%3B ABC transporter transmembrane region%7ESMART: AAA ATPase	-	b0914	Lachnospiraceae	1.35	0.4225	1.61	7.8125	-1.19259	-18.4911	3.19527	-4.85248	-	0.0275942	-	-
gi|302384444|ref|NC_014376.1|:1845537-1847825|name|Closa_1727|locus|Closa_1727|product|UvrD%2FREP helicase|note|PFAM: UvrD%2FREP helicase%7EKEGG: ere:EUBREC_1395 ATP-dependent DNA helicase PcrA	3.6.4.12	b3813	Lachnospiraceae	0.445	2.845	0.51	0.0675	-1.14607	42.1481	-6.39326	7.55556	-	0.0173368	-	-
gi|302384444|ref|NC_014376.1|:191302-191898|name|Closa_0176|locus|Closa_0176|product|recombination protein RecR|note|TIGRFAM: recombination protein RecR%7EPFAM: TOPRIM domain protein%3B Zinc finger C4-type%2C RecR%7EKEGG: eel:EUBELI_02016 recombination protein RecR%7ESMART: Toprim sub domain protein	-	b0472	Lachnospiraceae	1.2	11.2875	3.8825	0.415	-3.23542	27.1988	-9.40625	9.35542	-	-	0.0433081	-
gi|302384444|ref|NC_014376.1|:2104874-2106337|name|Closa_1949|locus|Closa_1949|product|MiaB-like tRNA modifying enzyme YliG|note|TIGRFAM: MiaB-like tRNA modifying enzyme YliG%3B RNA modification enzyme%2C MiaB family%7EPFAM: Protein of unknown function UPF0004 %3B Radical SAM domain protein%3B deoxyribonuclease%2Frho motif-related TRAM%7EKEGG: eel:EUBELI_01124 2-alkenal reductase%7ESMART: Elongat…	2.-.-.-	b0835	Lachnospiraceae	0.375	6.8525	0.23	0.1	1.63043	68.525	-18.2733	2.3	-	-	0.00796558	-
gi|302384444|ref|NC_014376.1|:2124737-2126677|name|Closa_1972|locus|Closa_1972|product|radical SAM protein|note|KEGG: ere:EUBREC_1682 Fe-S oxidoreductase%7EPFAM: Radical SAM domain protein%3B Radical SAM domain protein%7ESMART: Elongator protein 3%2FMiaB%2FNifB	-	b3015	Lachnospiraceae	1.065	42.9225	0.2275	0.06	4.68132	715.375	-40.3028	3.79167	-	-	0.00665941	-
gi|302384444|ref|NC_014376.1|:2155722-2157005|name|Closa_2003|locus|Closa_2003|product|GTP-binding protein Obg%2FCgtA|note|KEGG: eel:EUBELI_01014 GTP-binding protein%7ETIGRFAM: GTP-binding protein Obg%2FCgtA%3B Obg family GTPase CgtA%7EPFAM: GTP1%2FOBG sub domain protein%3B GTP-binding protein HSR1-related%3B GTP1%2FOBG domain protein	-	b3183	Lachnospiraceae	17.92	0.325	15.6925	1.54	1.14195	-4.73846	55.1385	10.1899	-	-	0.0386349	-
gi|302384444|ref|NC_014376.1|:2414610-2414807|name|Closa_2242|locus|Closa_2242|product|cold-shock protein|note|KEGG: eel:EUBELI_00506 cold shock protein %28beta-ribbon%2C CspA family%29%7EPFAM: Cold-shock protein DNA-binding%7ESMART: Cold shock protein	-	b0623	Lachnospiraceae	273.228	3455.37	2005.66	1868.66	-7.34062	1.84912	-12.6465	1.07332	-	-	0	-
gi|302384444|ref|NC_014376.1|:385965-386678|name|Closa_0361|locus|Closa_0361|product|winged helix family two component transcriptional regulator|note|KEGG: cpy:Cphy_0867 two component transcriptional regulator%7EPFAM: response regulator receiver%3B transcriptional regulator domain protein%7ESMART: response regulator receiver	-	b3405	Lachnospiraceae	1.3875	65.1825	34.2175	94.365	-24.6613	-1.4477	-46.9784	-2.7578	-	-	0.00234825	-
gi|302384444|ref|NC_014376.1|:436645-437535|name|Closa_0399|locus|Closa_0399|product|glucose-1-phosphate thymidylyltransferase|note|KEGG: eel:EUBELI_00087 glucose-1-phosphate thymidylyltransferase%7ETIGRFAM: glucose-1-phosphate thymidylyltransferase%7EPFAM: Nucleotidyl transferase	2.7.7.24	b2039	Lachnospiraceae	5.37	1.3625	0.6925	16.87	7.75451	-12.3817	3.94128	-24.361	-	-	-	0.00522211
gi|302384444|ref|NC_014376.1|:437597-438619|name|Closa_0400|locus|Closa_0400|product|dTDP-glucose 4%2C6-dehydratase|note|KEGG: cpy:Cphy_3680 dTDP-glucose 4%2C6-dehydratase%7ETIGRFAM: dTDP-glucose 4%2C6-dehydratase%7EPFAM: NAD-dependent epimerase%2Fdehydratase	4.2.1.46	b2041	Lachnospiraceae	4.5175	307.538	5.39	67.5325	-1.19314	4.55392	-68.0769	-12.5292	-	-	-	0.0369197
gi|302384444|ref|NC_014376.1|:4432869-4433405|name|Closa_4095|locus|Closa_4095|product|rubrerythrin|note|PFAM: Rubrerythrin%7EKEGG: cdl:CDR20291_0755 rubrerythrin	-	-	Lachnospiraceae	3.035	1138	45.47	470.555	-14.9819	2.41843	-374.96	-10.3487	-	-	0	-
gi|302384444|ref|NC_014376.1|:4592309-4594132|name|Closa_4244|locus|Closa_4244|product|methyl-accepting chemotaxis sensory transducer|note|KEGG: cbt:CLH_2362 methyl-accepting chemotaxis sensory transducer%7EPFAM: chemotaxis sensory transducer%3B histidine kinase HAMP region domain protein%7ESMART: chemotaxis sensory transducer%3B histidine kinase HAMP region domain protein	-	b4355	Lachnospiraceae	0.5825	0.3575	0.06	0.215	9.70833	1.66279	1.62937	-3.58333	0.049825	-	-	-
gi|302384444|ref|NC_014376.1|:484881-486497|name|Closa_0428|locus|Closa_0428|product|transcription termination factor Rho|note|TIGRFAM: transcription termination factor Rho%7EPFAM: H%2Btransporting two-sector ATPase alpha%2Fbeta subunit central region%3B Rho termination factor RNA-binding%3B Rho termination factor domain protein%7EKEGG: eel:EUBELI_01447 transcription termination factor Rho%7ESMAR…	3.6.4.-	b3783	Lachnospiraceae	5.7475	2.9425	0.425	0.2975	13.5235	9.89076	1.95327	1.42857	0.0482585	-	-	-
gi|302384444|ref|NC_014376.1|:501298-503886|name|Closa_0443|locus|Closa_0443|product|ATP-dependent chaperone ClpB|note|TIGRFAM: ATP-dependent chaperone ClpB%7EPFAM: ATPase AAA-2 domain protein%3B ATPase AAA%3B Clp domain protein%3B Clp ATPase-like%7EKEGG: eel:EUBELI_01260 ATP-dependent Clp protease ATP-binding subunit ClpB%7ESMART: AAA ATPase	-	b2592	Lachnospiraceae	30.9025	1.6975	0.9825	1.095	31.4529	1.55023	18.2047	-1.1145	0.0356345	-	-	-
gi|302384444|ref|NC_014376.1|:648007-649425|name|Closa_0578|locus|Closa_0578|product|undecaprenyl-phosphate glucose phosphotransferase|note|TIGRFAM: Undecaprenyl-phosphate glucose phosphotransferase%3B exopolysaccharide biosynthesis polyprenyl glycosylphosphotransferase%7EKEGG: cpy:Cphy_3542 undecaprenyl-phosphate glucose phosphotransferase%7EPFAM: sugar transferase	2.7.8.31	b2047	Lachnospiraceae	5.01	0.95	0.35	0.6275	14.3143	1.51394	5.27368	-1.79286	0.0387827	-	-	-
gi|302384444|ref|NC_014376.1|:884048-885238|name|Closa_0815|locus|Closa_0815|product|iron-containing alcohol dehydrogenase|note|PFAM: iron-containing alcohol dehydrogenase%7EKEGG: cpy:Cphy_1029 iron-containing alcohol dehydrogenase	1.1.1.-	b1241	Lachnospiraceae	8.5	1.4025	83.5275	2427.44	-9.82676	-1730.8	6.06061	-29.0616	-	3.88489e-32	-	-
gi|302384444|ref|NC_014376.1|:c2245370-2244513|name|Closa_2085|locus|Closa_2085|product|binding-protein-dependent transport system inner membrane protein|note|PFAM: binding-protein-dependent transport systems inner membrane component%7EKEGG: hor:Hore_03310 binding-protein-dependent transport systems inner membrane component	-	-	Lachnospiraceae	2.0875	23.7025	39.8675	0.945	-19.0982	25.082	-11.3545	42.1878	0.0238442	-	-	-
gi|302384444|ref|NC_014376.1|:c2335261-2333825|name|Closa_2169|locus|Closa_2169|product|PTS system N-acetylglucosamine-specific transporter subunit IIBC|note|KEGG: cbe:Cbei_4532 PTS system%2C N-acetylglucosamine-specific IIBC subunit%7ETIGRFAM: PTS system%2C N-acetylglucosamine-specific IIBC subunit%3B PTS system%2C glucose-like IIB subunint%7EPFAM: phosphotransferase system EIIC%3B Phosphotransf…	2.7.1.69	b0679	Lachnospiraceae	169.22	1662.54	2799.79	1318.57	-16.5453	1.26087	-9.82474	2.12336	0.00890871	-	-	-
gi|302384444|ref|NC_014376.1|:c2356392-2355187|name|Closa_2190|locus|Closa_2190|product|RpoD subfamily RNA polymerase sigma-70 subunit|note|KEGG: eel:EUBELI_00677 RNA polymerase primary sigma factor%7ETIGRFAM: RNA polymerase sigma factor RpoD%3B RNA polymerase sigma factor%2C sigma-70 family%7EPFAM: sigma-70 region 3 domain protein%3B sigma-70 region 2 domain protein%3B sigma-70 region 1.2%3B sig…	-	b3067	Lachnospiraceae	9.86	0.2125	0.215	0.06	45.8605	3.54167	46.4	3.58333	0.00505743	-	0.0212543	-
gi|302384444|ref|NC_014376.1|:c2380925-2380461|name|Closa_2211|locus|Closa_2211|product|SsrA-binding protein|note|KEGG: ere:EUBREC_1539 SsrA-binding protein%7ETIGRFAM: SsrA-binding protein%7EPFAM: SmpB protein	-	b2620	Lachnospiraceae	5.1125	0.9525	498.957	1.665	-97.5956	-1.74803	5.36745	299.674	0.0112172	-	-	-
gi|302384444|ref|NC_014376.1|:c3168461-3166629|name|Closa_2939|locus|Closa_2939|product|ATP-dependent DNA helicase RecQ|note|TIGRFAM: ATP-dependent DNA helicase RecQ%3B ATP-dependent DNA helicase%2C RecQ family%7EPFAM: DEAD%2FDEAH box helicase%3B helicase domain protein%3B RQC domain%3B HRDC domain protein%7EKEGG: cpy:Cphy_1154 ATP-dependent DNA helicase RecQ%7ESMART: DEAD-like helicase %3B helic…	3.6.4.12	b3822	Lachnospiraceae	0.3375	4.5375	0.43	0.6525	-1.27407	6.95402	-13.4444	-1.51744	-	-	0.0167029	-
gi|302384444|ref|NC_014376.1|:c350270-349551|name|Closa_0328|locus|Closa_0328|product|negative regulator of genetic competence|note|PFAM: Negative regulator of genetic competence%7EKEGG: cpy:Cphy_3752 negative regulator of genetic competence sporulation and motility-like protein	-	-	Lachnospiraceae	4.4075	0.15	2.4025	6.9525	1.83455	-46.35	29.3833	-2.89386	-	0.00146121	-	-
gi|302384444|ref|NC_014376.1|:c3628774-3627551|name|Closa_3364|locus|Closa_3364|product|tyrosyl-tRNA synthetase|note|TIGRFAM: tyrosyl-tRNA synthetase%7EKEGG: ere:EUBREC_0190 tyrosyl-tRNA synthetase%7EPFAM: aminoacyl-tRNA synthetase class Ib%3B RNA-binding S4 domain protein	6.1.1.1	b1637	Lachnospiraceae	0.3275	34.38	134.195	64.9725	-409.756	-1.88983	-104.977	2.06541	0.00114459	-	0.000242081	-
gi|302384444|ref|NC_014376.1|:c4050331-4049363|name|Closa_3738|locus|Closa_3738|product|DNA-directed RNA polymerase subunit alpha|note|TIGRFAM: DNA-directed RNA polymerase%2C alpha subunit%7EPFAM: RNA polymerase insert%3B RNA polymerase dimerisation%3B RNA polymerase alpha subunit domain protein%7EKEGG: cpy:Cphy_3639 DNA-directed RNA polymerase%2C alpha subunit%7ESMART: RNA polymerase RpoA%2FD%2F…	2.7.7.6	b3295	Lachnospiraceae	82.01	746.54	153.345	97.775	-1.86983	7.63529	-9.10304	1.56835	-	-	0	-
gi|302384444|ref|NC_014376.1|:c4057009-4056500|name|Closa_3750|locus|Closa_3750|product|30S ribosomal protein S5|note|KEGG: eel:EUBELI_00316 small subunit ribosomal protein S5%7ETIGRFAM: ribosomal protein S5%7EPFAM: Ribosomal protein S5 %3B ribosomal protein S5 domain protein	-	b3303	Lachnospiraceae	51.25	13.52	2.175	1.1275	23.5632	11.9911	3.79068	1.92905	0.0216416	-	-	-
gi|302384444|ref|NC_014376.1|:c4155477-4154377|name|Closa_3832|locus|Closa_3832|product|UDP-galactopyranose mutase|note|TIGRFAM: UDP-galactopyranose mutase%7EKEGG: bfs:BF1370 LPS biosynthesis related UDP-galactopyranose mutase%7EPFAM: UDP-galactopyranose mutase-like	5.4.99.9	b2036	Lachnospiraceae	1.3325	1.0275	14.54	0.5125	-10.9118	2.00488	1.29684	28.3707	0.0429283	-	-	-
gi|302384444|ref|NC_014376.1|:c4356512-4353969|name|Closa_4018|locus|Closa_4018|product|pyruvate formate-lyase PFL|note|PFAM: pyruvate formate-lyase PFL%3B formate C-acetyltransferase glycine radical%7EKEGG: cpy:Cphy_1417 formate C-acetyltransferase	2.3.1.54	b3951	Lachnospiraceae	71.2575	210.797	125.6	97.8625	-1.76262	2.15402	-2.95825	1.28343	-	-	0	-
gi|302384444|ref|NC_014376.1|:c4398729-4396909|name|Closa_4060|locus|Closa_4060|product|ATP-dependent metalloprotease FtsH|note|SMART: AAA ATPase%7ETIGRFAM: ATP-dependent metalloprotease FtsH%7EKEGG: eel:EUBELI_01868 microtubule-severing ATPase%7EPFAM: ATPase AAA%3B peptidase M41	3.4.24.-	b3178	Lachnospiraceae	7.0725	2.7225	0.3125	1.085	22.632	2.50922	2.5978	-3.472	0.0207951	-	-	-
gi|302384444|ref|NC_014376.1|:c755204-750942|name|Closa_0667|locus|Closa_0667|product|CoA-substrate-specific enzyme activase|note|KEGG: eel:EUBELI_01135 hypothetical protein%7ETIGRFAM: CoA-substrate-specific enzyme activase%7EPFAM: Protein of unknown function DUF2229%2C CoA enzyme activase%3B ATPase BadF%2FBadG%2FBcrA%2FBcrD type	-	-	Lachnospiraceae	2.7925	2.585	0.7175	7.3925	3.89199	-2.85977	1.08027	-10.3031	-	-	-	0.0397866
gi|302384444|ref|NC_014376.1|:c988559-987390|name|Closa_0913|locus|Closa_0913|product|basic membrane lipoprotein|note|PFAM: basic membrane lipoprotein%7EKEGG: cpy:Cphy_0755 basic membrane lipoprotein	-	-	Lachnospiraceae	2.4125	2.7725	0.355	3.45	6.79577	-1.24436	-1.14922	-9.71831	-	-	-	0.00936957
gi|302388599|ref|NC_014377.1|:1810968-1812077|name|Toce_1806|locus|Toce_1806|product|sugar ABC transporter ATP-binding protein|note|COGs: COG3839 ABC-type sugar transport systems ATPase components%7EInterPro IPR003439:IPR005116:IPR003593:IPR017871%7EKEGG: tte:TTE1979 ABC-type sugar%2Fspermidine%2Fputrescine%2Firon%2Fthiamine transport systems%2C ATPase component%7EPFAM: ABC transporter related%3B…	3.6.3.-	b1318	Clostridia	10.98	11.305	0.3675	0.2725	29.8776	41.4862	-1.0296	1.34862	-	0.0325581	-	-
gi|302669374|ref|NC_014387.1|:1020365-1024171|name|purL|locus|bpr_I0834|product|phosphoribosylformylglycinamidine synthase PurL	6.3.5.3	-	Lachnospiraceae	0.3675	0.475	0.5625	7.0325	-1.53061	-14.8053	-1.29252	-12.5022	-	-	-	0.0296672
gi|302669374|ref|NC_014387.1|:1184568-1185722|name|nusA|locus|bpr_I0963|product|transcription termination factor NusA	-	b3169	Lachnospiraceae	0.1425	1.2675	0.365	1.925	-2.5614	-1.51874	-8.89474	-5.27397	-	-	0.046176	-
gi|302669374|ref|NC_014387.1|:1355788-1357878|name|bpr_I1098|locus|bpr_I1098|product|translation elongation factor EF-G-like protein	-	b3340	Lachnospiraceae	0.91	41.41	4.995	0.1125	-5.48901	368.089	-45.5055	44.4	-	0.00102023	-	0.0283536
gi|302669374|ref|NC_014387.1|:1522149-1523579|name|mmdA|locus|bpr_I1226|product|methylmalonyl-CoA decarboxylase subunit alpha	6.4.1.3	-	Lachnospiraceae	24.695	92.775	15.9225	0.685	1.55095	135.438	-3.75683	23.2445	-	0.0350322	-	-
gi|302669374|ref|NC_014387.1|:1526069-1527481|name|oadA|locus|bpr_I1230|product|oxaloacetate decarboxylase alpha subunit OadA	6.4.1.1	-	Lachnospiraceae	2.855	107.57	20.0625	1.7375	-7.02715	61.9108	-37.6778	11.5468	-	-	0.0225432	-
gi|302669374|ref|NC_014387.1|:1707875-1709113|name|fliY|locus|bpr_I1374|product|flagellar motor switch protein FliY	3.-.-.-	b1946	Lachnospiraceae	1.695	61.1225	30.09	2.0625	-17.7522	29.6352	-36.0605	14.5891	0.0328083	-	-	-
gi|302669374|ref|NC_014387.1|:205813-207207|name|atpD1|locus|bpr_I0168|product|ATP synthase F1 subunit beta	3.6.3.14	b3732	Lachnospiraceae	0.69	7.85	0.6175	0.1025	1.11741	76.5854	-11.3768	6.02439	-	0.017099	0.0396737	-
gi|302669374|ref|NC_014387.1|:2769668-2770537|name|bpr_I2266|locus|bpr_I2266|product|sugar ABC transporter permease	-	-	Lachnospiraceae	0.5675	17.8475	53.6775	48.4425	-94.5859	-2.71425	-31.4493	1.10807	0.00254548	-	0.00371075	-
gi|302669374|ref|NC_014387.1|:412801-413664|name|bpr_I0307|locus|bpr_I0307|product|sugar ABC transporter permease	-	-	Lachnospiraceae	0.955	116.145	12.5275	0.1475	-13.1178	787.424	-121.618	84.9322	-	-	0.00115083	-
gi|302669374|ref|NC_014387.1|:624752-625618|name|fliC1|locus|bpr_I0488|product|flagellin FliC1	-	b1923	Lachnospiraceae	2279.54	1082.49	2777.31	5295.57	-1.21836	-4.89201	2.10582	-1.90673	-	0	-	0
gi|302669374|ref|NC_014387.1|:6270-8852|name|gyrA|locus|bpr_I0006|product|DNA gyrase subunit A GyrA	5.99.1.3	b2231	Lachnospiraceae	0.2525	1.0275	5.765	3.8525	-22.8317	-3.74939	-4.06931	1.49643	0.0123789	-	-	-
gi|302669374|ref|NC_014387.1|:c2976288-2974831|name|guaB|locus|bpr_I2437|product|IMP dehydrogenase	1.1.1.205	b2508	Lachnospiraceae	2.02	1.315	32.39	7.545	-16.0347	-5.73764	1.53612	4.29291	0.0375185	-	-	-
gi|302669374|ref|NC_014387.1|:c3043206-3041998|name|thlA1|locus|bpr_I2488|product|thiolase ThlA1	2.3.1.9	b2224	Lachnospiraceae	0.945	22.3375	1.51	3.88	-1.59788	5.75709	-23.6376	-2.56954	-	-	0.00887749	-
gi|302669374|ref|NC_014387.1|:c3183217-3182477|name|ftsE|locus|bpr_I2605|product|cell division ATP-binding protein FtsE	-	b3463	Lachnospiraceae	2.1675	19.465	27.7325	1.675	-12.7947	11.6209	-8.98039	16.5567	0.0259727	-	0.046176	-
gi|302669374|ref|NC_014387.1|:c3488596-3486506|name|amy13E|locus|bpr_I2904|product|alpha-amylase	3.2.1.135	b0403	Lachnospiraceae	0.4425	0.2	0.2975	2.4875	1.48739	-12.4375	2.2125	-8.36134	-	-	-	0.024119
gi|302858826|gb|EFL81914.1| putative formate dehydrogenase, alpha subunit	1.2.1.2	b3894	Proteobacteria	1.0725	3.3675	0.265	3.6475	4.04717	-1.08315	-3.13986	-13.7642	-	-	-	0.00433785
gi|302861633|gb|EFL84569.1| hypothetical protein HMPREF0326_02928	6.2.1.3	b4069	Deltaproteobacteria	0.9375	3.9075	0.48	48.5825	1.95312	-12.4331	-4.168	-101.214	-	-	-	5.89352e-05
gi|302872922|ref|NC_014393.1|:4197487-4198311|name|Clocel_3430|locus|Clocel_3430|product|flagellin domain-containing protein|note|PFAM: flagellin domain protein%7EKEGG: cbb:CLD_1843 flagellin	-	b1923	Clostridiaceae	2914.34	85.6725	4425.31	1824.88	-1.51846	-21.3006	34.0172	2.42499	-	0	-	-
gi|305672698|ref|NC_014479.1|:c3420743-3419916|name|hag|locus|BSUW23_17335|product|flagellin	-	b1923	Bacilli	2.4525	5.05	33.6825	4.135	-13.7339	1.22128	-2.05912	8.14571	0.0411547	-	-	-
gi|307069503|ref|NC_014497.1|:166543-168204|name|proS|locus|ZICARI_177|product|putative prolyl-tRNA synthetase|note|predicted based on similarity to TIGRFAM proS_fam_II and related proteins in nr	6.1.1.15	b0194	Proteobacteria	0.43	0.3125	10.4725	0.2175	-24.3547	1.43678	1.376	48.1494	0.0253179	-	-	-
gi|310286520|ref|NC_014616.1|:c1604284-1601366|name|BBIF_1327|locus|BBIF_1327|product|ABC transporter	3.6.3.-	b0879	Actinobacteria	0.745	1.1675	7.6325	3.5175	-10.245	-3.01285	-1.56711	2.16986	0.0399036	-	-	-
gi|310657316|ref|NC_014614.1|:1362396-1363748|name|CLOST_1210|locus|CLOST_1210|product|Extracellular solute-binding protein%2C family 1 precursor	-	-	Clostridia	111.328	233.23	545.41	707.982	-4.89915	-3.03556	-2.09499	-1.29807	-	0	-	0
gi|310657316|ref|NC_014614.1|:c2322832-2319293|name|rpoC|locus|CLOST_2210|product|DNA-directed RNA polymerase subunit beta%27 %28RNAP subunit beta%27%29 %28Transcriptase subunit beta%27%29 %28RNA polymerase subunit beta%27%29	2.7.7.6	b3988	Clostridia	0.1375	0.0725	0.085	0.8075	1.61765	-11.1379	1.89655	-9.5	-	0.0332366	-	-
gi|310657316|ref|NC_014614.1|:c2462683-2461370|name|CLOST_2337|locus|CLOST_2337|product|conserved exported protein of unknown function|note|Evidence 4 : Homologs of previously reported genes of unknown function	1.1.1.136	b3787	Clostridia	1.8125	91.255	123.88	60.2675	-68.3476	1.51417	-50.3476	2.0555	0.0193265	-	-	-
gi|311066968|ref|NC_014639.1|:3736302-3737702|name|cysS|locus|BATR1942_19080|product|cysteinyl-tRNA synthetase|note|COG0215 Cysteinyl-tRNA synthetase	6.1.1.16	b0526	Bacilli	0.1225	1.09	0.17	0	-1.38776	1.09	-8.89796	-0.17	-	-	0.0206926	-
gi|311277332|ref|NC_014618.1|:2767846-2768841|name|Entcl_2615|locus|Entcl_2615|product|glyceraldehyde-3-phosphate dehydrogenase%2C type I|note|TIGRFAM: glyceraldehyde-3-phosphate dehydrogenase%2C type I%7EKEGG: enc:ECL_02470 glyceraldehyde-3-phosphate dehydrogenase %28phosphorylating%29%7EPFAM: Glyceraldehyde 3-phosphate dehydrogenase%2C NAD%28P%29 binding domain%3B Glyceraldehyde 3-phosphate deh…	1.2.1.12	b1779	Gammaproteobacteria	0.7	1.1325	13.155	0.965	-18.7929	1.17358	-1.61786	13.6321	0.0179	-	-	-
gi|312128809|ref|NC_014655.1|:c2622706-2621519|name|Lbys_2376|locus|Lbys_2376|product|translation elongation factor 1a %28ef-1a%2Fef-tu%29|note|COGs: COG0050 GTPase - translation elongation factors%7EInterProIPR000795:IPR004541:IPR005225:IPR004161:IPR 004160%7EKEGG: dfe:Dfer_3456 elongation factor Tu%7EPFAM: protein synthesis factor GTP-binding%3B elongation factor Tu domain 2 protein%3B elongati…	-	b3339;b3980	Bacteria	0.4075	9.5525	0.28	0.15	1.45536	63.6833	-23.4417	1.86667	-	0.0130712	0.00485808	-
gi|313159195|gb|EFR58568.1| ribosomal protein S1	1.17.1.2	b0911	Rikenellaceae	3.09	0.2	0.2125	0.4325	14.5412	-2.1625	15.45	-2.03529	0.0276053	-	-	-
gi|313202490|ref|NC_014734.1|:2061591-2065403|name|Palpr_1725|locus|Palpr_1725|product|DNA-directed RNA polymerase subunit beta|note|COGs: COG0085 DNA-directed RNA polymerase beta subunit%2F140 kD subunit%7EInterProIPR010243: IPR007121: IPR007644: IPR007642: IPR 007645: IPR019462: IPR007120: IPR007641%7EKEGG: bvu:BVU_0813 DNA-directed RNA polymerase subunit beta%7EPFAM: RNA polymerase Rpb2 domain…	2.7.7.6	b3987	Porphyromonadaceae	0.16	0.36	0.1775	3.8	-1.10938	-10.5556	-2.25	-21.4085	-	-	-	0.00233128
gi|313202490|ref|NC_014734.1|:909443-913153|name|Palpr_0764|locus|Palpr_0764|product|phosphoribosylformylglycinamidine synthase|note|COGs: COG0046 Phosphoribosylformylglycinamidine %28FGAM%29 synthase synthetase domain%7EInterPro IPR000728: IPR010918: IPR017926%7EKEGG: pdi:BDI_2525 phosphoribosylformylglycinamidine synthase%7EPFAM: AIR synthase related protein domain protein%3B AIR synthase relat…	6.3.5.3	b2557	Porphyromonadaceae	0.0425	0.6375	0.4025	0.23	-9.47059	2.77174	-15	1.75	0.0321962	-	0.0175138	-
gi|313202490|ref|NC_014734.1|:c449193-445660|name|Palpr_0370|locus|Palpr_0370|product|pyruvate ferredoxin%2Fflavodoxin oxidoreductase|note|COGs: COG0674 Pyruvate:ferredoxin oxidoreductase and related 2-oxoacid:ferredoxin oxidoreductase alpha subunit%7EInterProIPR017896: IPR011895: IPR002880: IPR019752: IPR 019456: IPR011766: IPR017900: IPR011894%7EKEGG: bfs:BF3168 pyruvate-flavodoxin oxidoreducta…	1.2.7.-	b1378	Porphyromonadaceae	0.07	0.55	0.5925	0.3075	-8.46429	1.78862	-7.85714	1.92683	0.0409459	-	0.0449297	-
gi|313627649|gb|EFR96334.1| uracil-DNA glycosylase superfamily protein	-	-	Bacilli	9.56	11.58	1.065	6.5225	8.97653	1.77539	-1.2113	-6.12441	-	-	-	0.0346406
gi|317050199|ref|NC_014836.1|:c435442-433544|name|Selin_0407|locus|Selin_0407|product|NAD%2B synthetase|note|KEGG: ckr:CKR_0896 NAD synthetase%7ETIGRFAM: NAD%2B synthetase%7EPFAM: Nitrilase%2Fcyanide hydratase and apolipoprotein N-acyltransferase	6.3.5.1	-	Bacteria	0.1625	0.195	0.105	1.985	1.54762	-10.1795	-1.2	-18.9048	-	-	-	0.000870536
gi|317054731|ref|NC_014833.1|:1141565-1142899|name|Rumal_0998|locus|Rumal_0998|product|glutamate dehydrogenase %28NADP%28%2B%29%29|note|KEGG: cpy:Cphy_0826 glutamate dehydrogenase%7EPFAM: Glu%2FLeu%2FPhe%2FVal dehydrogenase %3B Glu%2FLeu%2FPhe%2FVal dehydrogenase dimerisation region	1.4.1.4	b1761	Ruminococcaceae	4.175	58.115	201.258	58.8425	-48.2054	-1.01252	-13.9198	3.42027	0.0457779	-	0.0449297	-
gi|317054731|ref|NC_014833.1|:58710-58823|name|Rumal_0061|locus|Rumal_0061|product|50S ribosomal protein L36|note|KEGG: sad:SAAV_2289 50S ribosomal protein L36%7ETIGRFAM: ribosomal protein L36%7EPFAM: ribosomal protein L36	-	-	Ruminococcaceae	24.1475	110.52	7.1525	3.12	3.37609	35.4231	-4.57687	2.29247	-	0.0306683	-	-
gi|317054731|ref|NC_014833.1|:c3336305-3334413|name|Rumal_2965|locus|Rumal_2965|product|NADH dehydrogenase %28quinone%29|note|KEGG: cpy:Cphy_3804 NADH dehydrogenase %28quinone%29%7EPFAM: Respiratory-chain NADH dehydrogenase domain 51 kDa subunit%3B Soluble ligand binding domain%3B NADH ubiquinone oxidoreductase%2C F subunit%2C iron sulphur binding	1.12.1.3	b2284	Ruminococcaceae	2.775	0.3025	0.5625	4.1625	4.93333	-13.7603	9.17355	-7.4	-	0.0384369	-	0.0292144
gi|317054731|ref|NC_014833.1|:c3414067-3412502|name|Rumal_3039|locus|Rumal_3039|product|metal dependent phosphohydrolase|note|TIGRFAM: YmdA%2FYtgF protein%3B metal dependent phophohydrolase%7EPFAM: metal-dependent phosphohydrolase HD sub domain%3B K Homology%2C type 1%2C subgroup%7EKEGG: cth:Cthe_1091 metal dependent phosphohydrolase%7ESMART: metal-dependent phosphohydrolase HD region%3B KH domai…	3.1.-.-	-	Ruminococcaceae	0.05	0.0125	0.0975	1.2025	-1.95	-96.2	4	-12.3333	-	-	-	0.00632493
gi|317054731|ref|NC_014833.1|:c355169-353358|name|Rumal_0333|locus|Rumal_0333|product|indolepyruvate ferredoxin oxidoreductase subunit alpha|note|KEGG: cce:Ccel_1389 indolepyruvate ferredoxin oxidoreductase%2C alpha subunit%7ETIGRFAM: indolepyruvate ferredoxin oxidoreductase%2C alpha subunit%7EPFAM: thiamine pyrophosphate TPP-binding domain-containing protein%3B pyruvate flavodoxin%2Fferredoxin o…	1.2.7.8	-	Ruminococcaceae	2.8	0.08	0.0325	0.0375	86.1538	2.13333	35	-1.15385	-	-	0.0215304	-
gi|317120849|ref|NC_014831.1|:1162449-1166003|name|Tmar_0954|locus|Tmar_0954|product|chromosome segregation protein SMC|note|COGs: COG1196 chromosome segregation ATPase%7EInterPro IPR011890: IPR003395: IPR010935%7EKEGG: sth:STH1455 chromosome segregation SMC protein%7EPFAM: SMC domain protein%3B SMCs flexible hinge domain-containing protein%7ESPTR: chromosome segregation SMC protein%3B%7ETIGRFAM:…	-	b1372	Clostridia	0.2	0.1375	1.4725	0.1075	-7.3625	1.27907	1.45455	13.6977	0.0481621	-	-	-
gi|317120849|ref|NC_014831.1|:1238735-1239004|name|Tmar_1025|locus|Tmar_1025|product|30S ribosomal protein S15|note|COGs: COG0184 ribosomal protein S15P%2FS13E%7EInterPro IPR005290: IPR000589%7EKEGG: gym:GYMC10_4138 ribosomal protein S15%7EPFAM: ribosomal protein S15%7ESPTR: 30S ribosomal protein S15%3B%7ETIGRFAM: ribosomal protein S15%7EPFAM: ribosomal protein S15%7ETIGRFAM: ribosomal protein S1…	-	b3165	Clostridia	76.6325	0.7975	1.74	2.35	44.0417	-2.94671	96.0909	-1.35057	0.00725897	-	-	-
gi|317120849|ref|NC_014831.1|:164109-164942|name|Tmar_0146|locus|Tmar_0146|product|uridine kinase|note|COGs: COG0572 Uridine kinase%7EInterPro IPR000764: IPR017975%7EKEGG: gwc:GWCH70_2482 uridine kinase%7ESPTR: Uridine kinase%3B%7ETIGRFAM: uridine kinase%7EPFAM: phosphoribulokinase %2F Uridine kinase family%7ETIGRFAM: uridine kinase	2.7.1.48	b2066	Clostridia	3.29	5.4625	0.49	3.3025	6.71429	1.65405	-1.66033	-6.7398	-	-	-	0.0410855
gi|317120849|ref|NC_014831.1|:183656-184963|name|Tmar_0160|locus|Tmar_0160|product|UDP-N-acetylglucosamine 2-epimerase|note|COGs: COG0381 UDP-N-acetylglucosamine 2-epimerase%7EInterPro IPR003331%7EKEGG: adg:Adeg_0074 UDP-N-acetylglucosamine 2-epimerase%7EPFAM: UDP-N-acetylglucosamine 2-epimerase%7EPRIAM: UDP-N-acetylglucosamine 2-epimerase%7ESPTR: UDP-N-acetylglucosamine 2-epimerase%3B%7ETIGRFAM:…	5.1.3.14	b3786	Clostridia	1.4575	0.45	4.6775	7.3525	-3.20926	-16.3389	3.23889	-1.57189	-	0.0384369	-	-
gi|317120849|ref|NC_014831.1|:223839-224402|name|Tmar_0197|locus|Tmar_0197|product|30S ribosomal protein S30P%3Bsigma 54 modulation protein|note|COGs: COG1544 ribosome-associated protein Y %28PSrp-1%29%7EInterPro IPR003489%7EKEGG: hor:Hore_16460 sigma 54 modulation protein%2Fribosomal protein S30EA%7EPFAM: sigma 54 modulation protein%2Fribosomal protein S30EA%7ESPTR: Sigma 54 modulation protein%2…	-	-	Clostridia	9.3525	2.2975	1.8075	8.9275	5.17427	-3.88575	4.07073	-4.93914	-	-	-	0.0497499
gi|317120849|ref|NC_014831.1|:240807-243677|name|Tmar_0209|locus|Tmar_0209|product|excinuclease ABC subunit A|note|COGs: COG0178 excinuclease ATPase%7EInterPro IPR003439: IPR004602: IPR017871%7EKEGG: bts:Btus_2178 excinuclease ABC%2C A subunit%7EPFAM: ABC transporter%7ESPTR: excinuclease ABC%2C A subunit%3B%7ETIGRFAM: excinuclease ABC subunit A%7EPFAM: ABC transporter%7ETIGRFAM: excinuclease ABC …	-	b4058	Clostridia	8.43	0.5775	0.375	1.2225	22.48	-2.11688	14.5974	-3.26	0.0318433	-	-	-
gi|317120849|ref|NC_014831.1|:c2566539-2565238|name|Tmar_2127|locus|Tmar_2127|product|RNA polymerase sigma-70 subunit RpoD|note|COGs: COG0568 DNA-directed RNA polymerase sigma subunit %28sigma70%2Fsigma32%29%7EInterPro IPR014284: IPR012760: IPR000943: IPR007127: IPR 009042: IPR007627: IPR007624: IPR007630%7EKEGG: chy:CHY_0455 RNA polymerase sigma factor RpoD%7EPFAM: sigma-70 region 3 domain prote…	-	b3067	Clostridia	1.35	1.345	2.045	23.7675	-1.51481	-17.671	1.00372	-11.6222	-	-	-	0.0254797
gi|317120849|ref|NC_014831.1|:c2707036-2705495|name|Tmar_2240|locus|Tmar_2240|product|phosphoglycerate mutase|note|COGs: COG0696 phosphoglyceromutase%7EInterPro IPR005995: IPR011258: IPR006124%7EKEGG: afw:Anae109_0257 phosphoglyceromutase%7EPFAM: BPG-independent PGAM domain protein%3B metalloenzyme domain protein%7EPRIAM: phosphoglycerate mutase%7ESPTR: phosphoglycerate mutase%2C 2%2C3-bisphospho…	5.4.2.12	b3612	Clostridia	9	1.1275	0.5375	1.5825	16.7442	-1.40355	7.98226	-2.94419	0.0337702	-	-	-
gi|317131008|ref|NC_014828.1|:1840615-1842282|name|Ethha_1706|locus|Ethha_1706|product|Formate--tetrahydrofolate ligase|note|KEGG: cth:Cthe_2399 formate-tetrahydrofolate ligase%7EPFAM: formate-tetrahydrofolate ligase FTHFS	6.3.4.3	-	Ruminococcaceae	1.7625	55.2575	0.415	12.8325	4.24699	4.30606	-31.3518	-30.9217	-	-	0.0158583	0.00317238
gi|317131008|ref|NC_014828.1|:199244-199750|name|Ethha_0188|locus|Ethha_0188|product|phosphoribosylaminoimidazole carboxylase catalytic subunit|note|TIGRFAM: phosphoribosylaminoimidazole carboxylase%2C catalytic subunit%7EKEGG: cce:Ccel_2185 phosphoribosylaminoimidazole carboxylase%2C catalytic subunit%7EPFAM: 1-%285-phosphoribosyl%29-5-amino-4-imidazole-carboxylate %28AIR%29 carboxylase	5.4.99.18	b0523	Ruminococcaceae	0.7025	10.78	1.445	2.165	-2.05694	4.97921	-15.3452	-1.49827	-	-	0.00888495	-
gi|317131008|ref|NC_014828.1|:199747-200463|name|Ethha_0189|locus|Ethha_0189|product|phosphoribosylaminoimidazole-succinocarboxamide synthase|note|TIGRFAM: phosphoribosylaminoimidazole-succinocarboxamide synthase%7EKEGG: cpy:Cphy_3045 phosphoribosylaminoimidazole-succinocarboxamide synthase%7EPFAM: SAICAR synthetase	6.3.2.6	b2476	Ruminococcaceae	0.745	454.887	2.0725	232.028	-2.78188	1.96049	-610.587	-111.955	-	-	0.00912331	0.000609627
gi|317131008|ref|NC_014828.1|:2059061-2062189|name|Ethha_1922|locus|Ethha_1922|product|type III site-specific deoxyribonuclease|note|KEGG: bgr:Bgr_04110 putative type III restriction enzyme%2C res subunit%7EPFAM: type III restriction protein res subunit	3.1.21.5	-	Ruminococcaceae	8.51	0.02	0.34	0.5425	25.0294	-27.125	425.5	-1.59559	0.0372402	-	-	-
gi|317131008|ref|NC_014828.1|:2220315-2220464|name|Ethha_2072|locus|Ethha_2072|product|50S ribosomal protein L33|note|KEGG: cbe:Cbei_0137 50S ribosomal protein L33%7ETIGRFAM: ribosomal protein L33%7EPFAM: ribosomal protein L33	-	-	Ruminococcaceae	48.19	17.35	8.3325	80.6025	5.78338	-4.64568	2.77752	-9.67327	-	-	-	0.0283896
gi|317131008|ref|NC_014828.1|:c160355-159141|name|Ethha_0150|locus|Ethha_0150|product|argininosuccinate synthase|note|TIGRFAM: argininosuccinate synthase%7EKEGG: cth:Cthe_0179 argininosuccinate synthase%7EPFAM: argininosuccinate synthase	6.3.4.5	b3172	Ruminococcaceae	2.5425	117.835	1.0875	3.515	2.33793	33.5235	-46.3461	-3.23218	-	-	0.0138227	-
gi|317131008|ref|NC_014828.1|:c169617-168535|name|Ethha_0158|locus|Ethha_0158|product|transcriptional regulator CdaR|note|KEGG: cth:Cthe_1861 CdaR family transcriptional regulator	-	b0162	Ruminococcaceae	26.2925	0.6025	5.6375	8.215	4.66386	-13.6349	43.639	-1.45721	-	0.04093	-	-
gi|317131008|ref|NC_014828.1|:c1758861-1758145|name|Ethha_1623|locus|Ethha_1623|product|uridylate kinase|note|KEGG: cth:Cthe_1004 uridylate kinase%7ETIGRFAM: uridylate kinase%7EPFAM: aspartate%2Fglutamate%2Furidylate kinase	2.7.4.22	b0171	Ruminococcaceae	21.2225	1.6375	0.9025	4.245	23.5152	-2.59237	12.9603	-4.7036	0.0194533	-	-	-
gi|317131008|ref|NC_014828.1|:c2335622-2334039|name|Ethha_2185|locus|Ethha_2185|product|peptidase S1 and S6 chymotrypsin%2FHap|note|KEGG: cth:Cthe_1286 peptidase S1 and S6%2C chymotrypsin%2FHap%7EPFAM: peptidase S1 and S6 chymotrypsin%2FHap%7ESMART: PDZ%2FDHR%2FGLGF domain protein	3.4.21.107	b0161	Ruminococcaceae	39.865	1.0125	0.405	1.005	98.4321	1.00746	39.3728	-2.48148	0.00409957	-	-	-
gi|317131008|ref|NC_014828.1|:c2993954-2991498|name|Ethha_2783|locus|Ethha_2783|product|translation initiation factor IF-2|note|KEGG: tjr:TherJR_1377 translation initiation factor IF-2%7ETIGRFAM: translation initiation factor IF-2%3B small GTP-binding protein%7EPFAM: protein synthesis factor GTP-binding%3B translation initiation factor IF-2 domain-containing protein%3B elongation factor Tu domain…	-	b3168	Ruminococcaceae	1.1875	196.765	0.9825	38.37	1.20865	5.12809	-165.697	-39.0534	-	-	0.0368873	0.00226221
gi|319760738|ref|NC_014910.1|:c1130398-1128980|name|Alide_1063|locus|Alide_1063|product|glutamate dehydrogenase %28nadp%28%2B%29%29|note|KEGG: ajs:Ajs_0977 glutamate dehydrogenase%7EPFAM: Glu%2FLeu%2FPhe%2FVal dehydrogenase %3B Glu%2FLeu%2FPhe%2FVal dehydrogenase dimerisation region	1.4.1.4	b1761	Proteobacteria	0.3275	0.715	4.2225	0.3175	-12.8931	2.25197	-2.18321	13.2992	0.034583	-	-	-
gi|319760738|ref|NC_014910.1|:c4007358-4006249|name|Alide_3836|locus|Alide_3836|product|protein-glutamate methylesterase|note|PFAM: CheB methylesterase%3B response regulator receiver%7EKEGG: dia:Dtpsy_3060 response regulator receiver modulated CheB methylesterase%7ESMART: response regulator receiver	3.1.1.61	b1883	Proteobacteria	0.6075	0.3375	4.34	5.5225	-7.14403	-16.363	1.8	-1.27247	0.0454367	-	-	-
gi|319785620|ref|NC_014924.1|:c2556525-2555797|name|Psesu_2329|locus|Psesu_2329|product|30S ribosomal protein S3|note|TIGRFAM: ribosomal protein S3%7EPFAM: ribosomal protein S3- domain protein%3B ribosomal protein S3 domain%3B KH type 2 domain protein%7EKEGG: xac:XAC0978 30S ribosomal protein S3%7ESMART: KH domain protein	-	b3314	Gammaproteobacteria	0.325	5.6675	14.2175	11.88	-43.7462	-2.09616	-17.4385	1.19676	0.00202229	-	0.00988732	-
gi|319899888|ref|NC_014933.1|:1309530-1312412|name|Bache_1015|locus|Bache_1015|product|glycoside hydrolase 31|note|COGs: COG1501 alpha-glucosidase 31 of glycosyl hydrolase%7EInterPro IPR000322%7EKEGG: pdi:BDI_3102 alpha-glycosidase%7EPFAM: glycoside hydrolase 31%7ESPTR: uncharacterized protein%3B%7EPFAM: glycosyl hydrolases family 31%3B PA14 domain	3.2.1.177	-	Bacteroidaceae	1.75	25.825	2.6725	3.455	-1.52714	7.47467	-14.7571	-1.2928	-	-	0.0442125	-
gi|319899888|ref|NC_014933.1|:1356992-1357618|name|Bache_1057|locus|Bache_1057|product|50S ribosomal protein L4|note|COGs: COG0088 Ribosomal protein L4%7EInterPro IPR002136%7EKEGG: bfs:BF4002 50S ribosomal protein L4%7EPFAM: ribosomal protein L4%2FL1e%7ESPTR: 50S ribosomal protein L4%3B%7EPFAM: Ribosomal protein L4%2FL1 family	-	-	Bacteroidaceae	0.1025	1.9475	22.3725	0.2475	-218.268	7.86869	-19	90.3939	-	-	-	0.0106361
gi|319899888|ref|NC_014933.1|:1368261-1368650|name|Bache_1081|locus|Bache_1081|product|30S ribosomal protein S11|note|COGs: COG0100 Ribosomal protein S11%7EInterPro IPR001971: IPR019981: IPR018102%7EKEGG: bfs:BF3978 30S ribosomal protein S11%7EPFAM: ribosomal protein S11%7ESPTR: 30S ribosomal protein S11%3B%7ETIGRFAM: 30S ribosomal protein S11%7EPFAM: Ribosomal protein S11%7ETIGRFAM: 30S ribosoma…	-	b3297	Bacteroidaceae	145.387	4.5525	5.2375	45.605	27.7589	-10.0176	31.9357	-8.7074	0.0375644	-	-	-
gi|319899888|ref|NC_014933.1|:1521556-1523541|name|Bache_1194|locus|Bache_1194|product|hypothetical protein|note|InterPro IPR002173%7EKEGG: bfs:BF0599 hypothetical protein%7ESPTR: uncharacterized protein	-	-	Bacteroidaceae	0.79	81.2725	0.2225	0.6425	3.55056	126.494	-102.877	-2.88764	-	-	0.00378699	-
gi|319899888|ref|NC_014933.1|:1611654-1612751|name|Bache_1271|locus|Bache_1271|product|methylmalonyl-CoA mutase metallochaperone MeaB|note|COGs: COG1703 periplasmic protein kinase ArgK and related GTPase of G3E family%7EInterPro IPR005129%7EKEGG: bth:BT_4049 arginine%2Fornithine transport system ATPase%7EPFAM: ArgK protein%7ESPTR: uncharacterized protein%3B%7ETIGRFAM: LAO%2FAO transport system AT…	3.6.-.-	b2918	Bacteroidaceae	1.6225	43.3275	0.04	6.915	40.5625	6.26573	-26.7042	-172.875	-	-	0.0167582	-
gi|319899888|ref|NC_014933.1|:1828671-1829957|name|Bache_1454|locus|Bache_1454|product|glycosyl transferase group 1|note|COGs: COG0438 glycosyltransferase%7EInterPro IPR001296%7EKEGG: bvu:BVU_2775 glycosyl transferase%7EPFAM: glycosyl transferase group 1%7ESPTR: uncharacterized protein%3B%7EPFAM: Starch synthase catalytic domain%3B glycosyl transferases group 1	-	-	Bacteroidaceae	0.84	3.4925	52.36	22.7775	-62.3333	-6.52183	-4.15774	2.29876	0.00282406	-	-	-
gi|319899888|ref|NC_014933.1|:231559-232077|name|Bache_0163|locus|Bache_0163|product|hypothetical protein|note|KEGG: bfs:BF1726 hypothetical protein%7ESPTR: uncharacterized protein	-	-	Bacteroidaceae	0	0	1.2725	6.8325	-1.2725	-6.8325	0	-5.36935	-	-	-	0.0430702
gi|319899888|ref|NC_014933.1|:2345222-2347123|name|Bache_1897|locus|Bache_1897|product|polysaccharide biosynthesis protein CapD|note|COGs: COG1086 nucleoside-diphosphate sugar epimerase%7EInterPro IPR003869%7EKEGG: bfs:BF2848 capsular polysaccharide biosynthesis protein%7EPFAM: polysaccharide biosynthesis protein CapD%7ESPTR: uncharacterized protein%3B%7EPFAM: polysaccharide biosynthesis protein	-	-	Bacteroidaceae	24.055	25.055	0.4225	0.44	56.9349	56.9432	-1.04157	-1.04142	0.0113641	-	-	-
gi|319899888|ref|NC_014933.1|:244479-245609|name|Bache_0175|locus|Bache_0175|product|integrase|note|COGs: COG4974 Site-specific recombinase XerD%7EInterPro IPR002104%7EKEGG: bfs:BF1738 tyrosine recombinase%7EPFAM: integrase%7ESPTR: Tyrosine recombinase XerC%3B%7EPFAM: Phage integrase%2C N-terminal SAM-like domain%3B Phage integrase%7ETIGRFAM: integron integrase	-	b2894	Bacteroidaceae	0	0.185	0.945	6.6725	-0.945	-36.0676	-0.185	-7.06085	-	-	-	0.0479975
gi|319899888|ref|NC_014933.1|:2469549-2471303|name|Bache_2013|locus|Bache_2013|product|H%2Btransporting two-sector ATPase alpha%2Fbeta subunit central region|note|COGs: COG1155 H%2B-ATPase subunit A%7EInterPro IPR004100: IPR000194: IPR020003%7EKEGG: bfs:BF2747 V-type ATP synthase subunit A%7EPFAM: H%2Btransporting two-sector ATPase alpha%2Fbeta subunit central region%3B H%2Btransporting two-secto…	3.6.3.14	-	Bacteroidaceae	4.885	9.685	0.4675	0.2475	10.4492	39.1313	-1.9826	1.88889	-	0.0468056	-	-
gi|319899888|ref|NC_014933.1|:252937-254031|name|Bache_0186|locus|Bache_0186|product|tryptophanyl-tRNA synthetase|note|COGs: COG0180 Tryptophanyl-tRNA synthetase%7EInterPro IPR002306: IPR001412: IPR002305%7EKEGG: bfs:BF3809 tryptophanyl-tRNA synthetase II%7EPFAM: aminoacyl-tRNA synthetase class Ib%7ESPTR: Tryptophanyl-tRNA synthetase%3B%7ETIGRFAM: tryptophanyl-tRNA synthetase%7EPFAM: tRNA synthet…	6.1.1.2	b3384	Bacteroidaceae	33.9425	51.4125	1.2025	13.2375	28.2266	3.88385	-1.51469	-11.0083	0.0363095	-	-	0.0266032
gi|319899888|ref|NC_014933.1|:2598-5135|name|Bache_0003|locus|Bache_0003|product|ribonucleoside-diphosphate reductase%2C adenosylcobalamin-dependent|note|InterPro IPR000788: IPR013344%7EKEGG: bfs:BF3619 ribonucleoside reductase%7EPFAM: ribonucleotide reductase large subunit%7ESPTR: Ribonucleoside-diphosphate reductase%3B%7ETIGRFAM: ribonucleoside-diphosphate reductase%2C adenosylcobalamin-depende…	1.17.4.1	-	Bacteroidaceae	0.17	9.15	2.5575	0.6425	-15.0441	14.2412	-53.8235	3.98054	0.0390375	-	0.00239452	-
gi|319899888|ref|NC_014933.1|:2741385-2742569|name|Bache_2246|locus|Bache_2246|product|UDP-N-acetylglucosamine 2-epimerase|note|COGs: COG0381 UDP-N-acetylglucosamine 2-epimerase%7EInterPro IPR003331%7EKEGG: bfr:BF1108 epimerase%7EPFAM: UDP-N-acetylglucosamine 2-epimerase%7EPRIAM: UDP-N-acetylglucosamine 2-epimerase%7ESPTR: UDP-N-acetylglucosamine 2-epimerase%3B%7ETIGRFAM: UDP-N-acetylglucosamine …	5.1.3.14	-	Bacteroidaceae	0.14	1.5925	1.29	0.0375	-9.21429	42.4667	-11.375	34.4	0.0354478	-	0.0149409	-
gi|319899888|ref|NC_014933.1|:2827651-2830122|name|Bache_2322|locus|Bache_2322|product|ATP-dependent protease La|note|COGs: COG0466 ATP-dependent Lon protease%7EInterProIPR003111: IPR003959: IPR003593: IPR008268: IPR 001984: IPR004815%7EKEGG: bfs:BF2393 ATP-dependent protease%7EPFAM: peptidase S16 lon domain protein%3B AAA ATPase central domain protein%7EPRIAM: Endopeptidase La%7ESMART: peptidase…	3.4.21.53	b0439	Bacteroidaceae	4.8025	3.64	0.17	0.18	28.25	20.2222	1.31937	-1.05882	0.0133777	-	-	-
gi|319899888|ref|NC_014933.1|:3264294-3265952|name|Bache_2729|locus|Bache_2729|product|AMP-dependent synthetase%2Fligase|note|COGs: COG1022 Long-chain acyl-CoA synthetase %28AMP-forming%29%7EInterPro IPR020845: IPR000873%7EKEGG: bth:BT_1226 long-chain-fatty-acid--CoA ligase%7EPFAM: AMP-dependent synthetase and ligase%7ESPTR: uncharacterized protein%3B%7EPFAM: AMP-binding enzyme	6.2.1.3	b1805	Bacteroidaceae	0.4875	5.1325	0.4025	0.265	1.21118	19.3679	-10.5282	1.51887	-	-	0.040589	-
gi|319899888|ref|NC_014933.1|:3574765-3575775|name|Bache_3015|locus|Bache_3015|product|hypothetical protein|note|KEGG: bvu:BVU_2514 hypothetical protein%7ESPTR: uncharacterized protein	-	-	Bacteroidaceae	1.6525	92.4925	3.6475	11.5425	-2.20726	8.01321	-55.9713	-3.1645	-	-	0.003924	-
gi|319899888|ref|NC_014933.1|:3727671-3729377|name|Bache_3141|locus|Bache_3141|product|acyl-CoA dehydrogenase|note|COGs: COG1960 Acyl-CoA dehydrogenase%7EInterPro IPR006089: IPR006092: IPR006091: IPR006090%7EKEGG: bvu:BVU_0328 acyl-CoA dehydrogenase%7EPFAM: acyl-CoA dehydrogenase domain-containing protein%7ESPTR: uncharacterized protein%3B%7EPFAM: Acyl-CoA dehydrogenase%2C C-terminal domain%3B Ac…	1.3.99.-	-	Bacteroidaceae	1.06	6.0725	11.985	3.9025	-11.3066	1.55605	-5.72877	3.07111	0.0402579	-	-	-
gi|319899888|ref|NC_014933.1|:428244-430883|name|Bache_0323|locus|Bache_0323|product|hypothetical protein|note|COGs: COG4775 Outer membrane protein%2Fprotective antigen OMA87%7EInterPro IPR016474: IPR010827: IPR000184%7EKEGG: bfs:BF0449 outer membrane protein%7EPFAM: surface antigen %28D15%29%3B surface antigen variable number repeat-containing protein%7ESPTR: Outer membrane protein assembly comp…	-	-	Bacteroidaceae	28.835	12.3075	1.1	0.155	26.2136	79.4032	2.34288	7.09677	0.0454367	0.0314621	-	-
gi|319899888|ref|NC_014933.1|:5266-7971|name|Bache_0004|locus|Bache_0004|product|4-alpha-glucanotransferase|note|COGs: COG1640 4-alpha-glucanotransferase%7EInterPro IPR002044: IPR003385%7EKEGG: bfs:BF3620 alpha-glucanotransferase%7EPFAM: glycoside hydrolase 77%3B glycoside hydrolase starch-binding%7EPRIAM: 4-alpha-glucanotransferase%7ESPTR: uncharacterized protein%3B%7EPFAM: Starch binding domain…	2.4.1.25	-	Bacteroidaceae	0.135	27.5375	0.015	0.2875	9	95.7826	-203.981	-19.1667	-	-	0.000213512	-
gi|319899888|ref|NC_014933.1|:843224-845191|name|Bache_0618|locus|Bache_0618|product|DEAD%2FDEAH box helicase domain protein|note|COGs: COG0513 Superfamily II DNA and RNA helicase%7EInterProIPR011545: IPR001650: IPR005580: IPR000629: IPR 014021: IPR014014: IPR014001%7EKEGG: bfs:BF0134 RNA helicase dead-box protein%7EPFAM: DEAD%2FDEAH box helicase domain protein%3B helicase domain protein%3B DbpA …	3.6.4.13	b3162	Bacteroidaceae	0.7925	8.0025	1.0125	0.0575	-1.2776	139.174	-10.0978	17.6087	-	-	0.0489019	-
gi|319899888|ref|NC_014933.1|:c1209395-1206969|name|Bache_0931|locus|Bache_0931|product|DNA topoisomerase I|note|COGs: COG0550 Topoisomerase IA%7EInterProIPR006171: IPR013497: IPR006154: IPR003601: IPR 003602: IPR005733: IPR000380%7EKEGG: bfr:BF4419 DNA topoisomerase I%7EPFAM: DNA topoisomerase type IA central domain protein%3B TOPRIM domain-containing protein%7EPRIAM: DNA topoisomerase%7ESMART: …	5.99.1.2	-	Bacteroidaceae	1.0975	24.25	0.1225	0.8425	8.95918	28.7834	-22.0957	-6.87755	-	-	0.023192	-
gi|319899888|ref|NC_014933.1|:c1583351-1581099|name|Bache_1247|locus|Bache_1247|product|%28p%29ppGpp synthetase I%2C SpoT%2FRelA|note|COGs: COG0317 Guanosine polyphosphate pyrophosphohydrolase%2Fsynthetase%7EInterProIPR004811: IPR006674: IPR007685: IPR004095: IPR 002912: IPR003607%7EKEGG: bfr:BF0764 GTP pyrophosphokinase%7EPFAM: RelA%2FSpoT domain protein%3B metal-dependent phosphohydrolase HD su…	2.7.6.5	b3650	Bacteroidaceae	1.19	6.8375	0.265	2.6725	4.49057	2.55847	-5.7458	-10.0849	-	-	-	0.0204134
gi|319899888|ref|NC_014933.1|:c183973-182135|name|Bache_0125|locus|Bache_0125|product|RagB%2FSusD domain protein|note|InterPro IPR012944%7EKEGG: bfr:BF0947 hypothetical protein%7EPFAM: RagB%2FSusD domain protein%7ESPTR: lipoprotein%3B%7EPFAM: SusD family	-	-	Bacteroidaceae	0.52	13.9525	16.6375	5.065	-31.9952	2.75469	-26.8317	3.2848	-	-	0.00572772	-
gi|319899888|ref|NC_014933.1|:c2126384-2124831|name|Bache_1685|locus|Bache_1685|product|carboxyl transferase|note|COGs: COG4799 Acetyl-CoA carboxylase carboxyltransferase component %28subunits alpha and beta%29%7EInterPro IPR011762: IPR011763: IPR000022%7EKEGG: bth:BT_1686 propionyl-CoA carboxylase beta chain%7EPFAM: carboxyl transferase%7ESPTR: uncharacterized protein%3B%7EPFAM: Carboxyl transfe…	6.4.1.3	-	Bacteroidaceae	3.33	59.6575	95.335	9.945	-28.6291	5.99874	-17.9152	9.58622	0.0475598	-	0.0322524	-
gi|319899888|ref|NC_014933.1|:c2211650-2210283|name|Bache_1768|locus|Bache_1768|product|pyridoxal-phosphate dependent TrpB-like enzyme|note|COGs: COG1350 alternative tryptophan synthase beta-subunit %28paralog of TrpB%29%7EInterPro IPR006316: IPR001926: IPR006653%7EKEGG: bfs:BF1192 tryptophan synthase subunit beta%7EPFAM: Pyridoxal-5%27-phosphate-dependent protein beta subunit%7ESPTR: Pyridoxal-p…	4.2.1.20	-	Bacteroidaceae	2.635	1843	1.5425	0.6675	1.70827	2761.04	-699.43	2.31086	-	0	3.59852e-06	-
gi|319899888|ref|NC_014933.1|:c2263868-2261865|name|Bache_1824|locus|Bache_1824|product|transcription termination factor Rho|note|COGs: COG1158 Transcription termination factor%7EInterProIPR004665: IPR011112: IPR011113: IPR000194: IPR 011129: IPR003593%7EKEGG: bfr:BF3213 transcription termination factor Rho%7EPFAM: H%2Btransporting two-sector ATPase alpha%2Fbeta subunit central region%3B Rho term…	3.6.4.-	b3783	Bacteroidaceae	0.8225	0.4775	0.16	0.69	5.14062	-1.44503	1.72251	-4.3125	-	-	-	0.0490831
gi|319899888|ref|NC_014933.1|:c239783-238734|name|Bache_0171|locus|Bache_0171|product|hypothetical protein|note|KEGG: bfs:BF1734 hypothetical protein%7ESPTR: uncharacterized protein	-	-	Bacteroidaceae	0	1.455	2.055	25.205	-2.055	-17.323	-1.455	-12.2652	-	-	-	0.027599
gi|319899888|ref|NC_014933.1|:c2488960-2486753|name|Bache_2029|locus|Bache_2029|product|ribonucleoside-triphosphate reductase class III catalytic subunit|note|COGs: COG1328 Oxygen-sensitive ribonucleoside-triphosphate reductase%7EInterPro IPR005144: IPR012833: IPR003006%7EKEGG: pdi:BDI_3407 anaerobic ribonucleoside triphosphate reductase%7EPFAM: ATP-cone domain protein%7EPRIAM: Ribonucleoside-tri…	-	-	Bacteroidaceae	1.14	69.7	1.815	1.625	-1.59211	42.8923	-61.1404	1.11692	-	-	0.0111156	-
gi|319899888|ref|NC_014933.1|:c2491726-2490626|name|Bache_2031|locus|Bache_2031|product|alkyl hydroperoxide reductase|note|COGs: COG1225 Peroxiredoxin%7EInterPro IPR000866: IPR017936: IPR017937%7EKEGG: bfs:BF2739 lipoprotein%2Fthioderoxin%7EPFAM: alkyl hydroperoxide reductase%2F Thiol specific antioxidant%2F Mal allergen%7ESPTR: uncharacterized protein%3B%7EPFAM: AhpC%2FTSA family	-	-	Bacteroidaceae	21.225	9.66	1.0425	0.305	20.3597	31.6721	2.1972	3.41803	-	0.041451	-	-
gi|319899888|ref|NC_014933.1|:c2526574-2525393|name|Bache_2064|locus|Bache_2064|product|tryptophan synthase subunit beta|note|COGs: COG0133 Tryptophan synthase beta chain%7EInterPro IPR001926: IPR006654: IPR006653%7EKEGG: bth:BT_0533 tryptophan synthase subunit beta%7EPFAM: Pyridoxal-5%27-phosphate-dependent protein beta subunit%7ESPTR: Tryptophan synthase%2C beta subunit%3B%7ETIGRFAM: tryptophan…	4.2.1.20	b1261	Bacteroidaceae	0.955	36.575	0.08	0.36	11.9375	101.597	-38.2984	-4.5	-	-	0.00663772	-
gi|319899888|ref|NC_014933.1|:c2533819-2531630|name|Bache_2070|locus|Bache_2070|product|L-glutamine synthetase|note|COGs: COG3968 Uncharacterized protein related to glutamine synthetase%7EInterPro IPR008146%7EKEGG: bth:BT_0543 glutamine synthetase%7EPFAM: glutamine synthetase catalytic region%7ESPTR: uncharacterized protein%3B%7EPFAM: Glutamine synthetase%2C catalytic domain%3B Glutamine syntheta…	6.3.1.2	-	Bacteroidaceae	0.4025	12.355	0.15	0.1675	2.68333	73.7612	-30.6957	-1.11667	-	-	0.00887749	-
gi|319899888|ref|NC_014933.1|:c27006-26305|name|Bache_0023|locus|Bache_0023|product|transcriptional regulator|note|COGs: COG0745 Response regulators consisting of a CheY-like receiver domain and a winged-helix DNA-binding domain%7EInterPro IPR001789: IPR001867%7EKEGG: bth:BT_2165 two-component system response regulator%7EPFAM: response regulator receiver%3B transcriptional regulator domain-contai…	-	b3405	Bacteroidaceae	93.6325	48.3025	9.54	128.697	9.81473	-2.66441	1.93846	-13.4903	-	-	-	0.0158965
gi|319899888|ref|NC_014933.1|:c2792310-2789782|name|Bache_2291|locus|Bache_2291|product|DNA gyrase subunit A|note|COGs: COG0188 type IIA topoisomerase %28DNA gyrase%2Ftopo II topoisomerase IV%29 A subunit%7EInterPro IPR002205: IPR006691: IPR005743%7EKEGG: bfs:BF2493 DNA gyrase A subunit%7EPFAM: DNA gyrase%2Ftopoisomerase IV subunit A%3B DNA gyrase repeat beta-propeller%7EPRIAM: DNA topoisomerase …	5.99.1.3	b2231	Bacteroidaceae	0.715	1.5525	9.3625	8.1625	-13.0944	-5.25765	-2.17133	1.14701	0.0463327	-	-	-
gi|319899888|ref|NC_014933.1|:c2814657-2813818|name|Bache_2308|locus|Bache_2308|product|hypothetical protein|note|COGs: COG1579 Zn-ribbon protein possibly nucleic acid-binding%7EInterPro IPR003743%7EKEGG: bfs:BF2474 hypothetical protein%7EPFAM: protein of unknown function DUF164%7ESPTR: uncharacterized protein%3B%7EPFAM: zinc ribbon domain	-	-	Bacteroidaceae	3.7775	78.4625	1.1225	0.29	3.36526	270.56	-20.771	3.87069	-	-	0.0267706	-
gi|319899888|ref|NC_014933.1|:c28543-27008|name|Bache_0024|locus|Bache_0024|product|integral membrane sensor signal transduction histidine kinase|note|COGs: COG0642 Signal transduction histidine kinase%7EInterPro IPR005467: IPR004358: IPR003661: IPR003594%7EKEGG: bfs:BF3635 two-component regulatory system%2C sensor kinase%7EPFAM: ATP-binding region ATPase domain protein%3B histidine kinase A doma…	2.7.13.3	b3911	Bacteroidaceae	0.19	3.75	1.0625	0.4025	-5.59211	9.31677	-19.7368	2.63975	-	-	0.013326	-
gi|319899888|ref|NC_014933.1|:c3143406-3142339|name|Bache_2616|locus|Bache_2616|product|phosphoserine aminotransferase apoenzyme|note|COGs: COG1932 phosphoserine aminotransferase%7EInterPro IPR003248: IPR000192%7EKEGG: bth:BT_1153 phosphoserine aminotransferase%7EPFAM: aminotransferase class V%7EPRIAM: phosphoserine transaminase%7ESPTR: uncharacterized protein%3B%7ETIGRFAM: phosphoserine aminotra…	2.6.1.52	b0907	Bacteroidaceae	3.2525	8.32	4.115	0.25	-1.26518	33.28	-2.55803	16.46	-	0.0350439	-	-
gi|319899888|ref|NC_014933.1|:c3383759-3381819|name|Bache_2836|locus|Bache_2836|product|Ser-tRNA%28Thr%29 hydrolase%3B threonyl-tRNA synthetase|note|COGs: COG0441 Threonyl-tRNA synthetase%7EInterProIPR002320: IPR004095: IPR012947: IPR002314: IPR 004154: IPR006195: IPR018158%7EKEGG: bfs:BF1694 threonyl-tRNA synthetase%7EPFAM: tRNA synthetase class II %28G H P and S%29%3B threonyl%2Falanyl tRNA syn…	6.1.1.3	b1719	Bacteroidaceae	8.03	14.0675	0.42	0.48	19.119	29.3073	-1.75187	-1.14286	0.0355737	-	-	-
gi|319899888|ref|NC_014933.1|:c34612-31466|name|Bache_0026|locus|Bache_0026|product|glycoside hydrolase 2|note|COGs: COG3250 Beta-galactosidase%2Fbeta-glucuronidase%7EInterProIPR006101: IPR006104: IPR006102: IPR006103: IPR 004199%7EKEGG: pdi:BDI_0983 beta-galactosidase%7EPFAM: glycoside hydrolase 2%3B glycoside hydrolase 2 sugar binding%3B glycoside hydrolase 2 immunoglobulin domain protein beta-…	3.2.1.23	b3076	Bacteroidaceae	4.105	4.0625	0.6225	0.0625	6.59438	65	1.01046	9.96	-	0.0190654	-	-
gi|319899888|ref|NC_014933.1|:c3464776-3461387|name|Bache_2915|locus|Bache_2915|product|transcription-repair coupling factor|note|COGs: COG1197 Transcription-repair coupling factor %28superfamily II helicase%29%7EInterProIPR014001: IPR001650: IPR004576: IPR003711: IPR 011545: IPR005118: IPR018245: IPR014021%7EKEGG: bth:BT_0252 transcription-repair coupling factor%7EPFAM: transcription factor CarD…	3.6.4.-	b1114	Bacteroidaceae	0.295	12.1325	0.1025	0.065	2.87805	186.654	-41.1271	1.57692	-	0.00340735	-	-
gi|319899888|ref|NC_014933.1|:c694778-693513|name|Bache_0519|locus|Bache_0519|product|NusA antitermination factor|note|COGs: COG0195 Transcription elongation factor%7EInterPro IPR010213: IPR013735%7EKEGG: bfs:BF0218 transcription elongation factor NusA%7EPFAM: NusA domain-containing protein%7ESPTR: uncharacterized protein%3B%7ETIGRFAM: transcription termination factor NusA%7EPFAM: NusA N-terminal…	-	b3169	Bacteroidaceae	48.1825	41.885	18.62	0.6925	2.58767	60.4838	1.15035	26.8881	-	0.0468056	-	-
gi|319899888|ref|NC_014933.1|:c716228-714390|name|Bache_0536|locus|Bache_0536|product|ABC transporter related protein|note|COGs: COG1132 ABC-type multidrug transport system ATPase and permease components%7EInterProIPR017871: IPR003593: IPR003439: IPR017940: IPR 001140%7EKEGG: bth:BT_3386 ABC transporter%2C ATP-binding protein%7EPFAM: ABC transporter related%3B ABC transporter transmembrane region…	3.6.3.-	b0914	Bacteroidaceae	2.3675	38.8275	0.125	3.295	18.94	11.7838	-16.4002	-26.36	-	-	0.0381243	-
gi|320449106|ref|NC_014974.1|:c1904353-1902920|name|proS|locus|TSC_c20090|product|prolyl-tRNA synthetase	6.1.1.15	-	Bacteria	0.1375	0.1825	1.035	0.315	-7.52727	-1.72603	-1.32727	3.28571	0.0427082	-	-	-
gi|32141095|ref|NC_003888.3|:5561402-5562463|name|bldKD|locus|SCO5115|product|ABC transporter intracellular ATPase subunit BldKD|note|SCBAC31E11.11%2C bldKD%2C ABC transporter intracellular ATPase subunit%2C len: 353 aa%3B almost identical to previously sequenced TR:P72409 %28EMBL:U680360%29 Streptomyces coelicolor BldKD ABC transporter intracellular ATPase subunit%2C 353 aa and similar to TR:O86…	-	b1246	Actinobacteria	0.4575	0.5275	4.26	2.72	-9.31148	-5.1564	-1.15301	1.56618	0.0386872	-	-	-
gi|323524377|ref|NC_015136.1|:c2675394-2673844|name|BC1001_2344|locus|BC1001_2344|product|ABC transporter|note|KEGG: bgf:BC1003_1117 ABC transporter%7EPFAM: ABC transporter related%7ESMART: ATPase AAA	3.6.3.17	b3749	Proteobacteria	23.57	0.39	0.55	0.0225	42.8545	17.3333	60.4359	24.4444	0.00890871	-	-	-
gi|324313340|gb|ADY33893.1| Transglycosylase-associated protein	-	-	Porphyromonadaceae	29.935	31.635	13.795	160.82	2.16999	-5.08361	-1.05679	-11.6578	-	-	-	0.0104272
gi|325278757|ref|NC_015160.1|:1167285-1169483|name|Odosp_0989|locus|Odosp_0989|product|Dipeptidyl-peptidase IV|note|COGs: COG1506 Dipeptidyl aminopeptidase%2Facylaminoacyl-peptidase%7EInterPro IPR002469%7EKEGG: bvu:BVU_1991 dipeptidyl peptidase IV%7EPFAM: Peptidase S9B%2C dipeptidylpeptidase IV N-terminal%7EPRIAM: Dipeptidyl-peptidase IV%7ESPTR: uncharacterized protein%3B%7EPFAM: Prolyl oligopept…	3.4.14.5	-	Porphyromonadaceae	0.3225	4.33	1.54	0.0275	-4.77519	157.455	-13.4264	56	-	-	0.0218633	-
gi|325278757|ref|NC_015160.1|:1333443-1334210|name|Odosp_1121|locus|Odosp_1121|product|triosephosphate isomerase|note|COGs: COG0149 Triosephosphate isomerase%7EInterPro IPR000652%7EKEGG: bvu:BVU_0466 triosephosphate isomerase%7EPFAM: Triosephosphate isomerase%7EPRIAM: Triose-phosphate isomerase%7ESPTR: Triosephosphate isomerase%3B%7ETIGRFAM: Triosephosphate isomerase%7EPFAM: Triosephosphate isome…	5.3.1.1	b3919	Porphyromonadaceae	0.37	3.375	2.19	0.3275	-5.91892	10.3053	-9.12162	6.68702	-	-	0.0342127	-
gi|325278757|ref|NC_015160.1|:1650841-1652172|name|Odosp_1401|locus|Odosp_1401|product|electron transport complex%2C RnfABCDGE type%2C C subunit|note|COGs: COG4656 NADH:ubiquinone oxidoreductase subunit RnfC%7EInterPro IPR011538: IPR019554: IPR010208%7EKEGG: pdi:BDI_0515 electron transport complex%2C protein RnfC%7EPFAM: NADH:ubiquinone oxidoreductase%2C 51kDa subunit%3B Soluble ligand binding do…	-	b1629	Porphyromonadaceae	0.2325	1.1925	4.3525	0.39	-18.7204	3.05769	-5.12903	11.1603	0.00911939	-	-	-
gi|325278757|ref|NC_015160.1|:231276-233789|name|Odosp_0199|locus|Odosp_0199|product|ATPase AAA|note|COGs: COG0542 ATPase with chaperone activity ATP-binding subunit%7EInterProIPR003593: IPR004176: IPR003959: IPR001943: IPR 013093: IPR019489%7EKEGG: pdi:BDI_1089 negative regulator of genetic competence%7EPFAM: ATPase%2C AAA-2%3B ATPase%2C AAA-type%2C core%3B Clp%2C N-terminal%3B UvrB%2FUvrC prote…	-	b2592	Porphyromonadaceae	0.0575	8.1225	0.0725	0.0525	-1.26087	154.714	-141.261	1.38095	-	-	6.88199e-05	-
gi|325278757|ref|NC_015160.1|:2839880-2841433|name|Odosp_2380|locus|Odosp_2380|product|glycyl-tRNA synthetase|note|COGs: COG0423 Glycyl-tRNA synthetase %28class II%29%7EInterPro IPR002314: IPR004154: IPR002315%7EKEGG: bvu:BVU_0207 glycyl-tRNA synthetase%7EPFAM: Aminoacyl-tRNA synthetase%2C class II %28G%2F H%2F P%2F S%29%2C conserved domain%3B Anticodon-binding%7ESPTR: Glycyl-tRNA synthetase%3B%7…	6.1.1.14	-	Porphyromonadaceae	0.625	6.6825	2.4425	0.4925	-3.908	13.5685	-10.692	4.95939	-	-	0.0468597	-
gi|325278757|ref|NC_015160.1|:3837083-3837883|name|Odosp_3227|locus|Odosp_3227|product|outer membrane assembly lipoprotein YfiO|note|COGs: COG4105 DNA uptake lipoprotein%7EInterPro IPR017689%7EKEGG: pdi:BDI_1192 hypothetical protein%7ESPTR: uncharacterized protein%3B%7ETIGRFAM: Outer membrane assembly lipoprotein YfiO%7ETIGRFAM: outer membrane assembly lipoprotein YfiO	-	-	Porphyromonadaceae	1.2925	8.1825	2.46	0.3325	-1.90329	24.609	-6.33075	7.3985	-	0.038841	-	-
gi|325278757|ref|NC_015160.1|:3885305-3886060|name|Odosp_3270|locus|Odosp_3270|product|FeS assembly ATPase SufC|note|COGs: COG0396 ABC-type transport system involved in Fe-S cluster assembly ATPase component%7EInterPro IPR003439: IPR003593: IPR010230%7EKEGG: pdi:BDI_3537 ABC transporter%2C ATP-binding protein%7EPFAM: ABC transporter-like%7ESMART: ATPase%2C AAA%2B type%2C core%7ESPTR: ABC transpor…	-	b1682	Porphyromonadaceae	0.1725	1.1175	3.825	4.36	-22.1739	-3.90157	-6.47826	-1.13987	0.00890871	-	0.0360195	-
gi|325278757|ref|NC_015160.1|:4187090-4188091|name|Odosp_3519|locus|Odosp_3519|product|hypothetical protein|note|COGs: COG4864 conserved hypothetical protein%7EHAMAP: UPF0365 protein%7EKEGG: bth:BT_4555 hypothetical protein%7ESPTR: UPF0365 protein ALIPUT_00407%3B%7EPFAM: SigmaW regulon antibacterial	-	-	Porphyromonadaceae	0.3125	2.2575	0.46	0.2175	-1.472	10.3793	-7.224	2.11494	-	-	0.0414625	-
gi|325278757|ref|NC_015160.1|:c1105242-1103626|name|Odosp_0927|locus|Odosp_0927|product|ABC transporter related protein|note|COGs: COG0488 ATPase components of ABC transporter with duplicated ATPase domains%7EInterPro IPR003593: IPR003439%7EKEGG: pdi:BDI_1889 ABC transporter%2C ATP-binding protein%7EPFAM: ABC transporter-like%7ESMART: ATPase%2C AAA%2B type%2C core%7ESPTR: ABC transporter%2C ATP-b…	-	b0820	Porphyromonadaceae	0.1275	0.74	1.1325	0.9	-8.88235	-1.21622	-5.80392	1.25833	0.0423334	-	-	-
gi|325278757|ref|NC_015160.1|:c1767863-1766343|name|Odosp_1498|locus|Odosp_1498|product|ATP synthase subunit beta|note|COGs: COG0055 F0F1-type ATP synthase beta subunit%7EHAMAP: ATPase%2C F1 complex%2C beta subunit%7EInterProIPR004100: IPR000194: IPR000793: IPR005722: IPR 003593%7EKEGG: bfs:BF2227 F0F1 ATP synthase subunit beta%7EPFAM: ATPase%2C F1%2FV1%2FA1 complex%2C alpha%2Fbeta subunit%2C nuc…	3.6.3.14	b3732	Porphyromonadaceae	0.22	46.0925	37.53	15.6725	-170.591	2.94098	-209.511	2.39464	0.00145376	-	8.49799e-05	-
gi|325278757|ref|NC_015160.1|:c2613361-2610770|name|Odosp_2190|locus|Odosp_2190|product|ATP-dependent chaperone ClpB|note|COGs: COG0542 ATPase with chaperone activity ATP-binding subunit%7EInterProIPR003593: IPR017730: IPR004176: IPR003959: IPR 013093: IPR019489%7EKEGG: bfs:BF1172 heat shock ClpB protein%7EPFAM: ATPase%2C AAA-2%3B ATPase%2C AAA-type%2C core%3B Clp%2C N-terminal%3B Clp ATPase%2C C…	-	b2592	Porphyromonadaceae	0.095	0.56	25.06	7.4075	-263.789	-13.2277	-5.89474	3.38306	0.00114459	-	-	-
gi|325278757|ref|NC_015160.1|:c2771182-2771066|name|Odosp_2311|locus|Odosp_2311|product|50S ribosomal protein L36|note|HAMAP: Ribosomal protein L36%7EInterPro IPR000473%7EKEGG: fba:FIC_01999 LSU ribosomal protein L36p%7EPFAM: Ribosomal protein L36%7ESPTR: 50S ribosomal protein L36%3B%7ETIGRFAM: Ribosomal protein L36%7EPFAM: Ribosomal protein L36%7ETIGRFAM: ribosomal protein L36%2C bacterial type	-	-	Porphyromonadaceae	3.9275	4.65	1.375	9.8525	2.85636	-2.11882	-1.18396	-7.16545	-	-	-	0.0275545
gi|325278757|ref|NC_015160.1|:c2779166-2778744|name|Odosp_2327|locus|Odosp_2327|product|50S ribosomal protein L16|note|COGs: COG0197 Ribosomal protein L16%2FL10E%7EHAMAP: Ribosomal protein L16%7EInterPro IPR016180: IPR000114%7EKEGG: pdi:BDI_2373 50S ribosomal protein L16%7EPFAM: Ribosomal protein L10e%2FL16%7ESPTR: 50S ribosomal protein L16%3B%7ETIGRFAM: Ribosomal protein L16%7EPFAM: Ribosomal pr…	-	b3313	Porphyromonadaceae	3.665	33.37	45.8925	7.3275	-12.5218	4.55408	-9.10505	6.26305	0.0359027	-	-	-
gi|325278757|ref|NC_015160.1|:c3258845-3257121|name|Odosp_2738|locus|Odosp_2738|product|Tetratricopeptide TPR_1 repeat-containing protein|note|InterPro IPR001440: IPR019734%7EKEGG: pdi:BDI_3175 hypothetical protein%7EPFAM: Tetratricopeptide TPR-1%7ESPTR: uncharacterized protein	-	-	Porphyromonadaceae	0.135	1.1825	0.4775	0.4925	-3.53704	2.40102	-8.75926	-1.03141	-	-	0.02836	-
gi|325278757|ref|NC_015160.1|:c4190667-4189345|name|Odosp_3521|locus|Odosp_3521|product|aspartate kinase|note|COGs: COG0527 Aspartokinase%7EInterPro IPR001048: IPR001341%7EKEGG: bth:BT_1375 aspartokinase%7EPFAM: Aspartate%2Fglutamate%2Furidylate kinase%7EPRIAM: Aspartate kinase%7ESPTR: Aspartokinase%3B%7ETIGRFAM: Aspartate kinase domain%7EPFAM: Amino acid kinase%7ETIGRFAM: aspartate kinase	2.7.2.4	b4024	Porphyromonadaceae	0.1425	1.0225	0.51	0.0875	-3.57895	11.6857	-7.17544	5.82857	-	-	0.0429098	-
gi|325278757|ref|NC_015160.1|:c609870-607864|name|Odosp_0511|locus|Odosp_0511|product|ATP-dependent metalloprotease FtsH|note|COGs: COG0465 ATP-dependent Zn protease%7EInterPro IPR003959: IPR000642: IPR003593: IPR005936%7EKEGG: fbc:FB2170_16406 transmembrane AAA-metalloprotease FtsH%7EPFAM: Peptidase M41%3B ATPase%2C AAA-type%2C core%7EPRIAM: Microtubule-severing ATPase%7ESMART: ATPase%2C AAA%2B …	3.4.24.-	b3178	Porphyromonadaceae	0.705	19.855	0.9875	0.335	-1.40071	59.2687	-28.1631	2.94776	-	0.0351019	0.0111517	-
gi|325291453|ref|NC_015183.1|:1328266-1329540|name|eno|locus|AGROH133_05917|product|enolase|note|enolase%3B catalyzes the formation of phosphoenolpyruvate from 2-phospho-D-glycerate in glycolysis	4.2.1.11	b2779	Proteobacteria	0.7625	0.37	38.955	7.91	-51.0885	-21.3784	2.06081	4.92478	0.00507071	0.0237299	-	-
gi|325297172|ref|NC_015164.1|:1990509-1991699|name|Bacsa_1717|locus|Bacsa_1717|product|N-acylglucosamine 2-epimerase|note|COGs: COG2942 N-acyl-D-glucosamine 2-epimerase%7EInterPro IPR010819%7EKEGG: pdi:BDI_0057 N-acyl-D-glucosamine 2-epimerase%7EPFAM: N-acylglucosamine 2-epimerase%7ESPTR: uncharacterized protein%3B%7EPFAM: N-acylglucosamine 2-epimerase %28GlcNAc 2-epimerase%29	5.1.3.11	-	Bacteroidaceae	3.13	55.385	2.28	1.0275	1.37281	53.9027	-17.6949	2.21898	-	-	0.030635	-
gi|325297172|ref|NC_015164.1|:2110332-2111237|name|Bacsa_1817|locus|Bacsa_1817|product|hypothetical protein|note|KEGG: bfs:BF3922 hypothetical protein%7ESPTR: uncharacterized protein	-	-	Bacteroidaceae	3.125	39.1525	6.5425	5.5575	-2.0936	7.04498	-12.5288	1.17724	-	-	0.0496536	-
gi|325297172|ref|NC_015164.1|:2156373-2157194|name|Bacsa_1859|locus|Bacsa_1859|product|AraC family transcriptional regulator|note|COGs: COG4977 Transcriptional regulator containing an amidase domain and an AraC-type DNA-binding HTH domain%7EInterPro IPR018060:IPR000005%7EKEGG: pdi:BDI_3909 transcriptional regulator%7EPFAM: HTH transcriptional regulator%2C AraC%7ESMART: Helix-turn-helix%2C AraC ty…	-	-	Bacteroidaceae	0.7325	10.42	1.0475	0.97	-1.43003	10.7423	-14.2253	1.0799	-	-	0.0173961	-
gi|325297172|ref|NC_015164.1|:2555966-2557771|name|Bacsa_2223|locus|Bacsa_2223|product|GTP-binding protein TypA|note|COGs: COG1217 membrane GTPase involved in stress response%7EInterPro IPR000795:IPR004161:IPR000640:IPR005225:IPR006298%7EKEGG: bvu:BVU_0974 GTP-binding elongation factor family protein TypA%2FBipA%7EPFAM: Protein synthesis factor%2C GTP-binding%3B Translation elongation factor EFTu…	-	b3871	Bacteroidaceae	0.62	42.5025	0.4675	1.7775	1.3262	23.9114	-68.5524	-3.80214	-	-	0.0037923	-
gi|325297172|ref|NC_015164.1|:2621985-2622605|name|Bacsa_2265|locus|Bacsa_2265|product|chloramphenicol acetyltransferase|note|COGs: COG4845 Chloramphenicol O-acetyltransferase%7EInterPro IPR001707%7EKEGG: fsu:Fisuc_0604 chloramphenicol acetyltransferase%7EPFAM: Chloramphenicol acetyltransferase%7ESPTR: uncharacterized protein%3B%7EPFAM: Chloramphenicol acetyltransferase	-	-	Bacteroidaceae	0	1809.84	0.6	1.3275	-0.6	1363.35	-1809.84	-2.2125	-	0	-	-
gi|325297172|ref|NC_015164.1|:2917900-2918091|name|Bacsa_2508|locus|Bacsa_2508|product|30S ribosomal protein S21|note|HAMAP: Ribosomal protein S21%7EInterPro IPR001911%7EKEGG: pru:PRU_2150 30S ribosomal protein S21%7EPFAM: Ribosomal protein S21%7ESPTR: 30S ribosomal protein S21%3B%7ETIGRFAM: Ribosomal protein S21%7EPFAM: Ribosomal protein S21%7ETIGRFAM: ribosomal protein S21	-	-	Bacteroidaceae	8.0875	4.4225	2.51	61.6875	3.22211	-13.9486	1.82872	-24.5767	-	0.0478684	-	-
gi|325297172|ref|NC_015164.1|:2924237-2928049|name|Bacsa_2518|locus|Bacsa_2518|product|DNA-directed RNA polymerase subunit beta|note|COGs: COG0085 DNA-directed RNA polymerase beta subunit%2F140 kD subunit%7EHAMAP: DNA-directed RNA polymerase%2C beta subunit%2C bacterial-type%7EInterPro IPR010243:IPR007644:IPR007642:IPR007645:IPR019462:IPR0071 20:IPR007641%7EKEGG: bvu:BVU_0813 DNA-directed RNA pol…	2.7.7.6	b3987	Bacteroidaceae	0.1875	1.955	0.5425	5.5275	-2.89333	-2.82737	-10.4267	-10.1889	-	-	0.0441681	0.0371984
gi|325297172|ref|NC_015164.1|:3419512-3420573|name|Bacsa_2897|locus|Bacsa_2897|product|3-isopropylmalate dehydrogenase|note|COGs: COG0473 Isocitrate%2Fisopropylmalate dehydrogenase%7EInterPro IPR004429:IPR001804%7EKEGG: bfs:BF3263 3-isopropylmalate dehydrogenase%7EPFAM: Isocitrate%2Fisopropylmalate dehydrogenase%7EPRIAM: 3-isopropylmalate dehydrogenase%7ESPTR: 3-isopropylmalate dehydrogenase%3B%7…	1.1.1.85	b0073	Bacteroidaceae	2.4475	22.8475	0.1525	1.3525	16.0492	16.8928	-9.33504	-8.86885	0.0313955	-	-	0.0164621
gi|325297172|ref|NC_015164.1|:3599899-3601791|name|Bacsa_3035|locus|Bacsa_3035|product|biosynthetic arginine decarboxylase|note|COGs: COG1166 Arginine decarboxylase %28spermidine biosynthesis%29%7EHAMAP: Arginine decarboxylase%7EInterPro IPR002985:IPR022644:IPR022643%7EKEGG: bvu:BVU_1337 arginine decarboxylase%7EPFAM: Orn%2FDAP%2FArg decarboxylase 2%2C N-terminal%3B Orn%2FDAP%2FArg decarboxylase …	4.1.1.19	b2938	Bacteroidaceae	0.455	30.34	6.4275	57.335	-14.1264	-1.88975	-66.6813	-8.92026	-	-	0.00204045	0.0467275
gi|325297172|ref|NC_015164.1|:4116054-4119143|name|Bacsa_3538|locus|Bacsa_3538|product|glycoside hydrolase family protein|note|COGs: COG3250 Beta-galactosidase%2Fbeta-glucuronidase%7EInterPro IPR006104:IPR006102:IPR006103:IPR004199%7EKEGG: bvu:BVU_0607 beta-galactosidase%7EPFAM: Glycoside hydrolase%2C family 2%2C TIM barrel%3B Glycoside hydrolase%2C family 2%2C carbohydrate-binding%3B Glycoside h…	3.2.1.23	b3076	Bacteroidaceae	0.09	0.4325	0.0525	0.555	1.71429	-1.28324	-4.80556	-10.5714	-	-	-	0.0142114
gi|325297172|ref|NC_015164.1|:984047-986635|name|Bacsa_0880|locus|Bacsa_0880|product|ATP-dependent chaperone ClpB|note|COGs: COG0542 ATPase with chaperone activity ATP-binding subunit%7EInterPro IPR004176:IPR003959:IPR013093:IPR019489:IPR003593:IPR0177 30%7EKEGG: bvu:BVU_3815 endopeptidase Clp ATP-binding chain B%7EPFAM: ATPase%2C AAA-2%3B ATPase%2C AAA-type%2C core%3B Clp%2C N-terminal%3B Clp AT…	-	b2592	Bacteroidaceae	80.96	237.147	30.79	22.11	2.62943	10.7258	-2.92919	1.39258	-	0	1.91409e-222	-
gi|325297172|ref|NC_015164.1|:c1122983-1121340|name|Bacsa_0983|locus|Bacsa_0983|product|diphosphate%2Ffructose-6-phosphate 1-phosphotransferase|note|COGs: COG0205 6-phosphofructokinase%7EInterPro IPR000023:IPR011183%7EKEGG: bvu:BVU_2286 diphosphate--fructose-6-phosphate 1-phosphotransferase%7EPFAM: Phosphofructokinase domain%7ESPTR: uncharacterized protein%3B%7ETIGRFAM: Pyrophosphate-dependent ph…	2.7.1.90	-	Bacteroidaceae	0.5975	203.485	0.905	23.685	-1.51464	8.5913	-340.561	-26.1713	-	-	0.0165764	-
gi|325297172|ref|NC_015164.1|:c1479262-1476146|name|Bacsa_1327|locus|Bacsa_1327|product|hydrophobe%2Famphiphile efflux-1 %28HAE1%29 family transporter|note|COGs: COG0841 Cation%2Fmultidrug efflux pump%7EInterPro IPR004764:IPR001036%7EKEGG: bvu:BVU_3783 aminoglycoside efflux pump%7EPFAM: Acriflavin resistance protein%7ESPTR: uncharacterized protein%3B%7ETIGRFAM: Hydrophobe%2Famphiphile efflux-1 HA…	-	b2470	Bacteroidaceae	1.3175	27.94	0.3275	0.2175	4.0229	128.46	-21.2068	1.50575	-	0.0157433	0.0332072	-
gi|325297172|ref|NC_015164.1|:c1902469-1899041|name|Bacsa_1649|locus|Bacsa_1649|product|acriflavin resistance protein|note|COGs: COG0841 Cation%2Fmultidrug efflux pump%7EInterPro IPR001036%7EKEGG: bvu:BVU_0243 AcrB%2FAcrD family multidrug resistance protein%7EPFAM: Acriflavin resistance protein%7ESPTR: uncharacterized protein%3B%7EPFAM: AcrB%2FAcrD%2FAcrF family%7ETIGRFAM: The %28Largely Gram-neg…	-	b3266	Bacteroidaceae	0.1225	13.7575	0.0725	0.2975	1.68966	46.2437	-112.306	-4.10345	-	-	0.000255109	-
gi|325297172|ref|NC_015164.1|:c2308600-2307608|name|Bacsa_1993|locus|Bacsa_1993|product|DNA-directed RNA polymerase subunit alpha|note|COGs: COG0202 DNA-directed RNA polymerase alpha subunit%2F40 kD subunit%7EHAMAP: DNA-directed RNA polymerase%2C alpha subunit%7EInterPro IPR011263:IPR011261:IPR011262:IPR011260:IPR011773%7EKEGG: bvu:BVU_0780 DNA-directed RNA polymerase subunit alpha%7EPFAM: DNA-di…	2.7.7.6	b3295	Bacteroidaceae	1.105	75.3675	20.585	36.2925	-18.629	2.07667	-68.2059	-1.76306	0.0116968	-	0.00223109	-
gi|325297172|ref|NC_015164.1|:c233226-231496|name|Bacsa_0192|locus|Bacsa_0192|product|Lysyl-tRNA synthetase|note|COGs: COG1190 Lysyl-tRNA synthetase %28class II%29%7EHAMAP: Lysyl-tRNA synthetase%2C class II%7EInterPro IPR002313:IPR004365:IPR004364%7EKEGG: bth:BT_2122 lysyl-tRNA synthetase%7EPFAM: Aminoacyl-tRNA synthetase%2C class II %28D%2FK%2FN%29%3B Nucleic acid binding%2C OB-fold%2C tRNA%2Fhe…	6.1.1.6	b2890;b4129	Bacteroidaceae	1.115	107.038	0.3825	0.0425	2.91503	2518.53	-95.9978	9	-	-	0.0103449	-
gi|325297172|ref|NC_015164.1|:c2587979-2585358|name|Bacsa_2244|locus|Bacsa_2244|product|DNA mismatch repair protein mutS|note|COGs: COG0249 Mismatch repair ATPase %28MutS family%29%7EHAMAP: DNA mismatch repair protein MutS%2C type 1%7EInterPro IPR007695:IPR007860:IPR007696:IPR007861:IPR000432:IPR0057 48%7EKEGG: bvu:BVU_1195 DNA mismatch repair protein MutS%7EPFAM: DNA mismatch repair protein MutS…	-	b2733	Bacteroidaceae	0.2275	3.58	0.16	0.105	1.42188	34.0952	-15.7363	1.52381	-	-	0.0264961	-
gi|325297172|ref|NC_015164.1|:c2804831-2803038|name|Bacsa_2410|locus|Bacsa_2410|product|arginyl-tRNA synthetase|note|COGs: COG0018 Arginyl-tRNA synthetase%7EHAMAP: Arginyl-tRNA synthetase%2C class Ic%7EInterPro IPR005148:IPR015945:IPR008909:IPR001278%7EKEGG: bth:BT_2829 arginyl-tRNA synthetase%7EPFAM: DALR anticodon binding%3B Arginyl-tRNA synthetase%2C class Ic%2C core%3B Arginyl tRNA synthetase…	6.1.1.19	-	Bacteroidaceae	1.02	10.305	1.9525	42.9225	-1.91422	-4.16521	-10.1029	-21.9834	-	-	0.0441958	0.00806522
gi|325297172|ref|NC_015164.1|:c2986304-2985996|name|Bacsa_2569|locus|Bacsa_2569|product|hypothetical protein|note|KEGG: bfr:BF0110 hypothetical protein%7ESPTR: uncharacterized protein	-	-	Bacteroidaceae	0.805	29.7025	1.03	0.4575	-1.2795	64.9235	-36.8975	2.25137	-	-	0.00218129	-
gi|325297172|ref|NC_015164.1|:c3148142-3147387|name|Bacsa_2699|locus|Bacsa_2699|product|exodeoxyribonuclease III Xth|note|COGs: COG0708 Exonuclease III%7EInterPro IPR000097:IPR004808:IPR005135%7EKEGG: pru:PRU_1657 exodeoxyribonuclease III%7EPFAM: Endonuclease%2Fexonuclease%2Fphosphatase%7EPRIAM: Exodeoxyribonuclease III%7ESPTR: uncharacterized protein%3B%7ETIGRFAM: Exodeoxyribonuclease III xth%3B…	3.1.11.2	-	Bacteroidaceae	0.1575	71.2675	0.0475	1.3925	3.31579	51.1795	-452.492	-29.3158	-	-	6.78944e-06	-
gi|325297172|ref|NC_015164.1|:c3175801-3173318|name|Bacsa_2716|locus|Bacsa_2716|product|ferrous iron transport protein B|note|COGs: COG0370 Fe2%2B transport system protein B%7EInterPro IPR005225:IPR003373:IPR007167:IPR002917:IPR011619:IPR0116 42:IPR011640%7EKEGG: bvu:BVU_2887 iron transport%2C fusion membrane protein%7EPFAM: Ferrous iron transport protein B%2C N-terminal%3B GTP-binding protein%2C…	-	b3409	Bacteroidaceae	2.185	266.923	0.08	0.29	27.3125	920.422	-122.161	-3.625	0.00587045	-	-	-
gi|325297172|ref|NC_015164.1|:c3386608-3383384|name|Bacsa_2876|locus|Bacsa_2876|product|carbamoyl-phosphate synthase large subunit|note|COGs: COG0458 Carbamoylphosphate synthase large subunit %28split gene in MJ%29%7EInterPro IPR006275:IPR005481:IPR005479:IPR005480:IPR011607%7EKEGG: bvu:BVU_0410 glutamine-dependent carbamyl phosphate synthetase%7EPFAM: Carbamoyl-phosphate synthetase%2C large subu…	6.3.5.5;2.1.3.2;3.5.2.3	b0033	Bacteroidaceae	0.1975	2.38	0.06	0.0475	3.29167	50.1053	-12.0506	1.26316	-	0.021489	-	-
gi|325297172|ref|NC_015164.1|:c653813-651270|name|Bacsa_0610|locus|Bacsa_0610|product|ATPase AAA-2 domain-containing protein|note|COGs: COG0542 ATPase with chaperone activity ATP-binding subunit%7EInterPro IPR003593:IPR004176:IPR003959:IPR001943:IPR013093:IPR0194 89%7EKEGG: bvu:BVU_3299 negative regulator of genetic competence%7EPFAM: ATPase%2C AAA-2%3B ATPase%2C AAA-type%2C core%3B Clp%2C N-term…	-	b2592	Bacteroidaceae	1.525	23.03	1.115	3.86	1.36771	5.96632	-15.1016	-3.46188	-	-	0.0449074	-
gi|325297172|ref|NC_015164.1|:c721048-719291|name|Bacsa_0675|locus|Bacsa_0675|product|aspartyl-tRNA synthetase|note|COGs: COG0173 Aspartyl-tRNA synthetase%7EInterPro IPR004365:IPR004364:IPR004115:IPR004524%7EKEGG: bvu:BVU_3220 aspartyl-tRNA synthetase%7EPFAM: Aminoacyl-tRNA synthetase%2C class II %28D%2FK%2FN%29%3B Nucleic acid binding%2C OB-fold%2C tRNA%2Fhelicase-type%3B GAD domain%7EPRIAM: Asp…	6.1.1.12	b1866	Bacteroidaceae	1.56	37.355	3.7125	3.8875	-2.37981	9.609	-23.9455	-1.04714	-	-	0.0188592	-
gi|325297172|ref|NC_015164.1|:c946219-944657|name|Bacsa_0849|locus|Bacsa_0849|product|replicative DNA helicase|note|COGs: COG0305 Replicative DNA helicase%7EInterPro IPR007693:IPR007694:IPR007692%7EKEGG: bvu:BVU_3467 DNA helicase%7EPFAM: DNA helicase%2C DnaB-like%2C C-terminal%3B DNA helicase%2C DnaB-like%2C N-terminal%7ESPTR: uncharacterized protein%3B%7ETIGRFAM: DNA helicase%2C DnaB type%7EPFAM…	3.6.4.12	b4052	Bacteroidaceae	0.4475	1.5675	0.1225	7.9925	3.65306	-5.09888	-3.50279	-65.2449	-	-	-	3.15343e-05
gi|325926838|ref|NC_015219.1|:7681-7998|name|SGGBAA2069_p00070|locus|SGGBAA2069_p00070|product|hypothetical protein	-	-	Bacilli	1.2825	14.0875	1.535	8.355	-1.19688	1.68612	-10.9844	-5.443	-	-	0.00879242	-
gi|325961450|ref|NC_015145.1|:c3011140-3007241|name|Asphe3_28290|locus|Asphe3_28290|product|DNA-directed RNA polymerase subunit beta%27|note|PFAM: RNA polymerase Rpb1%2C domain 2%3B RNA polymerase Rpb1%2C domain 4%3B RNA polymerase Rpb1%2C domain 1%3B RNA polymerase Rpb1%2C domain 5%3B RNA polymerase Rpb1%2C domain 3%7ETIGRFAM: DNA-directed RNA polymerase%2C beta%27 subunit%2C predominant form	2.7.7.6	b3988	Actinobacteria	0.215	0.0325	0.195	1.65	1.10256	-50.7692	6.61538	-8.46154	-	-	-	0.0241967
gi|325969849|ref|NC_015152.1|:c1436240-1433313|name|SpiBuddy_1325|locus|SpiBuddy_1325|product|CoA-substrate-specific enzyme activase|note|KEGG: mla:Mlab_1387 chaperone protein DnaJ%7ETIGRFAM: CoA enzyme activase%7EPFAM: protein of unknown function DUF2229%2C CoA enzyme activase%3B ATPase%2C BadF%2FBadG%2FBcrA%2FBcrD type	-	b4334	Bacteria	0.2	0.4925	3.8425	13.435	-19.2125	-27.2792	-2.4625	-3.49642	0.0336228	-	-	-
gi|325969849|ref|NC_015152.1|:c913315-912221|name|SpiBuddy_0853|locus|SpiBuddy_0853|product|glycerol-3-phosphate-transporting ATPase|note|PFAM: ABC transporter-like%3B transport-associated OB%2C type 2%7EKEGG: ssm:Spirs_0579 ABC transporter%7ESMART: ATPase%2C AAA%2B type%2C core	3.6.3.-	b1318	Bacteria	1.2025	0.1	18.6625	1.965	-15.5198	-19.65	12.025	9.49746	0.0276053	-	-	-
gi|325980881|ref|NC_015222.1|:c668434-667961|name|NAL212_0778|locus|NAL212_0778|product|transposase|note|KEGG: neu:NE1553 transposase	-	-	Proteobacteria	31.0275	5.1175	1.68	2.4675	18.4688	2.07396	6.06302	-1.46875	0.0335774	-	-	-
gi|326314823|ref|NC_015138.1|:1407888-1410497|name|Acav_1267|locus|Acav_1267|product|ATP-dependent chaperone ClpB|note|TIGRFAM: Chaperonin ClpB%7EPFAM: ATPase%2C AAA-2%3B ATPase%2C AAA-type%2C core%3B Clp%2C N-terminal%3B Clp ATPase%2C C-terminal%7EKEGG: dia:Dtpsy_2550 ATP-dependent chaperone ClpB%7ESMART: ATPase%2C AAA%2B type%2C core	-	b2592	Proteobacteria	0.14	1.3275	0.0075	0.15	18.6667	8.85	-9.48214	-20	-	-	0.0277186	-
gi|326789139|ref|NC_015275.1|:347590-350796|name|Clole_0264|locus|Clole_0264|product|carbamoyl-phosphate synthase large subunit|note|SMART: methylglyoxal synthase-like domain%7ETIGRFAM: carbamoyl-phosphate synthase%2C large subunit%7EKEGG: bpb:bpr_I1679 carbamoyl-phosphate synthase large subunit CarB2%7EPFAM: carbamoyl-phosphate synthetase%2C large subunit%2C ATP-binding%3B carbamoyl-phosphate sy…	6.3.5.5	b0033	Lachnospiraceae	7.48	0.445	0.4425	3.58	16.904	-8.04494	16.809	-8.0904	0.031287	-	-	-
gi|326789139|ref|NC_015275.1|:c3800768-3800208|name|Clole_3478|locus|Clole_3478|product|hypothetical protein|note|KEGG: elm:ELI_1501 hypothetical protein	-	-	Lachnospiraceae	8.0475	0.0325	0.235	0.7325	34.2447	-22.5385	247.615	-3.11702	0.00509533	-	-	-
gi|326789139|ref|NC_015275.1|:c3863384-3862191|name|Clole_3548|locus|Clole_3548|product|translation elongation factor Tu|note|KEGG: aoe:Clos_0490 elongation factor Tu%7ETIGRFAM: translation elongation factor EFTu%2FEF1A%2C bacterial%2Forganelle%3B Small GTP-binding protein%7EPFAM: protein synthesis factor%2C GTP-binding%3B translation elongation factor EFTu%2FEF1A%2C C-terminal%3B translation elo…	-	b3339;b3980	Lachnospiraceae	21.8025	0.33	16.8625	4.77	1.29296	-14.4545	66.0682	3.53512	-	0.0350439	0.0268833	-
gi|326789139|ref|NC_015275.1|:c3865593-3863506|name|Clole_3549|locus|Clole_3549|product|translation elongation factor G|note|TIGRFAM: translation elongation factor EFG%2FEF2%3B Small GTP-binding protein%7EPFAM: protein synthesis factor%2C GTP-binding%3B translation elongation factor EFTu%2FEF1A%2C domain 2%3B translation elongation factor EFG%2FEF2%2C domain IV%3B translation elongation factor EF…	-	b3340	Lachnospiraceae	23.88	0.435	0.425	0.3625	56.1882	1.2	54.8966	1.17241	0.00889928	-	-	-
gi|327312315|ref|NC_015311.1|:1097277-1098104|name|rplB|locus|HMPREF9137_0922|product|50S ribosomal protein L2|note|identified by match to protein family HMM PF00181%3B match to protein family HMM PF03947%3B match to protein family HMM TIGR01171	-	b3317	Bacteroidales	0.6725	10.9375	14.6075	1.43	-21.7212	7.6486	-16.2639	10.215	0.00886389	-	0.0117387	-
gi|327312315|ref|NC_015311.1|:1248934-1252197|name|HMPREF9137_1063|locus|HMPREF9137_1063|product|RND transporter%2C HAE1 family|note|identified by match to protein family HMM PF00873%3B match to protein family HMM TIGR00915	-	b0462	Bacteroidales	0.7375	14.9075	0.565	2.3775	1.30531	6.27024	-20.2136	-4.20796	-	-	0.0286136	-
gi|327312315|ref|NC_015311.1|:1541247-1543340|name|HMPREF9137_1315|locus|HMPREF9137_1315|product|1%2C4-alpha-glucan-branching protein|note|identified by match to protein family HMM PF00128%3B match to protein family HMM PF02806%3B match to protein family HMM PF02922	2.4.1.18	-	Bacteroidales	0.5675	2.465	0.5575	7.1825	1.01794	-2.91379	-4.34361	-12.8834	-	-	-	0.00753304
gi|327312315|ref|NC_015311.1|:222063-222770|name|rprY|locus|HMPREF9137_0203|product|transcriptional regulatory protein RprY|note|identified by match to protein family HMM PF00072%3B match to protein family HMM PF00486	-	b0571	Bacteroidales	22.9425	334.192	12.085	118.713	1.89843	2.81514	-14.5665	-9.82313	-	-	-	0.0348821
gi|327312315|ref|NC_015311.1|:c1477786-1476914|name|HMPREF9137_1259|locus|HMPREF9137_1259|product|hypothetical protein	-	-	Bacteroidales	1.695	14.0225	0.8925	7.6975	1.89916	1.8217	-8.27286	-8.62465	-	-	-	0.0245795
gi|327312315|ref|NC_015311.1|:c1536455-1534647|name|lepA|locus|HMPREF9137_1309|product|GTP-binding protein LepA|note|identified by match to protein family HMM PF00009%3B match to protein family HMM PF00679%3B match to protein family HMM PF03144%3B match to protein family HMM PF06421%3B match to protein family HMM TIGR01393	3.6.5.n1	b2569	Bacteroidales	1.4925	22.3325	1.875	1.3775	-1.25628	16.2123	-14.9631	1.36116	-	-	0.0238409	-
gi|327312315|ref|NC_015311.1|:c2108304-2106400|name|dnaK|locus|HMPREF9137_1820|product|chaperone protein DnaK|note|identified by match to protein family HMM PF00012%3B match to protein family HMM TIGR02350	-	b0014	Bacteroidales	8.885	38.505	6.7775	95.275	1.31096	-2.47435	-4.33371	-14.0575	-	0	-	0
gi|327312315|ref|NC_015311.1|:c2215723-2213591|name|HMPREF9137_1904|locus|HMPREF9137_1904|product|peptidase%2C S9A%2FB%2FC family%2C catalytic domain-containing protein|note|identified by match to protein family HMM PF00326%3B match to protein family HMM PF07676	3.4.14.-	-	Bacteroidales	0.23	3.1075	0.11	0.055	2.09091	56.5	-13.5109	2	-	-	0.0313829	-
gi|327312315|ref|NC_015311.1|:c384547-382727|name|argS|locus|HMPREF9137_0341|product|arginine--tRNA ligase|note|identified by match to protein family HMM PF00750%3B match to protein family HMM PF03485%3B match to protein family HMM PF05746%3B match to protein family HMM TIGR00456	6.1.1.19	b1876	Bacteroidales	1.725	2.355	1.8475	71.98	-1.07101	-30.5648	-1.36522	-38.9608	-	-	-	0.00279195
gi|327312315|ref|NC_015311.1|:c527090-524532|name|glgP|locus|HMPREF9137_0463|product|alpha-glucan phosphorylase|note|identified by match to protein family HMM PF00343%3B match to protein family HMM TIGR02094	2.4.1.1	-	Bacteroidales	0.6725	17.9175	0.8	5.215	-1.18959	3.43576	-26.6431	-6.51875	-	-	0.0088357	-
gi|327312315|ref|NC_015311.1|:c898969-896123|name|infB|locus|HMPREF9137_0745|product|translation initiation factor IF-2|note|identified by match to protein family HMM PF00009%3B match to protein family HMM PF03144%3B match to protein family HMM PF04760%3B match to protein family HMM TIGR00231%3B match to protein family HMM TIGR00487	-	b3168	Bacteroidales	0.31	1.6925	4.185	15.4675	-13.5	-9.13885	-5.45968	-3.69594	0.0344478	-	-	-
gi|327402011|ref|NC_015321.1|:c3058981-3058397|name|Fluta_2658|locus|Fluta_2658|product|hypothetical protein|note|COGs: COG4185 conserved hypothetical protein%7EKEGG: dfe:Dfer_4483 hypothetical protein%7ESPTR: uncharacterized protein%3B%7EPFAM: Zeta toxin	-	-	Bacteria	1.0625	577.452	6.0875	2.3675	-5.72941	243.908	-543.485	2.57128	-	0.00826071	-	-
gi|330837866|ref|NC_015437.1|:749128-750456|name|Selsp_0670|locus|Selsp_0670|product|AAA ATPase central domain protein|note|COGs: COG2256 ATPase related to the helicase subunit of the Holliday junction resolvase%7EInterPro IPR003959:IPR003593%7EKEGG: shi:Shel_24410 recombination factor protein RarA%7EPFAM: ATPase%2C AAA-type%2C core%7ESMART: ATPase%2C AAA%2B type%2C core%7ESPTR: Replication-assoc…	-	b0892	Firmicutes	0.0675	29.7725	0.4475	4.285	-6.62963	6.94807	-441.074	-9.57542	-	-	-	0.0322353
gi|330837866|ref|NC_015437.1|:c1630926-1630813|name|Selsp_1467|locus|Selsp_1467|product|50S ribosomal protein L36|note|HAMAP: Ribosomal protein L36%7EInterPro IPR000473%7EKEGG: afn:Acfer_1906 ribosomal protein L36%7EPFAM: Ribosomal protein L36%7ESPTR: 50S ribosomal protein L36%3B%7ETIGRFAM: Ribosomal protein L36%7EIMG reference gene:2504586949%7EPFAM: Ribosomal protein L36%7ETIGRFAM: ribosomal pr…	-	-	Firmicutes	24.7275	415.423	26.0425	22.555	-1.05318	18.4182	-16.8	1.15462	-	-	0.031286	-
gi|330837866|ref|NC_015437.1|:c2333476-2332463|name|Selsp_2094|locus|Selsp_2094|product|glyceraldehyde-3-phosphate dehydrogenase%2C type I|note|COGs: COG0057 Glyceraldehyde-3-phosphate dehydrogenase%2Ferythrose-4-phosphate dehydrogenase%7EInterPro IPR020828:IPR020829:IPR006424%7EKEGG: bpb:bpr_I2050 glyceraldehyde-3-phosphate dehydrogenase Gap%7EPFAM: Glyceraldehyde 3-phosphate dehydrogenase%2C NA…	1.2.1.12	b1779	Firmicutes	2.09	43.39	5.49	1.13	-2.62679	38.3982	-20.7608	4.85841	-	-	0.0137409	-
gi|330837866|ref|NC_015437.1|:c2385763-2383430|name|Selsp_2140|locus|Selsp_2140|product|anaerobic ribonucleoside-triphosphate reductase|note|COGs: COG1328 Oxygen-sensitive ribonucleoside-triphosphate reductase%7EInterPro IPR005144:IPR012833%7EKEGG: elm:ELI_3633 anaerobic ribonucleoside-triphosphate reductase%7EPFAM: ATP-cone%7EPRIAM: Ribonucleoside-triphosphate reductase%7ESPTR: Anaerobic ribonuc…	1.17.4.2	b4238	Firmicutes	2.625	3.865	1.6775	16.895	1.56483	-4.37128	-1.47238	-10.0715	-	-	-	0.0408202
gi|331268188|ref|NC_015425.1|:231440-234997|name|rpoC|locus|CbC4_0221|product|DNA-directed RNA polymerase subunit beta%27	2.7.7.6	b3988	Clostridiaceae	0.0925	0.105	0.05	0.1925	1.85	-1.83333	-1.13514	-3.85	-	-	-	0.0371984
gi|332296669|ref|NC_015500.1|:482568-484655|name|Trebr_0398|locus|Trebr_0398|product|glutamine synthetase catalytic subunit|note|COGs: COG3968 Uncharacterized protein related to glutamine synthetase%7EInterPro IPR008146%7EKEGG: cth:Cthe_0196 glutamine synthetase%2C catalytic region%7EPFAM: Glutamine synthetase%2C catalytic region%7ESPTR: uncharacterized protein%3B%7EIMG reference gene:2504919268%…	6.3.1.2	-	Bacteria	4.4725	464.092	0.7925	131.425	5.64353	3.53123	-103.766	-165.836	-	-	0	0.00447213
gi|332296669|ref|NC_015500.1|:c2402746-2402072|name|Trebr_2029|locus|Trebr_2029|product|ferredoxin|note|InterPro IPR001041%7EKEGG: ipo:Ilyop_2559 ferredoxin%7EPFAM: Ferredoxin%7ESPTR: CO dehydrogenase%2Facetyl-CoA synthase alpha subunit%3B%7EIMG reference gene:2504920945%7EPFAM: 2Fe-2S iron-sulfur cluster binding domain	-	-	Bacteria	0.88	1.405	0.1625	2.1725	5.41538	-1.54626	-1.59659	-13.3692	-	-	-	0.00216517
gi|332299201|ref|NC_015501.1|:707788-708927|name|Poras_0582|locus|Poras_0582|product|butyryl-CoA dehydrogenase|note|COGs: COG1960 Acyl-CoA dehydrogenase%7EInterPro IPR006092:IPR006091:IPR006090%7EKEGG: pgn:PGN_1172 acyl-CoA dehydrogenase short-chain specific%7EPFAM: Acyl-CoA oxidase%2Fdehydrogenase%2C type 1%3B Acyl-CoA dehydrogenase%2C N-terminal%3B Acyl-CoA oxidase%2Fdehydrogenase%2C central re…	1.3.8.1	b0221	Porphyromonadaceae	4.435	0.035	1.6225	18.165	2.73344	-519	126.714	-11.1957	-	-	-	0.0437792
gi|332299201|ref|NC_015501.1|:c430773-430339|name|Poras_0362|locus|Poras_0362|product|50S ribosomal protein L16|note|COGs: COG0197 Ribosomal protein L16%2FL10E%7EHAMAP: Ribosomal protein L16%7EInterPro IPR000114:IPR016180%7EKEGG: pdi:BDI_2373 50S ribosomal protein L16%7EPFAM: Ribosomal protein L10e%2FL16%7ESPTR: Ribosomal protein L16%3B%7ETIGRFAM: Ribosomal protein L16%7EIMG reference gene:250482…	-	b3313	Porphyromonadaceae	9.43	51.47	135.067	18.145	-14.3232	2.83659	-5.45811	7.44379	0.0336228	-	-	-
gi|332309247|ref|NC_014810.2|:305385-305576|name|HFELIS_03370|locus|HFELIS_03370|product|hypothetical protein	-	-	Proteobacteria	18.795	2939.63	14.8	714.51	1.26993	4.1142	-156.405	-48.2777	-	-	0.0466519	-
gi|332515654|gb|EGJ45265.1| hypothetical protein HMPREF0866_03091	-	-	Ruminococcaceae	48.63	0.3675	2.2225	1.025	21.8808	-2.78912	132.327	2.16829	0.0212675	-	-	-
gi|332517873|gb|EGJ47476.1| hypothetical protein HMPREF0866_00420	-	b4288	Ruminococcaceae	0.57	1.57	3.6075	2.5525	-6.32895	-1.6258	-2.75439	1.41332	0.0477554	-	-	-
gi|332980605|ref|NC_015520.1|:2192632-2194623|name|Mahau_2060|locus|Mahau_2060|product|outer membrane protein|note|KEGG: cce:Ccel_1549 outer membrane protein%7ESPTR: uncharacterized protein	-	-	Clostridia	1.615	2.105	28.345	3.6025	-17.5511	-1.7114	-1.30341	7.86815	0.0336228	-	-	-
gi|332980605|ref|NC_015520.1|:751226-752617|name|Mahau_0707|locus|Mahau_0707|product|MATE efflux family protein|note|COGs: COG0534 Na%2B-driven multidrug efflux pump%7EInterPro IPR002528%7EKEGG: aoe:Clos_0856 MATE efflux family protein%7EPFAM: multi antimicrobial extrusion protein MatE%7ESPTR: MATE efflux family protein%3B%7ETIGRFAM: MATE efflux family protein%7EPFAM: MatE%7ETIGRFAM: efflux prote…	-	b4044	Clostridia	0.3375	2.4	3.485	1.8525	-10.3259	1.29555	-7.11111	1.88124	0.0282385	-	-	-
gi|333977506|ref|NC_015573.1|:c3056421-3055879|name|Desku_3045|locus|Desku_3045|product|50S ribosomal protein L5|note|PFAM: Ribosomal protein L5%7EKEGG: pth:PTH_0332 50S ribosomal protein L5	-	b3308	Clostridia	0.3475	17.0725	2.3	1.7775	-6.61871	9.60478	-49.1295	1.29395	-	-	0.00102461	-
gi|333988640|ref|NC_015576.1|:741963-743153|name|tuf|locus|JDM601_0697|product|iron-regulated elongation factor EF-Tu Tuf	-	b3339;b3980	Actinobacteria	0.6025	0.2	9.4825	0.14	-15.7386	1.42857	3.0125	67.7321	0.0266503	-	-	-
gi|333992987|ref|NC_015577.1|:c192240-189667|name|TREAZ_2170|locus|TREAZ_2170|product|PAS%2FPAC sensor hybrid histidine kinase|note|identified by match to protein family HMM PF00072%3B match to protein family HMM PF00512%3B match to protein family HMM PF02518	2.7.13.3	b2786	Bacteria	3.01	1.8675	6.92	0.1525	-2.299	12.2459	1.61178	45.377	-	-	-	0.0292144
gi|333996462|ref|NC_015578.1|:3949900-3950928|name|TREPR_0394|locus|TREPR_0394|product|glyceraldehyde-3-phosphate dehydrogenase%2C type II|note|identified by match to protein family HMM PF00044%3B match to protein family HMM PF02800%3B match to protein family HMM TIGR01546	1.2.1.59	-	Bacteria	0.5975	0.7075	4.6625	11.965	-7.80335	-16.9117	-1.1841	-2.56622	-	0.0480505	-	-
gi|334145811|ref|NC_015571.1|:c462251-460488|name|aspS|locus|PGTDC60_0430|product|aspartyl-tRNA synthetase|note|similar to RefSeq%7B20100916%7D%2C gi%7C34540016%7Cref%7CNP_904495.1%7C aspartyl-tRNA synthetase %5BPorphyromonas gingivalis W83%5D%7C%2C percent identity 100 in 587 aa%2C BLASTP E%28%29: 0	6.1.1.12	b1866	Porphyromonadaceae	0.3225	77.3575	0.5475	1.4875	-1.69767	52.005	-239.868	-2.71689	-	-	0.000689257	-
gi|334335560|ref|NC_015588.1|:c2561561-2558592|name|Isova_2350|locus|Isova_2350|product|protein translocase subunit secA|note|TIGRFAM: SecA protein%7EHAMAP: Protein translocase subunit secA%7EKEGG: xce:Xcel_2505 preprotein translocase subunit SecA%7EPFAM: SecA DEAD-like%3B SecA preprotein cross-linking region%3B SecA Wing%2FScaffold%3B SEC-C motif	-	b0098	Actinobacteria	0.0075	0.195	0.1725	2.3475	-23	-12.0385	-26	-13.6087	-	-	-	0.00976362
gi|336112679|ref|NC_015634.1|:c2886046-2884802|name|BCO26_2802|locus|BCO26_2802|product|glycine hydroxymethyltransferase|note|PFAM: SHMT	2.1.2.1	b2551	Bacilli	0.295	0.1325	77.67	22.6025	-263.288	-170.585	2.22642	3.43635	0.00100197	-	-	-
gi|336319134|ref|NC_015671.1|:3366378-3368846|name|Celgi_3055|locus|Celgi_3055|product|glycosyltransferase 36|note|PFAM: glycosyltransferase 36%3B carbohydrate binding%3B glycosyltransferase 36 associated%7EKEGG: glycosyltransferase 36	2.4.1.280	-	Actinobacteria	28.74	465.297	33.7775	5.035	-1.17528	92.4126	-16.1899	6.70854	-	-	0	-
gi|337744364|ref|NC_015690.1|:c1594564-1592657|name|KNP414_01578|locus|KNP414_01578|product|oligoendopeptidase F	3.4.24.-	-	Bacilli	1.335	0.7325	120.432	28.4375	-90.2116	-38.8225	1.82253	4.23499	0.0123789	0.0402583	-	-
gi|337744364|ref|NC_015690.1|:c6407436-6407074|name|cheY3|locus|KNP414_05806|product|chemotaxis protein CheY|note|Chemotaxis protein CheY homolog	-	b2220	Bacilli	32.83	74.345	16.8375	1.65	1.94981	45.0576	-2.26454	10.2045	-	0.0476956	-	-
gi|337744364|ref|NC_015690.1|:c8222569-8220494|name|fusA|locus|KNP414_07525|product|FusA protein|note|Elongation factor G	-	b3340	Bacilli	16.83	0.2825	9.3325	11.3675	1.80338	-40.2389	59.5752	-1.21806	-	0.0219276	-	-
gi|338209545|ref|NC_015703.1|:c4529069-4528194|name|Runsl_3923|locus|Runsl_3923|product|malonyl CoA-ACP transacylase|note|PFAM: Acyl transferase domain%7ETIGRFAM: malonyl CoA-acyl carrier protein transacylase%7ECOGs: COG3011 conserved hypothetical protein%7EInterPro IPR007263%7EKEGG: chu:CHU_2470 hypothetical protein%7EPFAM: thiol-disulphide oxidoreductase DCC%7ESPTR: uncharacterized protein	2.3.1.39	-	Bacteria	2.495	58.185	4.26	8.125	-1.70741	7.16123	-23.3206	-1.90728	-	-	0.0115548	-
gi|339441064|ref|NC_015737.1|:1146373-1147485|name|CXIVA_10710|locus|CXIVA_10710|product|hypothetical protein	-	-	Clostridiaceae	1.3125	1.805	15.58	2.11	-11.8705	-1.16898	-1.37524	7.38389	0.0453728	-	-	-
gi|339441064|ref|NC_015737.1|:1175425-1179192|name|CXIVA_10950|locus|CXIVA_10950|product|hypothetical protein	3.6.4.-	-	Clostridiaceae	0.2675	2.285	0.0725	1.37	3.68966	1.66788	-8.54206	-18.8966	-	-	0.0499179	-
gi|339441064|ref|NC_015737.1|:1197908-1200271|name|CXIVA_11120|locus|CXIVA_11120|product|hypothetical protein	-	b3409	Clostridiaceae	0.155	2.8425	0.075	0.14	2.06667	20.3036	-18.3387	-1.86667	-	-	0.0164488	-
gi|339441064|ref|NC_015737.1|:1412716-1413651|name|HprK|locus|CXIVA_13180|product|serine kinase of the HPr protein|note|regulates carbohydrate metabolism	2.7.11.-;2.7.4.-	-	Clostridiaceae	56.99	47.635	1.06	0.755	53.7642	63.0927	1.19639	1.40397	0.00857585	-	-	-
gi|339441064|ref|NC_015737.1|:1788772-1789794|name|CXIVA_16530|locus|CXIVA_16530|product|hypothetical protein	2.6.1.42	-	Clostridiaceae	0.9425	9.85	2.8025	2.655	-2.97347	3.70998	-10.4509	1.05556	-	-	0.0353687	-
gi|339441064|ref|NC_015737.1|:1790951-1791802|name|CXIVA_16550|locus|CXIVA_16550|product|hypothetical protein	-	b2113	Clostridiaceae	9.4025	0.5175	3.525	67.155	2.66738	-129.768	18.1691	-19.0511	-	0.0132669	-	0.00768432
gi|339441064|ref|NC_015737.1|:1809251-1810633|name|CXIVA_16730|locus|CXIVA_16730|product|hypothetical protein	-	-	Clostridiaceae	1.1075	6.87	12.18	4.6975	-10.9977	1.46248	-6.20316	2.59287	0.0423334	-	-	-
gi|339441064|ref|NC_015737.1|:1908429-1909331|name|CXIVA_17640|locus|CXIVA_17640|product|hypothetical protein	2.7.7.4	b2752	Clostridiaceae	1.09	288.09	373.73	286.705	-342.872	1.00483	-264.303	1.30353	0.0112542	-	-	-
gi|339441064|ref|NC_015737.1|:2208801-2209742|name|PorB|locus|CXIVA_20470|product|pyruvate:ferredoxin oxidoreductase|note|related 2-oxoacid:ferredoxin oxidoreductase%2C beta subunit	1.2.7.1	-	Clostridiaceae	0.5175	9.255	12.145	3.0875	-23.4686	2.99757	-17.8841	3.9336	0.0148631	-	0.00719895	-
gi|339441064|ref|NC_015737.1|:2354317-2355009|name|OmpR|locus|CXIVA_21550|product|response regulator consisting of a CheY-like receiver domain|note|winged-helix DNA-binding domain	-	b3405	Clostridiaceae	1.025	4.9225	0.275	7.86	3.72727	-1.59675	-4.80244	-28.5818	-	-	-	0.00115414
gi|339441064|ref|NC_015737.1|:2355025-2356512|name|BaeS|locus|CXIVA_21560|product|signal transduction histidine kinase	2.7.13.3	b2078	Clostridiaceae	2.7125	5.1125	0.6825	0.1475	3.97436	34.661	-1.88479	4.62712	-	0.0237299	-	-
gi|339441064|ref|NC_015737.1|:2373493-2374692|name|CXIVA_21720|locus|CXIVA_21720|product|hypothetical protein	2.8.1.4	-	Clostridiaceae	4.7025	43.0975	1.3625	0.4425	3.45138	97.3955	-9.16481	3.0791	-	0.022828	-	-
gi|339441064|ref|NC_015737.1|:2395180-2398119|name|CXIVA_21930|locus|CXIVA_21930|product|hypothetical protein	-	-	Clostridiaceae	0.5375	11.3175	0.645	7.17	-1.2	1.57845	-21.0558	-11.1163	-	-	0.012764	-
gi|339441064|ref|NC_015737.1|:2398119-2399033|name|Era|locus|CXIVA_21940|product|GTPase	-	b2566	Clostridiaceae	0.42	5.1225	2.04	5.0675	-4.85714	1.01085	-12.1964	-2.48407	-	-	0.0149409	-
gi|339441064|ref|NC_015737.1|:2422565-2423776|name|Dfp|locus|CXIVA_22160|product|phosphopantothenoylcysteine synthetase%2Fdecarboxylase	4.1.1.36;6.3.2.5	b3639	Clostridiaceae	2.3975	1.01	0.375	7.425	6.39333	-7.35149	2.37376	-19.8	-	-	-	0.00267276
gi|339441064|ref|NC_015737.1|:2653107-2654135|name|CXIVA_24370|locus|CXIVA_24370|product|hypothetical protein	2.5.1.54	b1704	Clostridiaceae	0.7425	7.46	1.7375	0.6675	-2.34007	11.176	-10.0471	2.603	-	-	0.0277521	-
gi|339441064|ref|NC_015737.1|:2818020-2818949|name|CXIVA_25990|locus|CXIVA_25990|product|hypothetical protein	2.1.3.2	b4245	Clostridiaceae	1.6375	22.36	3.6725	0.5975	-2.24275	37.4226	-13.655	6.14644	-	-	0.0441681	-
gi|339441064|ref|NC_015737.1|:c1253829-1252450|name|CXIVA_11650|locus|CXIVA_11650|product|hypothetical protein	6.3.2.8	b0091	Clostridiaceae	1.7975	6.295	1.1825	0.235	1.52008	26.7872	-3.50209	5.03191	-	0.044646	-	-
gi|339441064|ref|NC_015737.1|:c1656847-1655948|name|CcmA|locus|CXIVA_15320|product|multidrug ABC transporter ATPase	-	b0794	Clostridiaceae	10.1075	3.9325	0.4125	0.535	24.503	7.35047	2.57025	-1.29697	0.0170123	-	-	-
gi|339441064|ref|NC_015737.1|:c187874-186894|name|CXIVA_01990|locus|CXIVA_01990|product|hypothetical protein	3.1.26.11	b2268	Clostridiaceae	1.855	33.32	3.32	8.3225	-1.78976	4.0036	-17.9623	-2.50678	-	-	0.0117682	-
gi|339441064|ref|NC_015737.1|:c2362131-2361868|name|CXIVA_21610|locus|CXIVA_21610|product|hypothetical protein	-	-	Clostridiaceae	18.02	244.093	464.807	266.735	-25.794	-1.09276	-13.5456	1.74258	0.0477554	-	-	-
gi|339441064|ref|NC_015737.1|:c2495189-2494647|name|CXIVA_22890|locus|CXIVA_22890|product|hypothetical protein	2.7.8.5	b1912	Clostridiaceae	0.73	68.395	1.9675	4.5275	-2.69521	15.1066	-93.6918	-2.30114	-	-	0.000295662	-
gi|339441064|ref|NC_015737.1|:c2514097-2513093|name|RuvB|locus|CXIVA_23080|product|holliday junction resolvasome helicase subunit	3.6.4.12	b1860	Clostridiaceae	0.6475	0.1825	1.955	1.3425	-3.01931	-7.35616	3.54795	1.45624	-	0.0465073	-	-
gi|339441064|ref|NC_015737.1|:c2553022-2548535|name|CXIVA_23460|locus|CXIVA_23460|product|hypothetical protein	2.7.7.7	-	Clostridiaceae	0.815	15.785	28.1825	4.15	-34.5798	3.80361	-19.3681	6.79096	-	-	0.0197623	-
gi|339441064|ref|NC_015737.1|:c2575129-2573747|name|CXIVA_23650|locus|CXIVA_23650|product|hypothetical protein	2.3.3.13	-	Clostridiaceae	0.7975	3.4625	1.94	0.12	-2.4326	28.8542	-4.34169	16.1667	-	0.0474999	-	-
gi|339441064|ref|NC_015737.1|:c2580412-2579921|name|NuoE|locus|CXIVA_23700|product|NADH:ubiquinone oxidoreductase 24 kDa subunit	1.12.1.3	-	Clostridiaceae	19.58	4.2125	1.195	7.1475	16.3849	-1.69674	4.64807	-5.98117	0.0317198	-	-	0.0342714
gi|339441064|ref|NC_015737.1|:c2612753-2610336|name|CXIVA_24000|locus|CXIVA_24000|product|hypothetical protein	6.1.1.20	b1713	Clostridiaceae	0.8925	10.65	0.26	0.095	3.43269	112.105	-11.9328	2.73684	-	-	0.0464253	-
gi|339441064|ref|NC_015737.1|:c2613788-2612769|name|CXIVA_24010|locus|CXIVA_24010|product|hypothetical protein	6.1.1.20	b1714	Clostridiaceae	1.865	17.8575	0.3775	0.2975	4.9404	60.0252	-9.57507	1.26891	-	0.0293879	-	-
gi|339441064|ref|NC_015737.1|:c279260-278490|name|HisF|locus|CXIVA_02780|product|imidazoleglycerol-phosphate synthase	4.1.3.-	b2025	Clostridiaceae	6.4475	0.71	0.6025	0.4225	10.7012	1.68047	9.08099	1.42604	0.0465563	-	-	-
gi|339441064|ref|NC_015737.1|:c2809906-2807834|name|SPS1|locus|CXIVA_25910|product|serine%2Fthreonine protein kinase	2.7.11.1	-	Clostridiaceae	0.4025	4.8925	0.2575	0.075	1.56311	65.2333	-12.1553	3.43333	-	-	0.0195942	-
gi|339441064|ref|NC_015737.1|:c591365-590148|name|AvtA|locus|CXIVA_05550|product|PLP-dependent aminotransferase	2.6.1.83	-	Clostridiaceae	0.3925	4.9325	0.6675	1.045	-1.70064	4.7201	-12.5669	-1.56554	-	-	0.023192	-
gi|339441064|ref|NC_015737.1|:c681897-681463|name|CXIVA_06390|locus|CXIVA_06390|product|50S ribosomal protein L13	-	b3231	Clostridiaceae	1.7275	17.6175	7.6325	0.95	-4.41823	18.5447	-10.1983	8.03421	-	-	0.0319887	-
gi|339441064|ref|NC_015737.1|:c97543-96083|name|CXIVA_01040|locus|CXIVA_01040|product|hypothetical protein	6.3.2.13	b0085	Clostridiaceae	0.7575	9.715	3.7925	2.4325	-5.0066	3.99383	-12.8251	1.5591	-	-	0.0211881	-
gi|339443684|ref|NC_015738.1|:c2064554-2063559|name|ArgF|locus|EGYY_18960|product|ornithine carbamoyltransferase	2.1.3.3	b4254	Actinobacteria	0.6775	7.995	0.505	2.28	1.34158	3.50658	-11.8007	-4.51485	-	-	0.030339	-
gi|345045924|gb|EGW49822.1| hypothetical protein HMPREF1022_03123	6.2.1.3	b4069	Deltaproteobacteria	2.2675	15.8175	0.245	1.6125	9.2551	9.8093	-6.97574	-6.58163	-	-	-	0.0215596
gi|345046391|gb|EGW50278.1| hypothetical protein HMPREF1022_02651	-	-	Deltaproteobacteria	1.3975	11.845	0.0925	8.1775	15.1081	1.44849	-8.47585	-88.4054	-	-	0.0450033	-
gi|345048969|gb|EGW52789.1| hypothetical protein HMPREF1022_00267	-	-	Deltaproteobacteria	0.7875	2.4575	0.335	1.8175	2.35075	1.35213	-3.12063	-5.42537	-	-	-	0.0276719
gi|345301888|ref|NC_015966.1|:c72479-70974|name|Rhom172_0070|locus|Rhom172_0070|product|ATP synthase subunit beta|note|SMART: ATPase%2C AAA%2B type%2C core%7ETIGRFAM: ATPase%2C F1 complex%2C beta subunit%7EKEGG: rmr:Rmar_0073 ATP synthase F1%2C beta subunit%7EHAMAP: ATPase%2C F1 complex%2C beta subunit%7EPFAM: ATPase%2C F1%2FV1%2FA1 complex%2C alpha%2Fbeta subunit%2C nucleotide-binding domain%3B …	3.6.3.14	b3732	Bacteria	2.1675	0.3575	0.07	9.1525	30.9643	-25.6014	6.06294	-130.75	-	0.0233102	-	-
gi|345428590|ref|NC_015964.1|:c1213373-1213176|name|PARA_12210|locus|PARA_12210|product|hypothetical protein	-	-	Gammaproteobacteria	14.385	1189.95	18.6025	910.125	-1.29319	1.30746	-82.7218	-48.9249	-	-	0.0101777	0.00529612
gi|347524522|ref|NC_015975.1|:310641-311009|name|rplN|locus|LRC_02870|product|50S ribosomal protein L14	-	b3310	Bacilli	0.0875	0.3875	1.16	6.4925	-13.2571	-16.7548	-4.42857	-5.59698	-	-	-	0.0213846
gi|347524522|ref|NC_015975.1|:436891-437256|name|rpl12p|locus|LRC_04120|product|50S ribosomal protein L12	-	b3986	Bacilli	23.4275	9.77	1.5175	2.1225	15.4382	4.60306	2.3979	-1.39868	0.0354478	-	-	-
gi|347530298|ref|NC_015977.1|:1161676-1162722|name|RHOM_05320|locus|RHOM_05320|product|peptidase M23|note|COG0739 Membrane proteins related to metalloendopeptidases	3.4.24.75	-	Lachnospiraceae	0.1125	14.0075	0.905	0.2525	-8.04444	55.4752	-124.511	3.58416	-	0.0214996	-	-
gi|347530298|ref|NC_015977.1|:1167627-1168517|name|RHOM_05340|locus|RHOM_05340|product|dihydrodipicolinate synthase|note|COG0329 Dihydrodipicolinate synthase%2FN-acetylneuraminate lyase	4.3.3.7	b2478	Lachnospiraceae	62.3275	0.1825	0.285	0.9775	218.693	-5.35616	341.521	-3.42982	-	-	0.0170967	-
gi|347530298|ref|NC_015977.1|:1198174-1199397|name|RHOM_05500|locus|RHOM_05500|product|peptidase U32|note|COG0826 Collagenase and related proteases	3.4.-.-	b2081	Lachnospiraceae	27.765	1.6275	0.83	0.03	33.4518	54.25	17.0599	27.6667	0.0165076	-	-	-
gi|347530298|ref|NC_015977.1|:1217766-1218665|name|RHOM_05595|locus|RHOM_05595|product|acetylglutamate kinase|note|COG0548 Acetylglutamate kinase	2.7.2.8	-	Lachnospiraceae	1.215	2.37	0.71	27.845	1.71127	-11.7489	-1.95062	-39.2183	-	-	-	0.000453471
gi|347530298|ref|NC_015977.1|:1258697-1259653|name|RHOM_05775|locus|RHOM_05775|product|transmembrane lipoprotein|note|COG4209 ABC-type polysaccharide transport system%2C permease component	-	b3452	Lachnospiraceae	0.2975	50.49	0.235	0.1025	1.26596	492.585	-169.714	2.29268	-	-	6.96115e-05	-
gi|347530298|ref|NC_015977.1|:1289536-1291149|name|RHOM_05885|locus|RHOM_05885|product|phosphoenolpyruvate-protein phosphotransferase|note|COG1080 Phosphoenolpyruvate-protein kinase %28PTS system EI component in bacteria%29	2.7.3.9	b2416	Lachnospiraceae	27.965	0.605	25.1825	78.44	1.11049	-129.653	46.2231	-3.11486	-	0.0455118	-	-
gi|347530298|ref|NC_015977.1|:1302118-1304778|name|RHOM_05935|locus|RHOM_05935|product|small GTP-binding protein|note|COG0480 Translation elongation factors %28GTPases%29	-	b3340	Lachnospiraceae	0.2725	4.1125	5.0625	0.0975	-18.578	42.1795	-15.0917	51.9231	0.0262326	-	0.0174451	-
gi|347530298|ref|NC_015977.1|:1370942-1372093|name|tgt|locus|RHOM_06200|product|queuine tRNA-ribosyltransferase|note|COG0343 Queuine%2Farchaeosine tRNA-ribosyltransferase	2.4.2.29	b0406	Lachnospiraceae	1.0375	34.93	1.0225	0.6875	1.01467	50.8073	-33.6675	1.48727	-	0.039803	0.00394277	-
gi|347530298|ref|NC_015977.1|:1372192-1372509|name|RHOM_06205|locus|RHOM_06205|product|preprotein translocase subunit YajC|note|COG1862 Preprotein translocase subunit YajC	-	-	Lachnospiraceae	1.2375	13.5725	4.1675	1.8825	-3.36768	7.20983	-10.9677	2.21381	-	-	0.022692	-
gi|347530298|ref|NC_015977.1|:144282-146123|name|RHOM_00625|locus|RHOM_00625|product|flagellar hook-associated protein FlgK|note|COG1256 Flagellar hook-associated protein	-	b1082	Lachnospiraceae	2.895	77.8425	224.19	9.2425	-77.4404	8.42223	-26.8886	24.2564	-	-	0.0328857	-
gi|347530298|ref|NC_015977.1|:1461234-1462679|name|RHOM_06635|locus|RHOM_06635|product|4-alpha-glucanotransferase|note|COG1640 4-alpha-glucanotransferase	2.4.1.25	-	Lachnospiraceae	0.13	25.775	31.7425	18.43	-244.173	1.39853	-198.269	1.72233	0.000756346	-	-	-
gi|347530298|ref|NC_015977.1|:1477341-1479080|name|RHOM_06710|locus|RHOM_06710|product|ATP-binding cassette subfamily B protein|note|COG1132 ABC-type multidrug transport system%2C ATPase and permease components	-	b0914	Lachnospiraceae	0.1375	2.0175	1.3425	0.63	-9.76364	3.20238	-14.6727	2.13095	0.0474432	-	0.0120341	-
gi|347530298|ref|NC_015977.1|:152907-153719|name|RHOM_00665|locus|RHOM_00665|product|flagellin|note|COG1344 Flagellin and related hook-associated proteins	-	b1923	Lachnospiraceae	2246.02	2879.05	8009.93	1107	-3.56628	2.60078	-1.28185	7.23572	0.0205655	-	-	-
gi|347530298|ref|NC_015977.1|:1530629-1531639|name|RHOM_06945|locus|RHOM_06945|product|flagellar motor switch protein FliG|note|COG1536 Flagellar motor switch protein	-	b1939	Lachnospiraceae	1145.55	76.235	48.365	6.655	23.6856	11.4553	15.0266	7.26747	-	-	0	-
gi|347530298|ref|NC_015977.1|:1548298-1550331|name|RHOM_07045|locus|RHOM_07045|product|flagellar biosynthesis protein A|note|COG1298 Flagellar biosynthesis pathway%2C component FlhA	-	b1879	Lachnospiraceae	12.875	240.255	620.143	4.6275	-48.1664	51.919	-18.6606	134.012	-	-	-	0
gi|347530298|ref|NC_015977.1|:160264-161256|name|RHOM_00695|locus|RHOM_00695|product|UDP-4-dehydro-6-deoxy-2-acetamido-D-glucose 4-reductase|note|COG1086 Predicted nucleoside-diphosphate sugar epimerases	4.2.1.115	-	Lachnospiraceae	29.6925	2349.29	22925.5	6420.02	-772.097	-2.73275	-79.1207	3.57094	1.4046e-185	-	0.0004863	-
gi|347530298|ref|NC_015977.1|:1607511-1608851|name|RHOM_07355|locus|RHOM_07355|product|MiaB-like tRNA modifying enzyme YliG|note|COG0621 2-methylthioadenine synthetase	2.-.-.-	b0835	Lachnospiraceae	10.1225	0.375	0.515	0.305	19.6553	1.22951	26.9933	1.68852	0.0233414	-	-	-
gi|347530298|ref|NC_015977.1|:1608848-1609390|name|RHOM_07360|locus|RHOM_07360|product|CDP-diacylglycerol--glycerol-3-phosphate 3-phosphatidyltransferase|note|COG0558 Phosphatidylglycerophosphate synthase	2.7.8.5	b1912	Lachnospiraceae	1.39	19.51	0.4675	0.0375	2.97326	520.267	-14.036	12.4667	-	-	0.0410121	-
gi|347530298|ref|NC_015977.1|:1794786-1795649|name|RHOM_08230|locus|RHOM_08230|product|5-keto-4-deoxyuronate isomerase|note|COG3717 5-keto 4-deoxyuronate isomerase	5.3.1.17	b2843	Lachnospiraceae	5.6375	7.92	19.41	743.267	-3.44302	-93.8469	-1.40488	-38.293	-	5.33569e-19	-	2.7861e-27
gi|347530298|ref|NC_015977.1|:2187178-2188086|name|pyrB|locus|RHOM_10045|product|aspartate carbamoyltransferase catalytic subunit|note|COG0540 Aspartate carbamoyltransferase%2C catalytic chain	2.1.3.2	b4245	Lachnospiraceae	1.5225	1.425	0.6375	7.865	2.38824	-5.5193	1.06842	-12.3373	-	-	-	0.0129012
gi|347530298|ref|NC_015977.1|:242457-244574|name|RHOM_01025|locus|RHOM_01025|product|elongation factor G|note|COG0480 Translation elongation factors %28GTPases%29	-	b3340	Lachnospiraceae	255.245	490.56	155.528	66.0825	1.64116	7.42345	-1.92192	2.35354	-	0	-	-
gi|347530298|ref|NC_015977.1|:2581533-2582987|name|RHOM_11860|locus|RHOM_11860|product|hypothetical protein|note|COG1488 Nicotinic acid phosphoribosyltransferase	6.3.4.21	-	Lachnospiraceae	3.6075	38.27	1.3325	0.75	2.70732	51.0267	-10.6085	1.77667	-	0.0492491	-	-
gi|347530298|ref|NC_015977.1|:2588772-2589575|name|RHOM_11885|locus|RHOM_11885|product|3-hydroxybutyryl-coA dehydratase|note|COG1024 Enoyl-CoA hydratase%2Fcarnithine racemase	4.2.1.55	b1393	Lachnospiraceae	37.55	809.545	1413.85	909.707	-37.6525	-1.12373	-21.5591	1.55418	-	-	0	-
gi|347530298|ref|NC_015977.1|:3043462-3044517|name|RHOM_14090|locus|RHOM_14090|product|hypothetical protein|note|COG3287 Uncharacterized conserved protein	-	-	Lachnospiraceae	41.015	1.825	1.6275	12.7625	25.2012	-6.99315	22.474	-7.84178	0.0382076	-	-	0.0390983
gi|347530298|ref|NC_015977.1|:3149714-3151243|name|RHOM_14650|locus|RHOM_14650|product|beta-glucuronidase	3.2.1.167	-	Lachnospiraceae	0.19	0.5375	1.93	0.2875	-10.1579	1.86957	-2.82895	6.71304	0.0368217	-	-	-
gi|347530298|ref|NC_015977.1|:374091-374702|name|RHOM_01690|locus|RHOM_01690|product|hypothetical protein	-	-	Lachnospiraceae	16.9525	0.1325	0.545	19.295	31.1055	-145.623	127.943	-35.4037	0.00708418	-	-	0.000528859
gi|347530298|ref|NC_015977.1|:495548-496237|name|RHOM_02285|locus|RHOM_02285|product|two-component system response regulator|note|COG0745 Response regulators consisting of a CheY-like receiver domain and a winged-helix DNA-binding domain	-	b0399;b2079	Lachnospiraceae	9.355	17.9525	0.8325	6.4475	11.2372	2.78441	-1.91903	-7.74474	-	-	-	0.0249179
gi|347530298|ref|NC_015977.1|:498209-499651|name|RHOM_02305|locus|RHOM_02305|product|hypothetical protein|note|COG0442 Prolyl-tRNA synthetase	6.1.1.15	-	Lachnospiraceae	2.2	55.805	17.1475	35.3325	-7.79432	1.57942	-25.3659	-2.0605	-	-	0.0149409	-
gi|347530298|ref|NC_015977.1|:538894-539772|name|RHOM_02490|locus|RHOM_02490|product|glmZ%28sRNA%29-inactivating NTPase|note|COG1660 Predicted P-loop-containing kinase	-	b3205	Lachnospiraceae	49.4175	3.8425	1.4925	0.255	33.1106	15.0686	12.8608	5.85294	0.0250564	-	-	-
gi|347530298|ref|NC_015977.1|:558889-559644|name|RHOM_02585|locus|RHOM_02585|product|putative ATPase involved in cell division|note|COG2884 Predicted ATPase involved in cell division	-	b3463	Lachnospiraceae	27.7875	6.13	0.9825	1.1075	28.2824	5.53499	4.53303	-1.12723	0.0173151	-	-	-
gi|347530298|ref|NC_015977.1|:649061-650101|name|RHOM_02990|locus|RHOM_02990|product|oligopeptide%2Fdipeptide ABC transporter ATPase|note|COG4608 ABC-type oligopeptide transport system%2C ATPase component	3.6.3.-	b1247	Lachnospiraceae	0.5775	8.1725	18.865	1.205	-32.6667	6.78216	-14.1515	15.6556	0.0121424	-	-	-
gi|347530298|ref|NC_015977.1|:663388-664269|name|RHOM_03045|locus|RHOM_03045|product|inner-membrane translocator|note|COG0559 Branched-chain amino acid ABC-type transport system%2C permease components	-	b3457	Lachnospiraceae	0.6525	0.3175	0.365	83.79	1.78767	-263.906	2.05512	-229.562	-	0.014725	-	-
gi|347530298|ref|NC_015977.1|:666151-666861|name|RHOM_03060|locus|RHOM_03060|product|ABC transporter-like protein|note|COG0410 ABC-type branched-chain amino acid transport systems%2C ATPase component	-	b3454	Lachnospiraceae	0.505	0.255	14.0175	0.8175	-27.7574	-3.20588	1.98039	17.1468	0.00366368	-	-	-
gi|347530298|ref|NC_015977.1|:917589-919100|name|RHOM_04240|locus|RHOM_04240|product|carboxypeptidase Taq|note|COG2317 Zn-dependent carboxypeptidase	3.4.17.19	-	Lachnospiraceae	0.2275	0.1725	4.0475	0.855	-17.7912	-4.95652	1.31884	4.73392	0.0122847	-	-	-
gi|347530298|ref|NC_015977.1|:960348-961196|name|RHOM_04445|locus|RHOM_04445|product|thymidylate synthase|note|COG0207 Thymidylate synthase	2.1.1.45	-	Lachnospiraceae	0.73	14.52	2.59	52.9425	-3.54795	-3.64618	-19.8904	-20.4411	-	-	-	0.00789351
gi|347530298|ref|NC_015977.1|:962816-964537|name|RHOM_04460|locus|RHOM_04460|product|acetolactate synthase%2C large subunit%2C biosynthetic type|note|COG0028 Thiamine pyrophosphate-requiring enzymes %5Bacetolactate synthase%2C pyruvate dehydrogenase %28cytochrome%29%2C glyoxylate carboligase%2C phosphonopyruvate decarboxylase%5D	2.2.1.6	b0077	Lachnospiraceae	14.1475	0.1425	0.245	0.2475	57.7449	-1.73684	99.2807	-1.0102	0.00366368	-	-	-
gi|347530298|ref|NC_015977.1|:970720-971904|name|RHOM_04495|locus|RHOM_04495|product|aldo%2Fketo reductase|note|COG1453 Predicted oxidoreductases of the aldo%2Fketo reductase family	-	-	Lachnospiraceae	0.6125	23.905	38.405	27.11	-62.702	-1.13407	-39.0286	1.41664	0.00589438	-	0.00385634	-
gi|347530298|ref|NC_015977.1|:c1166356-1164518|name|RHOM_05330|locus|RHOM_05330|product|GTP-binding protein TypA|note|COG1217 Predicted membrane GTPase involved in stress response	-	b3871	Lachnospiraceae	1.0175	14.33	0.955	0.4675	1.06545	30.6524	-14.0835	2.04278	-	-	0.049509	-
gi|347530298|ref|NC_015977.1|:c1369445-1368345|name|RHOM_06190|locus|RHOM_06190|product|chorismate synthase|note|COG0082 Chorismate synthase	4.2.3.5	b2329	Lachnospiraceae	0.6825	16.8625	2.2425	0.0375	-3.28571	449.667	-24.707	59.8	-	-	0.00493393	-
gi|347530298|ref|NC_015977.1|:c1432573-1431533|name|RHOM_06470|locus|RHOM_06470|product|hypothetical protein	-	-	Lachnospiraceae	1.96	0.4875	0.1475	0.315	13.2881	1.54762	4.02051	-2.13559	0.0363095	-	-	-
gi|347530298|ref|NC_015977.1|:c1675498-1674482|name|RHOM_07700|locus|RHOM_07700|product|rod shape-determining protein MreB|note|COG1077 Actin-like ATPase involved in cell morphogenesis	-	b3251	Lachnospiraceae	0.425	80.535	176.075	52.71	-414.294	1.52789	-189.494	3.34045	0.00118224	-	0.000163752	-
gi|347530298|ref|NC_015977.1|:c1707973-1707245|name|RHOM_07835|locus|RHOM_07835|product|hypothetical protein|note|COG0217 Uncharacterized conserved protein	-	b1864	Lachnospiraceae	2.025	19.7125	2.6	2.9075	-1.28395	6.77988	-9.73457	-1.11827	-	-	0.0356208	-
gi|347530298|ref|NC_015977.1|:c1799358-1798906|name|RHOM_08260|locus|RHOM_08260|product|NUDIX hydrolase|note|COG0494 NTP pyrophosphohydrolases including oxidative damage repair enzymes	-	-	Lachnospiraceae	6.69	76.225	57.63	47.085	-8.61435	1.61888	-11.3939	1.22396	-	-	0.0405456	-
gi|347530298|ref|NC_015977.1|:c1810436-1809153|name|RHOM_08310|locus|RHOM_08310|product|gamma-glutamyl phosphate reductase|note|COG0014 Gamma-glutamyl phosphate reductase	1.2.1.41	b0243	Lachnospiraceae	2.33	72.1075	0.3025	0.0325	7.70248	2218.69	-30.9474	9.30769	-	-	0.01678	-
gi|347530298|ref|NC_015977.1|:c1818582-1817263|name|RHOM_08360|locus|RHOM_08360|product|rnfC%2FnqrF|note|COG4656 Predicted NADH:ubiquinone oxidoreductase%2C subunit RnfC	-	b1629	Lachnospiraceae	15.02	6.905	1.155	1.5775	13.0043	4.37718	2.17524	-1.3658	0.045514	-	-	-
gi|347530298|ref|NC_015977.1|:c1849849-1846889|name|RHOM_08495|locus|RHOM_08495|product|translation initiation factor IF-2|note|COG0532 Translation initiation factor 2 %28IF-2%3B GTPase%29	-	b3168	Lachnospiraceae	2.7025	58.49	91.765	24.1775	-33.9556	2.41919	-21.6429	3.79547	-	-	0.0490131	-
gi|347530298|ref|NC_015977.1|:c1875033-1873627|name|RHOM_08595|locus|RHOM_08595|product|argininosuccinate lyase|note|COG0165 Argininosuccinate lyase	4.3.2.1	b3960	Lachnospiraceae	1.9475	44.6775	40.8	25.0825	-20.9499	1.78122	-22.9409	1.62663	0.0361786	-	0.0129664	-
gi|347530298|ref|NC_015977.1|:c1884188-1882641|name|RHOM_08645|locus|RHOM_08645|product|ABC transporter-like protein|note|COG3845 ABC-type uncharacterized transport systems%2C ATPase components	-	b2149	Lachnospiraceae	1.0875	0.385	33.39	36.06	-30.7034	-93.6623	2.82468	-1.07996	0.0196248	-	-	-
gi|347530298|ref|NC_015977.1|:c1927211-1926318|name|RHOM_08835|locus|RHOM_08835|product|geranyltranstransferase|note|COG0142 Geranylgeranyl pyrophosphate synthase	2.5.1.29	b0421	Lachnospiraceae	18.8125	0.53	0.7225	0.815	26.0381	-1.53774	35.4953	-1.12803	-	-	0.0447173	-
gi|347530298|ref|NC_015977.1|:c1951843-1950728|name|recA|locus|RHOM_08945|product|recombinase A|note|COG0468 RecA%2FRadA recombinase	-	b2699	Lachnospiraceae	1.31	31.03	3.355	2.015	-2.56107	15.3995	-23.687	1.66501	-	-	0.00737996	-
gi|347530298|ref|NC_015977.1|:c1956627-1955464|name|RHOM_08965|locus|RHOM_08965|product|hypothetical protein|note|COG1015 Phosphopentomutase	5.4.2.7	b4383	Lachnospiraceae	1.5425	21.51	46.465	20.025	-30.1232	1.07416	-13.9449	2.32035	0.0234657	-	-	-
gi|347530298|ref|NC_015977.1|:c1986361-1984574|name|argS|locus|RHOM_09110|product|arginyl-tRNA synthetase|note|COG0018 Arginyl-tRNA synthetase	6.1.1.19	b1876	Lachnospiraceae	57.6425	1.885	1.1825	23.2975	48.7463	-12.3594	30.5796	-19.7019	0.0175625	-	-	0.0119573
gi|347530298|ref|NC_015977.1|:c2006059-2004317|name|RHOM_09200|locus|RHOM_09200|product|peptidoglycan glycosyltransferase|note|COG0768 Cell division protein FtsI%2Fpenicillin-binding protein 2	-	-	Lachnospiraceae	2.775	0.1075	0.71	0.15	3.90845	-1.39535	25.814	4.73333	-	-	0.0286136	-
gi|347530298|ref|NC_015977.1|:c2010240-2009806|name|RHOM_09220|locus|RHOM_09220|product|hypothetical protein|note|COG2001 Uncharacterized protein conserved in bacteria	-	-	Lachnospiraceae	2.0875	19.34	46.2525	22.7625	-22.1569	-1.17696	-9.26467	2.03196	0.0242106	-	-	-
gi|347530298|ref|NC_015977.1|:c2094465-2092972|name|RHOM_09645|locus|RHOM_09645|product|glutamate synthase%2C small subunit|note|COG0493 NADPH-dependent glutamate synthase beta chain and related oxidoreductases	1.4.1.14	b3213	Lachnospiraceae	0.2875	2.4925	3.95	0.16	-13.7391	15.5781	-8.66957	24.6875	0.0271191	-	0.038023	-
gi|347530298|ref|NC_015977.1|:c2118319-2117420|name|RHOM_09720|locus|RHOM_09720|product|ABC transporter ATP binding protein|note|COG1131 ABC-type multidrug transport system%2C ATPase component	-	b0794	Lachnospiraceae	2.31	19.1925	39.2825	38.1625	-17.0054	-1.98841	-8.30844	1.02935	0.0350481	-	-	-
gi|347530298|ref|NC_015977.1|:c2161677-2160313|name|RHOM_09925|locus|RHOM_09925|product|hypothetical protein|note|COG2848 Uncharacterized conserved protein	-	-	Lachnospiraceae	3.9625	672.608	2348.84	695.197	-592.767	-1.03359	-169.743	3.37866	4.42256e-05	-	0	-
gi|347530298|ref|NC_015977.1|:c2184330-2182093|name|RHOM_10025|locus|RHOM_10025|product|primosomal protein N %28replication factor Y%29 - superfamily II helicase|note|COG1198 Primosomal protein N%27 %28replication factor Y%29 - superfamily II helicase	3.6.4.-	b3935	Lachnospiraceae	0.6275	16.585	25.2275	9.66	-40.2032	1.71687	-26.4303	2.61154	0.0122423	-	0.00708778	-
gi|347530298|ref|NC_015977.1|:c2361712-2359472|name|RHOM_10905|locus|RHOM_10905|product|ATP-dependent DNA helicase PcrA|note|COG0210 Superfamily I DNA and RNA helicases	3.6.4.12	b3813	Lachnospiraceae	1.1475	28.995	55.09	19.3225	-48.0087	1.50058	-25.268	2.85108	0.0218539	-	0.0142664	-
gi|347530298|ref|NC_015977.1|:c2377125-2375275|name|RHOM_10965|locus|RHOM_10965|product|hypothetical protein	-	-	Lachnospiraceae	0.79	51.07	0.8875	1.5775	-1.12342	32.374	-64.6456	-1.77746	-	-	0.0051884	-
gi|347530298|ref|NC_015977.1|:c2410911-2409253|name|RHOM_11120|locus|RHOM_11120|product|putative manganese-dependent inorganic pyrophosphatase|note|COG1227 Inorganic pyrophosphatase%2Fexopolyphosphatase	3.6.1.1	-	Lachnospiraceae	0.5025	0.4125	22.7725	5.7025	-45.3184	-13.8242	1.21818	3.99342	0.0124979	-	-	-
gi|347530298|ref|NC_015977.1|:c2435088-2433661|name|RHOM_11205|locus|RHOM_11205|product|cysteinyl-tRNA synthetase|note|COG0215 Cysteinyl-tRNA synthetase	6.1.1.16	b0526	Lachnospiraceae	42.39	16.3975	1.3025	0.8325	32.5451	19.6967	2.58515	1.56456	0.0262326	-	-	-
gi|347530298|ref|NC_015977.1|:c2444390-2443713|name|RHOM_11255|locus|RHOM_11255|product|uracil-DNA glycosylase|note|COG0692 Uracil DNA glycosylase	3.2.2.27	b2580	Lachnospiraceae	3.5675	199.183	4.5275	105.107	-1.2691	1.89504	-55.8325	-23.2154	-	-	0.0103984	0.00679564
gi|347530298|ref|NC_015977.1|:c2445198-2444437|name|RHOM_11260|locus|RHOM_11260|product|imidazole glycerol phosphate synthase subunit HisF|note|COG0107 Imidazoleglycerol-phosphate synthase	4.1.3.-	b2025	Lachnospiraceae	3.4025	108.458	306.918	90.395	-90.2035	1.19982	-31.8758	3.39529	0.0169694	-	-	-
gi|347530298|ref|NC_015977.1|:c2462115-2459938|name|RHOM_11335|locus|RHOM_11335|product|ribonuclease R|note|COG0557 Exoribonuclease R	3.1.13.1	b4179	Lachnospiraceae	0.97	155.438	1.8725	2.295	-1.93041	67.7288	-160.245	-1.22563	-	-	0.0200607	-
gi|347530298|ref|NC_015977.1|:c2723378-2721291|name|RHOM_12480|locus|RHOM_12480|product|excinuclease ABC subunit B|note|COG0556 Helicase subunit of the DNA excision repair complex	-	b0779	Lachnospiraceae	4.0675	38.3575	2.2125	0.6425	1.83842	59.7004	-9.43024	3.44358	-	0.0480505	-	-
gi|347530298|ref|NC_015977.1|:c281127-279514|name|RHOM_01205|locus|RHOM_01205|product|D-mannonate oxidoreductase|note|COG0246 Mannitol-1-phosphate%2Faltronate dehydrogenases	-	-	Lachnospiraceae	0.3475	0.4075	3.4125	3.1125	-9.82014	-7.63804	-1.17266	1.09639	0.0445601	-	-	-
gi|347530298|ref|NC_015977.1|:c2860222-2856674|name|RHOM_13135|locus|RHOM_13135|product|transcription-repair coupling factor|note|COG1197 Transcription-repair coupling factor %28superfamily II helicase%29	3.6.4.-	b1114	Lachnospiraceae	0.1575	1.255	3.39	0.7475	-21.5238	1.67893	-7.96825	4.53512	0.0150451	-	-	-
gi|347530298|ref|NC_015977.1|:c2863206-2862088|name|RHOM_13155|locus|RHOM_13155|product|ADP-glucose pyrophosphorylase|note|COG0448 ADP-glucose pyrophosphorylase	2.7.7.27	b3430	Lachnospiraceae	710.82	59.2325	203.163	65.8275	3.49878	-1.11134	12.0005	3.08629	-	-	0	-
gi|347530298|ref|NC_015977.1|:c298964-297528|name|RHOM_01305|locus|RHOM_01305|product|FAD-dependent oxidoreductase|note|COG0579 Predicted dehydrogenase	-	-	Lachnospiraceae	2.65	0.45	0.2225	2.12	11.9101	-4.71111	5.88889	-9.52809	0.0372402	-	-	0.00927691
gi|347530298|ref|NC_015977.1|:c3153557-3152166|name|RHOM_14660|locus|RHOM_14660|product|F-type H%2B-transporting ATPase subunit beta|note|COG0055 F0F1-type ATP synthase%2C beta subunit	3.6.3.14	b3732	Lachnospiraceae	0.505	8.4125	1.32	0.4	-2.61386	21.0312	-16.6584	3.3	-	-	0.0192095	-
gi|347530298|ref|NC_015977.1|:c3292690-3285005|name|RHOM_15365|locus|RHOM_15365|product|putative adenine-specific DNA methylase|note|COG0827 Adenine-specific DNA methylase	-	-	Lachnospiraceae	0.28	11.0775	0.4875	0.215	-1.74107	51.5233	-39.5625	2.26744	-	-	0.0136311	-
gi|347530298|ref|NC_015977.1|:c3309436-3307847|name|RHOM_15430|locus|RHOM_15430|product|putative conjugal transfer protein	5.99.1.2;2.7.7.-	-	Lachnospiraceae	0.4425	25.21	0.2625	0.06	1.68571	420.167	-56.9718	4.375	-	-	0.00126114	-
gi|347530298|ref|NC_015977.1|:c3332275-3331799|name|RHOM_15600|locus|RHOM_15600|product|hypothetical protein|note|COG3081 Nucleoid-associated protein	-	-	Lachnospiraceae	0.2925	0.6975	5.9625	7.87	-20.3846	-11.2832	-2.38462	-1.31992	0.0162139	-	-	-
gi|347530298|ref|NC_015977.1|:c3353684-3352692|name|RHOM_15740|locus|RHOM_15740|product|hypothetical protein|note|COG0655 Multimeric flavodoxin WrbA	-	-	Lachnospiraceae	0.355	48.8675	84.8525	23.565	-239.021	2.07373	-137.655	3.60079	0.00135205	-	0.000168111	-
gi|347530298|ref|NC_015977.1|:c3379040-3377139|name|RHOM_15865|locus|RHOM_15865|product|1%2C4-alpha-glucan branching protein|note|COG0296 1%2C4-alpha-glucan branching enzyme	2.4.1.18	b3432	Lachnospiraceae	66.76	5.43	2.43	3.79	27.4733	1.43272	12.2947	-1.55967	0.0474432	-	-	-
gi|347530298|ref|NC_015977.1|:c3420359-3418851|name|RHOM_16035|locus|RHOM_16035|product|F0F1 ATP synthase subunit alpha|note|COG0056 F0F1-type ATP synthase%2C alpha subunit	3.6.3.14	b3734	Lachnospiraceae	103.073	585.003	935.032	322.665	-9.0716	1.81303	-5.67564	2.89784	-	-	0	-
gi|347530298|ref|NC_015977.1|:c3580182-3579265|name|RHOM_16865|locus|RHOM_16865|product|stage 0 sporulation protein J|note|COG1475 Predicted transcriptional regulators	-	-	Lachnospiraceae	0.24	35.3075	45.24	44.035	-188.5	-1.24719	-147.115	1.02736	0.00118224	-	8.01196e-05	-
gi|347530298|ref|NC_015977.1|:c3589474-3588839|name|RHOM_16910|locus|RHOM_16910|product|putative RNA-binding protein Jag%2C SpoIIIJ-associated|note|COG1847 Predicted RNA-binding protein	-	-	Lachnospiraceae	0.4725	4.745	1.0075	1.0575	-2.13228	4.487	-10.0423	-1.04963	-	-	0.0189272	-
gi|347530298|ref|NC_015977.1|:c823981-823019|name|RHOM_03805|locus|RHOM_03805|product|2-dehydro-3-deoxyphosphogluconate aldolase%2F4-hydroxy-2-oxoglutarate aldolase|note|COG0800 2-keto-3-deoxy-6-phosphogluconate aldolase	4.1.3.16;4.1.2.14	-	Lachnospiraceae	2.5075	61.1025	5.2025	0.6575	-2.07478	92.9316	-24.3679	7.91255	-	-	0.0192095	-
gi|348025247|ref|NC_015873.1|:877950-879281|name|MELS_0754|locus|MELS_0754|product|flavodoxin%2Fnitric oxide synthase	-	b2710	Firmicutes	62.2425	35.295	24.955	341.207	2.49419	-9.6673	1.76349	-13.6729	-	-	-	2.72646e-80
gi|348025247|ref|NC_015873.1|:c2093135-2091717|name|MELS_1899|locus|MELS_1899|product|ATP synthase F1	3.6.3.14	b3732	Firmicutes	5.9225	0.0925	3.87	78.0325	1.53036	-843.595	64.027	-20.1634	-	0.000844851	0.0120384	-
gi|350268398|ref|NC_016048.1|:1005712-1005867|name|OBV_10730|locus|OBV_10730|product|hypothetical protein	-	-	Oscillospiraceae	0.9725	6.0325	10.2525	6.055	-10.5424	-1.00373	-6.20308	1.69323	0.0340455	-	0.039388	-
gi|350268398|ref|NC_016048.1|:1026835-1027638|name|OBV_10940|locus|OBV_10940|product|hypothetical protein	-	-	Oscillospiraceae	3.87	0.6275	2.6975	10.335	1.43466	-16.4701	6.16733	-3.83133	-	0.0249418	-	-
gi|350268398|ref|NC_016048.1|:118070-119269|name|ribBA|locus|OBV_01250|product|3%2C4-dihydroxy-2-butanone 4-phosphate synthase%2FGTP cyclohydrolase II|note|protein synonym:riboflavin biosynthesis protein RibBA	4.1.99.12;3.5.4.25	b1277	Oscillospiraceae	0.5	7.05	12.83	4.435	-25.66	1.58963	-14.1	2.8929	0.0104683	-	0.0114314	-
gi|350268398|ref|NC_016048.1|:1373585-1374457|name|OBV_14300|locus|OBV_14300|product|hypothetical protein	-	-	Oscillospiraceae	7.5575	0.1625	2.305	1.765	3.27874	-10.8615	46.5077	1.30595	-	0.0338448	0.0114838	-
gi|350268398|ref|NC_016048.1|:1793467-1794630|name|OBV_18830|locus|OBV_18830|product|hypothetical protein	-	-	Oscillospiraceae	0.4025	0.3525	2.25	0.0675	-5.59006	5.22222	1.14184	33.3333	-	-	-	0.0168951
gi|350268398|ref|NC_016048.1|:1799437-1799826|name|OBV_18910|locus|OBV_18910|product|hypothetical protein	-	-	Oscillospiraceae	33.345	3.1125	1.74	3.08	19.1638	1.01055	10.7133	-1.77011	0.0243522	-	-	-
gi|350268398|ref|NC_016048.1|:1853732-1854529|name|OBV_19570|locus|OBV_19570|product|putative transposase orfB for insertion sequence element	-	-	Oscillospiraceae	1.1775	0.815	0.2925	16.7325	4.02564	-20.5307	1.44479	-57.2051	-	-	-	0.00010336
gi|350268398|ref|NC_016048.1|:1978584-1979447|name|OBV_20900|locus|OBV_20900|product|hypothetical protein	-	-	Oscillospiraceae	5.2925	87.6675	9.57	8.6325	-1.80822	10.1555	-16.5645	1.1086	-	-	0.0306167	-
gi|350268398|ref|NC_016048.1|:235015-235686|name|OBV_02490|locus|OBV_02490|product|putative ABC transporter ATP-binding protein	3.6.3.-	b0495	Oscillospiraceae	0.8575	1.285	34.3475	1.1275	-40.0554	1.13969	-1.49854	30.4634	0.00507837	-	-	-
gi|350268398|ref|NC_016048.1|:245780-246730|name|gltX|locus|OBV_02590|product|glutamyl-tRNA synthetase|note|protein synonym:glutamate--tRNA ligase	6.1.1.-	b2400	Oscillospiraceae	0.2675	0.2575	0.3	1.7325	-1.1215	-6.72816	1.03883	-5.775	-	-	-	0.0289206
gi|350268398|ref|NC_016048.1|:28011-29897|name|OBV_00330|locus|OBV_00330|product|putative cadmium-transporting ATPase	3.6.3.3;3.6.3.5	b3469	Oscillospiraceae	1.2425	0.4075	0.2825	5.905	4.39823	-14.4908	3.04908	-20.9027	-	-	-	0.00367858
gi|350268398|ref|NC_016048.1|:354813-356534|name|ilvD|locus|OBV_03810|product|dihydroxy-acid dehydratase	4.2.1.9	b3771	Oscillospiraceae	0.655	8.465	0.7275	0.38	-1.11069	22.2763	-12.9237	1.91447	-	-	0.0217559	-
gi|350268398|ref|NC_016048.1|:3785904-3787130|name|arcA|locus|OBV_40230|product|arginine deiminase|note|protein synonym:arginine dihydrolase	3.5.3.6	-	Oscillospiraceae	7.21	0.11	1.0225	0.1925	7.05134	-1.75	65.5455	5.31169	-	-	0.00798528	-
gi|350268398|ref|NC_016048.1|:3863965-3864807|name|panB|locus|OBV_40920|product|3-methyl-2-oxobutanoate hydroxymethyltransferase|note|protein synonym:ketopantoate hydroxymethyltransferase	2.1.2.11	b0134	Oscillospiraceae	5.305	1.2025	0.3325	3.54	15.9549	-2.94387	4.41164	-10.6466	0.0428382	-	-	-
gi|350268398|ref|NC_016048.1|:3969249-3970547|name|hisD|locus|OBV_41980|product|histidinol dehydrogenase	1.1.1.23	b2020	Oscillospiraceae	1.4325	1.34	0.6525	3.1325	2.1954	-2.33769	1.06903	-4.80077	-	-	-	0.0483152
gi|350268398|ref|NC_016048.1|:4255427-4256602|name|OBV_45190|locus|OBV_45190|product|putative transposase for insertion sequence element	-	-	Oscillospiraceae	0.43	7.605	3.4125	2.5275	-7.93605	3.0089	-17.686	1.35015	-	-	0.00601946	-
gi|350268398|ref|NC_016048.1|:4314962-4317403|name|OBV_45730|locus|OBV_45730|product|hypothetical protein	-	-	Oscillospiraceae	0.5225	0.2875	0.2525	7.95	2.06931	-27.6522	1.81739	-31.4851	-	0.0354588	-	0.000628925
gi|350268398|ref|NC_016048.1|:581988-583418|name|OBV_06150|locus|OBV_06150|product|putative sodium%2Famino acid symporter	-	b0007	Oscillospiraceae	0.5575	10.73	2.12	1.4175	-3.80269	7.56966	-19.2466	1.49559	-	-	0.0145318	-
gi|350268398|ref|NC_016048.1|:860537-862507|name|OBV_09150|locus|OBV_09150|product|methyltransferase	2.1.1.72	-	Oscillospiraceae	0	0.0825	1.365	1.35	-1.365	-16.3636	-0.0825	1.01111	-	0.0160364	-	-
gi|350268398|ref|NC_016048.1|:886186-887700|name|OBV_09390|locus|OBV_09390|product|putative UmuC-like protein	-	-	Oscillospiraceae	0.435	0.62	3.12	0.445	-7.17241	1.39326	-1.42529	7.01124	0.0485147	-	-	-
gi|350268398|ref|NC_016048.1|:c1138722-1136152|name|mop|locus|OBV_12060|product|aldehyde oxidoreductase|note|protein synonym:molybdenum iron sulfur protein	1.17.1.4	b2868	Oscillospiraceae	16.635	0.265	0.625	0.3725	26.616	-1.40566	62.7736	1.67785	0.0327432	-	0.0429852	-
gi|350268398|ref|NC_016048.1|:c12716-12546|name|rpsT|locus|OBV_00110|product|hypothetical protein	-	-	Oscillospiraceae	18.145	31.24	4.59	27.59	3.95316	1.13229	-1.72169	-6.01089	-	-	-	0.0341886
gi|350268398|ref|NC_016048.1|:c1671184-1670153|name|OBV_17380|locus|OBV_17380|product|aldo-keto reductase	1.-.-.-	b0419	Oscillospiraceae	1.58	1.8275	1.02	7.18	1.54902	-3.92886	-1.15665	-7.03922	-	-	-	0.048302
gi|350268398|ref|NC_016048.1|:c2114245-2113076|name|OBV_22290|locus|OBV_22290|product|putative cation efflux protein	-	-	Oscillospiraceae	3.025	3.8525	68.4975	1.895	-22.6438	2.03298	-1.27355	36.1464	0.0193657	-	-	-
gi|350268398|ref|NC_016048.1|:c2132583-2131174|name|OBV_22430|locus|OBV_22430|product|putative aminopeptidase	3.4.11.-	-	Oscillospiraceae	830	42.395	104.405	22.2825	7.94981	1.90261	19.5778	4.68552	-	-	0	-
gi|350268398|ref|NC_016048.1|:c2772962-2771871|name|OBV_29370|locus|OBV_29370|product|isomerase	5.1.1.n1	-	Oscillospiraceae	0.8875	1.34	12.55	10.1575	-14.1408	-7.58022	-1.50986	1.23554	0.0298725	-	-	-
gi|350268398|ref|NC_016048.1|:c3233842-3228890|name|OBV_34310|locus|OBV_34310|product|putative cell division protein FtsK	-	-	Oscillospiraceae	0.07	0.1875	0.88	0.64	-12.5714	-3.41333	-2.67857	1.375	0.0410846	-	-	-
gi|350268398|ref|NC_016048.1|:c3547284-3546130|name|argC|locus|OBV_37600|product|N-acetyl-gamma-glutamyl-phosphate reductase	1.2.1.38	-	Oscillospiraceae	0.97	2.6625	0.095	0.555	10.2105	4.7973	-2.74485	-5.84211	0.0373772	-	-	-
gi|350268398|ref|NC_016048.1|:c3667080-3664432|name|OBV_38960|locus|OBV_38960|product|glycine cleavage T protein%2Fserine hydroxymethyltransferase|note|bifunctional protein%3B%7Eprotein synonym:aminomethyltransferase%2Fserine hydroxymethyltransferase	2.1.2.-	-	Oscillospiraceae	1.26	1.7575	45.6425	7.055	-36.2242	-4.01422	-1.39484	6.46953	0.0169694	-	-	-
gi|350268398|ref|NC_016048.1|:c3674231-3672810|name|OBV_39030|locus|OBV_39030|product|putative carbohydrate kinase	-	-	Oscillospiraceae	0.0825	0.9525	0.3525	0.04	-4.27273	23.8125	-11.5455	8.8125	-	-	0.0170698	-
gi|350268398|ref|NC_016048.1|:c3716759-3715989|name|fliR|locus|OBV_39500|product|flagellar biosynthetic protein FliR	-	-	Oscillospiraceae	39.88	0.7325	0.2925	0.2075	136.342	3.53012	54.4437	1.40964	-	-	0.046176	-
gi|350268398|ref|NC_016048.1|:c866765-866091|name|OBV_09180|locus|OBV_09180|product|hypothetical protein	-	-	Oscillospiraceae	0.3525	3.045	2.8	1.6525	-7.94326	1.84266	-8.6383	1.6944	-	-	0.0316875	-
gi|356698169|gb|EHI59720.1| hypothetical protein HMPREF9473_02214 [[Clostridium] hathewayi WAL-18680]	3.4.19.12;3.4.22.-	-	Clostridiaceae	17.4325	1.7675	1.05	2.205	16.6024	-1.24752	9.8628	-2.1	0.0211248	-	-	-
gi|357386972|ref|NC_016109.1|:3101070-3103769|name|adhE|locus|KSE_27680|product|putative aldehyde dehydrogenase%2Falcohol dehydrogenase|note|bifunctional protein	1.1.1.1;1.2.1.10	b1241	Actinobacteria	0.0825	0.65	0.11	0.04	-1.33333	16.25	-7.87879	2.75	-	-	0.0385036	-
gi|357397620|ref|NC_016111.1|:4816119-4817135|name|nusA|locus|SCAT_4486|product|transcription translation coupling factor involved in Rho-dependent transcription termination|note|Evidence 2a : Function of homologous gene experimentally demonstrated in an other organism%3B PubMedId : 12682299%2C 15978071%2C 16707701%2C 16946247%3B Product type f : factor	-	b3169	Actinobacteria	0.3125	0.4725	2.9875	6.8675	-9.56	-14.5344	-1.512	-2.29874	-	0.0293879	-	-
gi|357397620|ref|NC_016111.1|:c4553360-4550916|name|glgB|locus|SCAT_4252|product|1%2C4-alpha-glucan-branching protein	2.4.1.18	b3432	Actinobacteria	0.615	0.425	70.815	0.155	-115.146	2.74194	1.44706	456.871	0.00507837	-	-	-
gi|363616106|gb|EHL67560.1| hypothetical protein HMPREF1032_00476	-	-	Ruminococcaceae	2.815	54.095	10.44	4.9425	-3.7087	10.9449	-19.2167	2.11229	-	-	0.0163427	-
gi|365823354|ref|NC_014624.2|:642810-644780|name|ELI_0666|locus|ELI_0666|product|V-type H%28%2B%29-translocating pyrophosphatase	3.6.1.1	-	Eubacteriaceae	0.225	0.275	0.3	2.105	-1.33333	-7.65455	-1.22222	-7.01667	-	-	-	0.0299651
gi|365823354|ref|NC_014624.2|:c2258905-2257595|name|ELI_2443|locus|ELI_2443|product|hypothetical protein	-	b2872	Eubacteriaceae	0.4425	13.0175	0.1375	9.0875	3.21818	1.43246	-29.4181	-66.0909	-	-	0.00202193	-
gi|365823354|ref|NC_014624.2|:c3310632-3308797|name|ELI_3543|locus|ELI_3543|product|hypothetical protein	-	b0014	Eubacteriaceae	2.4775	0.095	0.045	0.5575	55.0556	-5.86842	26.0789	-12.3889	-	-	0.0280574	-
gi|365823354|ref|NC_014624.2|:c3348358-3346211|name|ELI_3601|locus|ELI_3601|product|bifunctional acetyl-CoA decarbonylase%2Fsynthase complex subunit alpha%2Fbeta	2.3.1.169	-	Eubacteriaceae	7.5425	0.1225	3.41	2.38	2.21188	-19.4286	61.5714	1.43277	-	0.0172942	0.0186809	-
gi|365823354|ref|NC_014624.2|:c3763671-3762478|name|ELI_4041|locus|ELI_4041|product|hypothetical protein	-	b3980	Eubacteriaceae	0.6625	11.645	1.6525	0.735	-2.49434	15.8435	-17.5774	2.2483	-	-	0.00818556	-
gi|365823354|ref|NC_014624.2|:c87258-86488|name|ELI_0086|locus|ELI_0086|product|putative transporter	-	-	Eubacteriaceae	4.34	0.3175	12.1325	6.475	-2.79551	-20.3937	13.6693	1.87375	-	0.013972	-	-
gi|371657417|gb|EHO22717.1| hypothetical protein HMPREF0995_05405	-	-	Lachnospiraceae	0.735	0.7725	36.9175	18.9925	-50.2279	-24.5858	-1.05102	1.94379	-	0.00291273	-	-
gi|371669096|gb|EHO34200.1| hypothetical protein HMPREF0995_02007	-	-	Lachnospiraceae	0.4725	2.9375	1.775	0.895	-3.75661	3.28212	-6.21693	1.98324	-	-	0.0342856	-
gi|371670198|gb|EHO35283.1| hypothetical protein HMPREF0995_00567	3.2.1.1;3.2.1.41	-	Lachnospiraceae	2143.05	206.967	174.72	199.025	12.2656	1.03991	10.3545	-1.13911	-	-	0	-
gi|372486701|ref|NC_016616.1|:3186018-3186605|name|Dsui_2979|locus|Dsui_2979|product|RnfABCDGE type electron transport complex subunit A|note|PFAM: Rnf-Nqr subunit%2C membrane protein%7ETIGRFAM: electron transport complex%2C RnfABCDGE type%2C A subunit	-	b1627	Proteobacteria	0.325	0.7075	2.405	0.14	-7.4	5.05357	-2.17692	17.1786	0.0448174	-	-	-
gi|372486701|ref|NC_016616.1|:c1628472-1627444|name|Dsui_1560|locus|Dsui_1560|product|glyceraldehyde-3-phosphate dehydrogenase%2C type I|note|PFAM: Glyceraldehyde 3-phosphate dehydrogenase%2C C-terminal domain%3B Glyceraldehyde 3-phosphate dehydrogenase%2C NAD binding domain%7ETIGRFAM: glyceraldehyde-3-phosphate dehydrogenase%2C type I	1.2.1.12	b2927	Proteobacteria	0.2975	0.1125	0.535	6.23	-1.79832	-55.3778	2.64444	-11.6449	-	0.000954564	-	0.0058927
gi|373225319|gb|EHP47653.1| sodium ion-translocating decarboxylase, beta subunit	4.1.1.70	-	Porphyromonadaceae	0.7175	7.52	2.065	0.23	-2.87805	32.6957	-10.4808	8.97826	-	-	0.0311601	-
gi|374290655|ref|NC_016622.1|:176855-179548|name|ppdK|locus|AZOLI_0181|product|pyruvate phosphate dikinase|note|Evidence 2a : Function of homologous gene experimentally demonstrated in an other organism%3B PubMedId : 9168612%3B Product type e : enzyme	2.7.9.1	-	Proteobacteria	1.0725	0.1875	0.77	14.4075	1.39286	-76.84	5.72	-18.711	-	0.0479448	-	0.0102036
gi|374294493|ref|NC_016627.1|:c3309562-3306923|name|Clocl_2838|locus|Clocl_2838|product|alanyl-tRNA synthetase|note|PFAM: DHHA1 domain%3B Threonyl and Alanyl tRNA synthetase second additional domain%3B tRNA synthetases class II %28A%29%7ETIGRFAM: alanine--tRNA ligase	6.1.1.7	b2697	Ruminococcaceae	2.6275	0.0825	3.445	1.2575	-1.31113	-15.2424	31.8485	2.73956	-	-	0.0299487	-
gi|374298386|ref|NC_016629.1|:1886706-1887284|name|Desaf_1698|locus|Desaf_1698|product|RnfABCDGE type electron transport complex subunit A|note|KEGG: dsa:Desal_1736 electron transport complex%2C RnfABCDGE type%2C A subunit%7ETIGRFAM: Electron transport complex%2C RnfA%7EPFAM: Electron transport complex%2C Rnf%2FNqr	-	b1627	Deltaproteobacteria	2.32	5.4	31.6425	3.34	-13.639	1.61677	-2.32759	9.4738	0.0266503	-	-	-
gi|374992780|ref|NC_016584.1|:2446769-2447704|name|Desor_2360|locus|Desor_2360|product|metal-dependent hydrolase|note|PFAM: Putative cyclase	-	-	Clostridia	7.9625	0.2275	0.695	1.36	11.4568	-5.97802	35	-1.95683	0.045514	-	-	-
gi|374998023|ref|NC_016585.1|:c391974-390349|name|groEL2|locus|AZOLI_p10389|product|large subunit of chaperonin GroESL|note|Evidence 2a : Function of homologous gene experimentally demonstrated in an other organism%3B PubMedId : 8097179%2C 8101485%2C 9285585%2C 10619429%2C 11407116%3B Product type f : factor	-	b4143	Proteobacteria	0.4575	0.4175	0.3175	7.2775	1.44094	-17.4311	1.09581	-22.9213	-	-	-	0.000741542
gi|374998886|ref|NC_016586.1|:634212-634883|name|deoC2|locus|AZOLI_p20637|product|2-deoxyribose-5-phosphate aldolase|note|Evidence 2a : Function of homologous gene experimentally demonstrated in an other organism%3B PubMedId : 8550462%2C 11065368%2C 12980976%3B Product type e : enzyme	4.1.2.4	-	Proteobacteria	1.23	0.2125	86.0925	179.44	-69.9939	-844.424	5.78824	-2.08427	0.00637357	-	-	-
gi|375253814|ref|NC_016610.1|:2149137-2149862|name|rprY|locus|BFO_2008|product|transcriptional regulatory protein RprY|note|identified by match to protein family HMM PF00072%3B match to protein family HMM PF00486	-	b0571	Porphyromonadaceae	10.4775	5.6875	2.165	22.295	4.83949	-3.92	1.8422	-10.2979	-	-	-	0.0202838
gi|375253814|ref|NC_016610.1|:2275946-2277475|name|BFO_2123|locus|BFO_2123|product|YmdA%2FYtgF family protein|note|identified by match to protein family HMM PF00013%3B match to protein family HMM PF01966%3B match to protein family HMM TIGR00277%3B match to protein family HMM TIGR03319	3.1.-.-	-	Porphyromonadaceae	3.4525	0.33	15.7775	29.005	-4.56988	-87.8939	10.4621	-1.83838	-	0.022333	-	-
gi|375253814|ref|NC_016610.1|:2725972-2727741|name|aspS|locus|BFO_2694|product|aspartate--tRNA ligase|note|identified by match to protein family HMM PF00152%3B match to protein family HMM PF01336%3B match to protein family HMM PF02938%3B match to protein family HMM TIGR00459	6.1.1.12	b1866	Porphyromonadaceae	0.19	1.7275	0.675	43.8275	-3.55263	-25.3705	-9.09211	-64.9296	-	-	0.0461502	0.00029637
gi|375253814|ref|NC_016610.1|:2838435-2839751|name|xylA|locus|BFO_2807|product|xylose isomerase|note|identified by match to protein family HMM PF01261%3B match to protein family HMM TIGR02630	5.3.1.5	b3565	Porphyromonadaceae	3.4375	22.925	1.175	12.055	2.92553	1.9017	-6.66909	-10.2596	-	-	-	0.0453051
gi|375253814|ref|NC_016610.1|:3344529-3347093|name|glgP|locus|BFO_3305|product|alpha-glucan phosphorylase|note|identified by match to protein family HMM PF00343%3B match to protein family HMM TIGR02094	2.4.1.1	-	Porphyromonadaceae	0.695	5.3225	0.6625	14.84	1.04906	-2.78816	-7.65827	-22.4	-	-	-	0.00607985
gi|375253814|ref|NC_016610.1|:651412-652374|name|prfB|locus|BFO_0594|product|peptide chain release factor 2|note|identified by match to protein family HMM PF00472%3B match to protein family HMM PF03462	-	ECOL-MG1-01-002827	Porphyromonadaceae	0.5575	96.9225	0.765	81.5275	-1.3722	1.18883	-173.852	-106.572	-	-	0.00109318	-
gi|375253814|ref|NC_016610.1|:729514-731421|name|dnaK|locus|BFO_0677|product|chaperone protein DnaK|note|identified by match to protein family HMM PF00012%3B match to protein family HMM TIGR02350	-	b0014	Porphyromonadaceae	19.44	489.345	7.5325	27.12	2.58082	18.0437	-25.1721	-3.6004	-	-	0	-
gi|375253814|ref|NC_016610.1|:c1040741-1039578|name|oadB|locus|BFO_0962|product|oxaloacetate decarboxylase subunit beta|note|identified by match to protein family HMM PF03977%3B match to protein family HMM TIGR01109	4.1.1.70	-	Porphyromonadaceae	0.1025	0.335	14.4825	2.775	-141.293	-8.28358	-3.26829	5.21892	0.000427317	-	-	-
gi|375253814|ref|NC_016610.1|:c1804896-1802938|name|gyrB|locus|BFO_1695|product|DNA gyrase subunit B|note|identified by match to protein family HMM PF00204%3B match to protein family HMM PF00986%3B match to protein family HMM PF01751%3B match to protein family HMM PF02518%3B match to protein family HMM TIGR01059	5.99.1.3	b3699	Porphyromonadaceae	0.265	11.0525	1.985	0.4225	-7.49057	26.1598	-41.7075	4.69822	-	-	0.00124038	-
gi|375253814|ref|NC_016610.1|:c248969-247485|name|proS|locus|BFO_0220|product|proline--tRNA ligase|note|identified by match to protein family HMM PF00587%3B match to protein family HMM PF03129%3B match to protein family HMM PF09180%3B match to protein family HMM TIGR00408	6.1.1.15	-	Porphyromonadaceae	33.015	40.495	1.22	0.3975	27.0615	101.874	-1.22656	3.06918	0.0314154	0.0275862	-	-
gi|375253814|ref|NC_016610.1|:c2574096-2572138|name|thrS|locus|BFO_2541|product|threonine--tRNA ligase|note|identified by match to protein family HMM PF00587%3B match to protein family HMM PF02824%3B match to protein family HMM PF03129%3B match to protein family HMM PF07973%3B match to protein family HMM TIGR00418	6.1.1.3	b1719	Porphyromonadaceae	0.0775	0.365	0.9975	0.4125	-12.871	-1.13014	-4.70968	2.41818	0.031287	-	-	-
gi|375253814|ref|NC_016610.1|:c2722556-2721618|name|trxB|locus|BFO_2691|product|thioredoxin-disulfide reductase|note|identified by match to protein family HMM PF00070%3B match to protein family HMM PF07992%3B match to protein family HMM TIGR01292	1.8.1.9	b0888	Porphyromonadaceae	4.4125	16.005	1.8575	31.7	2.3755	-1.98063	-3.6272	-17.0659	-	-	-	0.01486
gi|375253814|ref|NC_016610.1|:c3388841-3387156|name|BFO_3348|locus|BFO_3348|product|ChvD family ATP-binding protein|note|identified by match to protein family HMM PF00005%3B match to protein family HMM TIGR03719	-	b4391	Porphyromonadaceae	0.1825	15.135	1.3	1.0575	-7.12329	14.3121	-82.9315	1.22931	0.0491162	-	0.000847082	-
gi|375253814|ref|NC_016610.1|:c5078-4722|name|rplS|locus|BFO_0003|product|50S ribosomal protein L19|note|identified by match to protein family HMM PF01245%3B match to protein family HMM TIGR01024	-	b2606	Porphyromonadaceae	3.2275	2.98	5.47	410.285	-1.69481	-137.68	1.08305	-75.0064	-	0.036366	-	-
gi|375356399|ref|NC_016776.1|:2001117-2002034|name|BF638R_1716|locus|BF638R_1716|product|putative N-acetylneuraminate lyase	4.1.3.3	-	Bacteroidaceae	21.6625	2.7975	0.6775	0.0625	31.9742	44.76	7.74352	10.84	0.012148	-	-	-
gi|375356399|ref|NC_016776.1|:2774532-2775851|name|BF638R_2367|locus|BF638R_2367|product|putative xylose isomerase	5.3.1.5	b3565	Bacteroidaceae	0.47	224.757	0.0425	0.22	11.0588	1021.62	-478.207	-5.17647	-	0.00304214	-	-
gi|375356399|ref|NC_016776.1|:3002447-3004141|name|thiC|locus|BF638R_2549|product|thiamine biosynthesis protein ThiC	4.1.99.17	b3994	Bacteroidaceae	0.41	2.48	0.4	0.08	1.025	31	-6.04878	5	-	-	0.0342137	-
gi|375356399|ref|NC_016776.1|:c1101933-1098598|name|bgaM|locus|BF638R_0910|product|putative beta-galactosidase	3.2.1.23	b3076	Bacteroidaceae	2.9825	5.1075	2.7225	0.0825	1.0955	61.9091	-1.71249	33	-	0.0203964	-	0.0283143
gi|375356399|ref|NC_016776.1|:c2881222-2879177|name|htpG|locus|BF638R_2451|product|chaperone protein	-	b0473	Bacteroidaceae	1.39	1.475	0.2275	3.2225	6.10989	-2.18475	-1.06115	-14.1648	-	-	-	0.00306966
gi|375356399|ref|NC_016776.1|:c3254233-3253373|name|BF638R_2767|locus|BF638R_2767|product|putative sigma factor A	-	b3067	Bacteroidaceae	4.5575	71.7875	3.58	0.795	1.27304	90.2987	-15.7515	4.50314	-	0.0382792	0.0442856	-
gi|375356399|ref|NC_016776.1|:c3539436-3538879|name|BF638R_3025|locus|BF638R_3025|product|putative rubrerythrin-like protein	1.11.1.1	-	Bacteroidaceae	2.365	42.1725	26.605	74.1825	-11.2495	-1.75903	-17.8319	-2.78829	-	-	0.0198031	-
gi|375356399|ref|NC_016776.1|:c4364192-4362633|name|rprX|locus|BF638R_3709|product|two-component regulatory system%2C sensor kinase protein	2.7.13.3	b3911	Bacteroidaceae	9.1375	11.405	0.815	13.0375	11.2117	-1.14314	-1.24815	-15.9969	0.0462661	-	-	0.00515887
gi|375356399|ref|NC_016776.1|:c4630549-4629074|name|guaB|locus|BF638R_3931|product|putative inosine-5%27-monophosphate dehydrogenase	1.1.1.205	b2508	Bacteroidaceae	0.24	6.85	0.095	2.36	2.52632	2.90254	-28.5417	-24.8421	-	-	-	0.000256702
gi|375356399|ref|NC_016776.1|:c4760272-4758155|name|fusA|locus|BF638R_4043|product|putative translation elongation factor G	-	b3340	Bacteroidaceae	0.5275	6.695	1.565	1.3875	-2.96682	4.82523	-12.6919	1.12793	-	-	0.0322583	-
gi|375356399|ref|NC_016776.1|:c896827-894209|name|alaS|locus|BF638R_0731|product|putative alanyl-tRNA synthetase	6.1.1.7	b2697	Bacteroidaceae	2.1025	2.555	0.0875	0.0575	24.0286	44.4348	-1.21522	1.52174	-	0.0182842	-	-
gi|376294792|ref|NC_016803.1|:271574-272941|name|DND132_0240|locus|DND132_0240|product|asparaginyl-tRNA synthetase|note|TIGRFAM: asparaginyl-tRNA synthetase%7EKEGG: dsa:Desal_2707 asparaginyl-tRNA synthetase%7EPFAM: tRNA synthetase class II %28D K and N%29%3B nucleic acid binding OB-fold tRNA%2Fhelicase-type	6.1.1.22	b0930	Deltaproteobacteria	5.3375	1.465	0.3525	1.9425	15.1418	-1.32594	3.64334	-5.51064	0.0348168	-	-	-
gi|376294792|ref|NC_016803.1|:352274-353263|name|DND132_0317|locus|DND132_0317|product|ketol-acid reductoisomerase|note|TIGRFAM: ketol-acid reductoisomerase%7EKEGG: dvl:Dvul_1690 ketol-acid reductoisomerase%7EPFAM: Acetohydroxy acid isomeroreductase catalytic domain-containing protein%3B acetohydroxy acid isomeroreductase	1.1.1.86	b3774	Deltaproteobacteria	0.2625	0.0625	2.4175	0.2225	-9.20952	-3.56	4.2	10.8652	0.0240853	-	-	-
gi|376294792|ref|NC_016803.1|:3706291-3707745|name|DND132_3315|locus|DND132_3315|product|inosine-5%27-monophosphate dehydrogenase|note|SMART: CBS domain containing protein%7ETIGRFAM: inosine-5%27-monophosphate dehydrogenase%7EKEGG: dsa:Desal_1551 inosine-5%27-monophosphate dehydrogenase%7EPFAM: IMP dehydrogenase%2FGMP reductase%3B CBS domain containing protein	1.1.1.205	b2508	Deltaproteobacteria	0.415	0.86	27.1875	7.7075	-65.512	-8.96221	-2.07229	3.52741	0.00528167	-	-	-
gi|376294792|ref|NC_016803.1|:3786177-3786563|name|DND132_3393|locus|DND132_3393|product|50S ribosomal protein L7%2FL12|note|KEGG: dsa:Desal_1178 ribosomal protein L7%2FL12%7ETIGRFAM: ribosomal protein L7%2FL12%7EPFAM: Ribosomal protein L7%2FL12	-	b3986	Deltaproteobacteria	0.47	5.42	0.2825	0.82	1.66372	6.60976	-11.5319	-2.90265	-	-	0.0127875	-
gi|376294792|ref|NC_016803.1|:c3063383-3062457|name|DND132_2752|locus|DND132_2752|product|flagellin domain-containing protein|note|PFAM: flagellin domain protein%7EKEGG: dsa:Desal_3004 flagellin domain protein	-	b1923	Deltaproteobacteria	0.1675	1.45	0.265	1.73	-1.58209	-1.1931	-8.65672	-6.5283	-	-	-	0.0268356
gi|376294792|ref|NC_016803.1|:c3852692-3851805|name|DND132_3465|locus|DND132_3465|product|flagellin domain-containing protein|note|PFAM: flagellin domain protein%7EKEGG: dvm:DvMF_2950 flagellin domain protein	-	b1923	Deltaproteobacteria	10.81	1.3	0.2525	2.09	42.8119	-1.60769	8.31538	-8.27723	0.00594226	-	-	0.0242064
gi|379706264|ref|NC_016887.1|:c5949469-5947637|name|pckA|locus|NOCYR_5342|product|phosphoenolpyruvate carboxykinase|note|Evidence 2a : Function of homologous gene experimentally demonstrated in an other organism%3B Product type e : enzyme	4.1.1.32	-	Actinobacteria	0.235	8.765	1.145	4.3375	-4.87234	2.02075	-37.2979	-3.78821	-	-	0.00128983	-
gi|383452024|ref|NC_017030.1|:5213792-5214934|name|yngJ2|locus|COCOR_04188|product|acyl-CoA dehydrogenase	1.3.8.1	-	Deltaproteobacteria	0.315	1.0875	3.07	0.1025	-9.74603	10.6098	-3.45238	29.9512	0.0404742	-	-	-
gi|383752828|ref|NC_017068.1|:c1798587-1797505|name|gmd|locus|SELR_17260|product|putative GDP-mannose 4%2C6-dehydratase	4.2.1.47	b2053	Firmicutes	0.755	9.385	44.61	7.4425	-59.0861	1.261	-12.4305	5.99395	0.00454054	-	0.0173961	-
gi|383752828|ref|NC_017068.1|:c1939257-1938115|name|rpoD|locus|SELR_18810|product|putative RNA polymerase sigma factor RpoD	-	b3067	Firmicutes	6.3825	1.845	6.32	453.337	1.00989	-245.711	3.45935	-71.7306	-	-	-	0.0291096
gi|383752828|ref|NC_017068.1|:c2650420-2649296|name|SELR_25060|locus|SELR_25060|product|putative iron ABC transporter ATP-binding protein	3.6.3.30	b0262	Firmicutes	2.19	3.755	0.1625	1.3775	13.4769	2.72595	-1.71461	-8.47692	0.0475598	-	-	-
gi|383760688|ref|NC_017078.1|:12266-14215|name|SELR_pSRC100110|locus|SELR_pSRC100110|product|putative hybrid sensor histidine kinase and receiver	2.7.13.3;3.1.3.-	b2786	Firmicutes	0.67	12.3275	0.85	1.445	-1.26866	8.53114	-18.3993	-1.7	-	-	0.0123954	-
gi|383760955|ref|NC_017079.1|:2302243-2303241|name|CLDAP_18310|locus|CLDAP_18310|product|putative ABC transporter ATP-binding protein	-	b1247	Bacteria	0.7775	0.23	10.5425	3.71	-13.5595	-16.1304	3.38043	2.84164	0.0271324	-	-	-
gi|383760955|ref|NC_017079.1|:822734-824365|name|groL|locus|CLDAP_06600|product|60 kDa chaperonin	-	b4143	Bacteria	0.42	0.485	4.7475	8.89	-11.3036	-18.3299	-1.15476	-1.87256	0.0430712	0.040143	-	-
gi|383760955|ref|NC_017079.1|:c2844252-2843146|name|CLDAP_22740|locus|CLDAP_22740|product|putative ABC transporter ATP-binding protein	3.6.3.-	b1318	Bacteria	0.905	0.1725	27.5	5.1425	-30.3867	-29.8116	5.24638	5.34759	0.00793169	0.0100273	-	-
gi|383765075|ref|NC_017080.1|:1451298-1453190|name|dnaK|locus|PSMK_12310|product|chaperone protein DnaK|note|protein synonym:heat shock protein Hsp70	-	b0014	Bacteria	0.055	0.095	0.125	0.7	-2.27273	-7.36842	-1.72727	-5.6	-	-	-	0.0260032
gi|383775170|ref|NC_017093.1|:644650-648540|name|rpoC|locus|AMIS_5950|product|putative RNA polymerase subunit beta%27	2.7.7.6	b3988	Actinobacteria	0.1375	1.5625	0.5875	0.25	-4.27273	6.25	-11.3636	2.35	-	-	0.0256139	-
gi|383775170|ref|NC_017093.1|:8238310-8239545|name|fliC|locus|AMIS_76190|product|putative flagellin domain protein	-	b1923	Actinobacteria	36.55	2.99	0.405	0.1125	90.2469	26.5778	12.2241	3.6	0.00448119	-	-	-
gi|384196195|ref|NC_017218.1|:608498-611089|name|clpC|locus|HMPREF9228_0514|product|negative regulator of genetic competence ClpC%2FMecB	-	b2592	Actinobacteria	0.375	2.78	0.1225	0.07	3.06122	39.7143	-7.41333	1.75	-	-	0.0482078	-
gi|384430208|ref|NC_017272.1|:1296221-1297561|name|Ththe16_1341|locus|Ththe16_1341|product|glutamine synthetase%2C type I|note|KEGG: glnA%3B glutamine synthetase%2C type I%7ETIGRFAM: Glutamine synthetase type I%7EPFAM: Glutamine synthetase%2C catalytic region%3B Glutamine synthetase%2C beta-Grasp	6.3.1.2	b3870	Bacteria	1.28	0.0675	0.23	0.0175	5.56522	3.85714	18.963	13.1429	-	-	0.0466519	-
gi|385795588|ref|NC_017454.1|:42484-44394|name|dnaK|locus|KN400_0034|product|chaperone protein DnaK	-	b0014	Deltaproteobacteria	0.205	0.4075	0.175	17.6325	1.17143	-43.2699	-1.9878	-100.757	-	-	-	4.90114e-05
gi|385839818|ref|NC_017481.1|:704164-707589|name|pycA|locus|HN6_00580|product|pyruvate carboxylase	6.4.1.1	b3256	Bacilli	1.2575	0.7475	0.0925	0.2625	13.5946	2.84762	1.68227	-2.83784	0.038113	-	-	-
gi|385839818|ref|NC_017481.1|:c1484523-1483579|name|rpoA|locus|HN6_01184|product|DNA-directed RNA polymerase subunit alpha %28RNAP subunit alpha%29 %28Transcriptase subunit alpha%29 %28RNA polymerase subunit alpha%29	2.7.7.6	b3295	Bacilli	11.1675	4.07	0.3975	1.915	28.0943	2.12533	2.74386	-4.81761	0.0125201	-	-	-
gi|386003090|ref|NC_017528.1|:811925-812293|name|rplN|locus|MRGA423_04450|product|50S ribosomal protein L14|note|COG0093 Ribosomal protein L14	-	b3310	Actinobacteria	0.2625	1.7875	0.89	0.3825	-3.39048	4.6732	-6.80952	2.3268	-	-	0.0228639	-
gi|386335008|ref|NC_017575.1|:c291905-290316|name|RSPO_m00256|locus|RSPO_m00256|product|flavoprotein%2C mediates positive aerotactic responses%3B signal transducer	-	b3072	Proteobacteria	0.23	2.14	0.875	0.875	-3.80435	2.44571	-9.30435	0	-	-	0.0121507	-
gi|386345755|ref|NC_017583.1|:1938601-1942188|name|Spith_1722|locus|Spith_1722|product|pyruvate ferredoxin%2Fflavodoxin oxidoreductase|note|PFAM: domain%3B Domain of unknown function%3B Pyruvate ferredoxin%2Fflavodoxin oxidoreductase%3B Thiamine pyrophosphate enzyme%2C C-terminal TPP binding domain%7ETIGRFAM: pyruvate:ferredoxin %28flavodoxin%29 oxidoreductase%2C homodimeric%7ECOGs: COG0674 Pyruv…	1.2.7.-	b1378	Bacteria	2.35	2.3325	0.065	0.0475	36.1538	49.1053	1.0075	1.36842	-	0.0256217	-	-
gi|386359470|ref|NC_017587.1|:328205-328972|name|TtJL18_0375|locus|TtJL18_0375|product|methionine aminopeptidase|note|PFAM: Metallopeptidase family M24%7ETIGRFAM: methionine aminopeptidase%2C type I	3.4.11.18	b0168	Bacteria	0.4575	0.2625	3.705	4.1975	-8.09836	-15.9905	1.74286	-1.13293	-	0.0204999	-	-
gi|386578980|ref|NC_017618.1|:625681-626535|name|SSUJS14_0600|locus|SSUJS14_0600|product|hypothetical protein	-	-	Bacilli	0.1375	110.612	0.3175	15.81	-2.30909	6.99636	-804.455	-49.7953	-	-	-	0.000150507
gi|386583127|ref|NC_017620.1|:c1058135-1057818|name|SSUD9_1059|locus|SSUD9_1059|product|hypothetical protein	-	-	Bacilli	1.8875	1.075	73.7575	0.43	-39.0768	2.5	1.75581	171.529	0.00890871	-	-	0.00961144
gi|386866198|ref|NC_017834.1|:241091-243241|name|BANAN_01040|locus|BANAN_01040|product|Unusual protein kinase|note|COG0661 Predicted unusual protein kinase	-	-	Actinobacteria	0.145	35.01	0	0.565	0.145	61.9646	-241.448	0.565	-	0.0480505	-	-
gi|386866198|ref|NC_017834.1|:c99825-98359|name|BANAN_00445|locus|BANAN_00445|product|penicillin binding protein transpeptidase|note|COG0768 Cell division protein FtsI%2Fpenicillin-binding protein 2	-	b0084	Actinobacteria	0.4975	9.42	0.015	0.2575	33.1667	36.5825	-18.9347	-17.1667	-	0.0443839	-	-
gi|387131618|ref|NC_017860.1|:290561-291868|name|PIN17_0280|locus|PIN17_0280|product|inositol-3-phosphate synthase	5.5.1.4	-	Bacteroidales	2.67	114.638	1.91	2.305	1.39791	49.7343	-42.9354	-1.20681	-	-	0.0202928	-
gi|387131618|ref|NC_017860.1|:337056-337802|name|fabG|locus|PIN17_0326|product|3-oxoacyl-ACP reductase	1.1.1.100	b1093	Bacteroidales	0.3325	16.565	0.8475	0.425	-2.54887	38.9765	-49.8195	1.99412	-	-	0.00101986	-
gi|387132089|ref|NC_017861.1|:81676-82989|name|engA|locus|PIN17_A0081|product|ribosome-associated GTPase EngA	-	b2511	Bacteroidales	10.4575	254.865	2.8175	109.31	3.71162	2.33158	-24.3715	-38.7968	-	-	-	0.00352389
gi|387132089|ref|NC_017861.1|:986744-987934|name|tuf|locus|PIN17_A0957|product|translation elongation factor Tu	-	b3339;b3980	Bacteroidales	0.9475	11.9525	2.2	13.865	-2.3219	-1.16001	-12.6148	-6.30227	-	-	0.0265388	-
gi|387151873|ref|NC_017310.1|:3146905-3150552|name|Deval_2796|locus|Deval_2796|product|pyruvate ferredoxin%2Fflavodoxin oxidoreductase|note|KEGG: dde:Dde_3237 pyruvate:ferredoxin %28flavodoxin%29 oxidoreductase%7ETIGRFAM: pyruvate ferredoxin%2Fflavodoxin oxidoreductase%7EPFAM: pyruvate flavodoxin%2Fferredoxin oxidoreductase domain protein%3B Pyruvate%2Fketoisovalerate oxidoreductase%2C catalytic …	1.2.7.-	b1378	Deltaproteobacteria	4.0675	0.785	0.275	1.045	14.7909	-1.33121	5.18153	-3.8	0.0315155	-	-	-
gi|387789281|ref|NC_017770.1|:523238-527512|name|Solca_0424|locus|Solca_0424|product|DNA-directed RNA polymerase subunit beta%27%27|note|PFAM: RNA polymerase Rpb1%2C domain 2%3B RNA polymerase Rpb1%2C domain 4%3B RNA polymerase Rpb1%2C domain 1%3B RNA polymerase Rpb1%2C domain 5%3B RNA polymerase Rpb1%2C domain 3	2.7.7.6	b3988	Bacteria	0.0375	1.26	0.065	0.285	-1.73333	4.42105	-33.6	-4.38462	-	-	0.00429661	-
gi|389867183|ref|NC_017960.1|:c1894691-1893747|name|fcl|locus|HMPREF0351_11944|product|GDP-L-fucose synthase	1.1.1.271	b2052	Bacilli	1.2475	31.36	2.6175	1.3425	-2.0982	23.3594	-25.1383	1.94972	-	-	0.0127444	-
gi|390945347|ref|NC_018011.1|:128544-129266|name|Alfi_0104|locus|Alfi_0104|product|Zn-dependent hydrolase	-	-	Rikenellaceae	0.2725	3.0725	0.2125	8.6225	1.28235	-2.80635	-11.2752	-40.5765	-	-	0.0153214	-
gi|390945347|ref|NC_018011.1|:1352140-1356390|name|Alfi_1237|locus|Alfi_1237|product|alpha-glucan phosphorylase|note|PFAM: Carbohydrate phosphorylase%3B Glycogen synthase%3B Protein of unknown function %28DUF3417%29%7ETIGRFAM: alpha-glucan phosphorylases	2.4.1.1	-	Rikenellaceae	47.9275	196.507	42.38	67.8525	1.1309	2.8961	-4.1001	-1.60105	-	-	0	-
gi|390945347|ref|NC_018011.1|:1588184-1590448|name|Alfi_1439|locus|Alfi_1439|product|cell division protein FtsI%2Fpenicillin-binding protein 2|note|PFAM: Penicillin binding protein transpeptidase domain%3B Penicillin-binding Protein dimerisation domain%3B PASTA domain	-	-	Rikenellaceae	0.3475	4.845	1.6275	1.2475	-4.68345	3.88377	-13.9424	1.30461	-	-	0.0202928	-
gi|390945347|ref|NC_018011.1|:1756062-1756715|name|Alfi_1570|locus|Alfi_1570|product|endonuclease III|note|PFAM: HhH-GPD superfamily base excision DNA repair protein%3B Iron-sulfur binding domain of endonuclease III%7ETIGRFAM: endonuclease III	4.2.99.18	-	Rikenellaceae	11.0425	2.6975	0.45	0.76	24.5389	3.54934	4.09361	-1.68889	0.0121954	-	-	-
gi|390945347|ref|NC_018011.1|:178528-178839|name|Alfi_0154|locus|Alfi_0154|product|50S ribosomal protein L21|note|PFAM: Ribosomal prokaryotic L21 protein%7ETIGRFAM: ribosomal protein L21	-	-	Rikenellaceae	64.47	8.595	2.79	21.9925	23.1075	-2.55876	7.50087	-7.88262	0.0347368	-	-	0.0313655
gi|390945347|ref|NC_018011.1|:1868137-1869435|name|Alfi_1656|locus|Alfi_1656|product|fucose permease|note|PFAM: Major Facilitator Superfamily	-	-	Rikenellaceae	2.435	1.68	0.1925	0.03	12.6494	56	1.4494	6.41667	0.0306682	-	-	-
gi|390945347|ref|NC_018011.1|:187137-188375|name|Alfi_0161|locus|Alfi_0161|product|Zn-dependent peptidase|note|PFAM: Peptidase M16 inactive domain%3B Insulinase %28Peptidase family M16%29	3.4.24.-	-	Rikenellaceae	0.23	0.4775	4.1725	4.11	-18.1413	-8.60733	-2.07609	1.01521	0.0161431	-	-	-
gi|390945347|ref|NC_018011.1|:1876297-1876905|name|Alfi_1663|locus|Alfi_1663|product|xylanase%2Fchitin deacetylase|note|PFAM: Polysaccharide deacetylase%7Emanually curated	-	-	Rikenellaceae	20.6075	1.0875	4.845	43.6675	4.25335	-40.154	18.9494	-9.0129	-	0.0300757	-	-
gi|390945347|ref|NC_018011.1|:1922085-1922390|name|Alfi_1702|locus|Alfi_1702|product|30S ribosomal protein S10|note|PFAM: Ribosomal protein S10p%2FS20e%7ETIGRFAM: ribosomal protein S10%2C bacterial%2Forganelle	-	b3321	Rikenellaceae	3.9025	18.06	2.215	0.445	1.76185	40.5843	-4.6278	4.97753	-	0.0233102	-	-
gi|390945347|ref|NC_018011.1|:1927270-1927635|name|Alfi_1713|locus|Alfi_1713|product|50S ribosomal protein L14|note|PFAM: Ribosomal protein L14p%2FL23e%7ETIGRFAM: ribosomal protein L14%2C bacterial%2Forganelle	-	b3310	Rikenellaceae	4.1275	2.4025	2.2425	16.12	1.84058	-6.70968	1.718	-7.18841	-	-	-	0.0356221
gi|390945347|ref|NC_018011.1|:2339672-2341132|name|Alfi_2079|locus|Alfi_2079|product|Na%2B antiporter NhaC|note|PFAM: Na%2B%2FH%2B antiporter family%7ETIGRFAM: Na%2B%2FH%2B antiporter NhaC	-	-	Rikenellaceae	0.4375	0.1625	0.4375	9.325	1	-57.3846	2.69231	-21.3143	-	-	-	0.00179196
gi|390945347|ref|NC_018011.1|:2630631-2632019|name|Alfi_2343|locus|Alfi_2343|product|asparaginyl-tRNA synthetase|note|PFAM: tRNA synthetases class II %28D%2C K and N%29%3B OB-fold nucleic acid binding domain%7ETIGRFAM: asparaginyl-tRNA synthetase	6.1.1.22	b0930	Rikenellaceae	26.3075	528.748	5.5975	7.4125	4.69987	71.3319	-20.0987	-1.32425	-	-	0	-
gi|390945347|ref|NC_018011.1|:2685180-2686514|name|Alfi_2384|locus|Alfi_2384|product|hypothetical protein	-	-	Rikenellaceae	11.22	8.84	0.585	0.1875	19.1795	47.1467	1.26923	3.12	0.0292156	-	-	-
gi|390945347|ref|NC_018011.1|:2852331-2852960|name|Alfi_2522|locus|Alfi_2522|product|hypothetical protein	-	-	Rikenellaceae	32.6275	17.925	1.1225	49.44	29.0668	-2.75816	1.82022	-44.0445	0.0147728	-	-	0.00120346
gi|390945347|ref|NC_018011.1|:2885798-2886928|name|Alfi_2554|locus|Alfi_2554|product|galactokinase|note|PFAM: Galactokinase galactose-binding signature%3B GHMP kinases C terminal%3B GHMP kinases N terminal domain%7ETIGRFAM: galactokinase	2.7.1.6	b0757	Rikenellaceae	145.657	515.56	61.22	89.3725	2.37925	5.76866	-3.53954	-1.45986	-	-	0	-
gi|390945347|ref|NC_018011.1|:3162847-3163611|name|Alfi_2793|locus|Alfi_2793|product|amidohydrolase|note|PFAM: Carbon-nitrogen hydrolase	3.5.-.-	b0219	Rikenellaceae	44.1475	14.8075	1.1625	11.0825	37.9763	1.33612	2.98143	-9.53333	0.0161431	-	-	-
gi|390945347|ref|NC_018011.1|:3214371-3216290|name|Alfi_2845|locus|Alfi_2845|product|chaperone protein DnaK|note|PFAM: Hsp70 protein%7ETIGRFAM: chaperone protein DnaK	-	b0014	Rikenellaceae	425.168	646.81	66.2625	325.365	6.41641	1.98795	-1.52131	-4.91024	-	-	-	0
gi|390945347|ref|NC_018011.1|:3264110-3265456|name|Alfi_2885|locus|Alfi_2885|product|hypothetical protein|note|PFAM: Tetratricopeptide repeat	-	-	Rikenellaceae	16.095	22.2175	1.07	10.5275	15.0421	2.11043	-1.3804	-9.83879	-	-	-	0.0401669
gi|390945347|ref|NC_018011.1|:3267866-3269227|name|Alfi_2888|locus|Alfi_2888|product|pseudouridine synthase family protein|note|PFAM: RNA pseudouridylate synthase%3B S4 domain%7ETIGRFAM: pseudouridine synthase	5.4.99.22	b4022	Rikenellaceae	0.4225	0.93	0.265	2.8525	1.59434	-3.0672	-2.20118	-10.7642	-	-	-	0.0107917
gi|390945347|ref|NC_018011.1|:3276933-3278198|name|Alfi_2895|locus|Alfi_2895|product|adenylosuccinate synthetase|note|PFAM: Adenylosuccinate synthetase%7ETIGRFAM: adenylosuccinate synthase	6.3.4.4	b4177	Rikenellaceae	14.085	11.2775	0.9125	6.3575	15.4356	1.77389	1.24895	-6.96712	0.0448071	-	-	-
gi|390945347|ref|NC_018011.1|:3287026-3287580|name|Alfi_2904|locus|Alfi_2904|product|rubrerythrin|note|PFAM: Rubrerythrin	1.11.1.1	-	Rikenellaceae	3714.31	1855.14	326.22	1770.95	11.3859	1.04754	2.00217	-5.42868	-	-	-	0
gi|390945347|ref|NC_018011.1|:3594948-3597104|name|Alfi_3171|locus|Alfi_3171|product|N-acetyl-beta-hexosaminidase|note|PFAM: Glycosyl hydrolase family 20%2C catalytic domain	3.2.1.52	-	Rikenellaceae	0.4825	0.6275	0.0725	0.5525	6.65517	1.13575	-1.30052	-7.62069	-	-	-	0.016853
gi|390945347|ref|NC_018011.1|:435820-437454|name|Alfi_0385|locus|Alfi_0385|product|PSP1-like protein|note|PFAM: PSP1 C-terminal conserved region	-	b1372	Rikenellaceae	71.6825	910.115	137.305	73.715	-1.91546	12.3464	-12.6965	1.86265	-	-	0	-
gi|390945347|ref|NC_018011.1|:572901-573590|name|Alfi_0498|locus|Alfi_0498|product|antimicrobial peptide ABC transporter ATPase|note|PFAM: ABC transporter	3.6.3.-	b0879	Rikenellaceae	3.6375	43.9975	10.27	18.94	-2.82337	2.32299	-12.0955	-1.84421	-	-	0.0446567	-
gi|390945347|ref|NC_018011.1|:633036-635324|name|Alfi_0556|locus|Alfi_0556|product|signal transduction histidine kinase|note|PFAM: Histidine kinase-%2C DNA gyrase B-%2C and HSP90-like ATPase%3B Response regulator receiver domain%3B His Kinase A %28phosphoacceptor%29 domain	2.7.13.3	b2370	Rikenellaceae	0.89	11.7975	0.5025	3.1575	1.77114	3.73634	-13.2556	-6.28358	-	-	0.0369	-
gi|390945347|ref|NC_018011.1|:c1017081-1014778|name|Alfi_0937|locus|Alfi_0937|product|outer membrane receptor for ferrienterochelin and colicins|note|PFAM: TonB-dependent Receptor Plug Domain%3B TonB dependent receptor	-	b2155	Rikenellaceae	4.0175	3.5	0.3	2.335	13.3917	1.49893	1.14786	-7.78333	0.0423778	-	-	0.0300798
gi|390945347|ref|NC_018011.1|:c1130913-1129195|name|Alfi_1061|locus|Alfi_1061|product|urease subunit alpha|note|PFAM: Urease alpha-subunit%2C N-terminal domain%3B Amidohydrolase family%7ETIGRFAM: urease%2C alpha subunit	3.5.1.5	-	Rikenellaceae	26.1	1151.04	59.175	378.322	-2.26724	3.04248	-44.1011	-6.39328	-	-	0.00923694	0
gi|390945347|ref|NC_018011.1|:c163788-162703|name|Alfi_0137|locus|Alfi_0137|product|RnfABCDGE type electron transport complex subunit B|note|PFAM: Putative Fe-S cluster%7ETIGRFAM: electron transport complex%2C RnfABCDGE type%2C B subunit	-	b1628	Rikenellaceae	5.7825	1.3925	0.46	8.9125	12.5707	-6.40036	4.1526	-19.375	0.0406073	-	-	0.00373271
gi|390945347|ref|NC_018011.1|:c1677750-1676887|name|Alfi_1506|locus|Alfi_1506|product|phosphoserine phosphatase|note|manually curated	-	-	Rikenellaceae	443.942	28.04	7.6825	157.097	57.7862	-5.60262	15.8325	-20.4487	-	-	-	0.0222615
gi|390945347|ref|NC_018011.1|:c172565-171093|name|Alfi_0146|locus|Alfi_0146|product|GH3 auxin-responsive promoter-binding protein|note|PFAM: GH3 auxin-responsive promoter	-	-	Rikenellaceae	1.73	12.5875	17.68	28.385	-10.2197	-2.25501	-7.27601	-1.60549	-	-	0.0477874	-
gi|390945347|ref|NC_018011.1|:c173978-172638|name|Alfi_0147|locus|Alfi_0147|product|K%2B transport system%2C NAD-binding component|note|PFAM: TrkA-N domain%3B TrkA-C domain	-	b3290	Rikenellaceae	1.2825	1.39	0.5825	3.655	2.20172	-2.6295	-1.08382	-6.27468	-	-	-	0.0373387
gi|390945347|ref|NC_018011.1|:c1768142-1766094|name|Alfi_1579|locus|Alfi_1579|product|subtilisin-like serine protease|note|PFAM: Bacterial Ig-like domain %28group 2%29%3B Subtilase family	-	-	Rikenellaceae	0.0625	0.315	0.1	7.1675	-1.6	-22.754	-5.04	-71.675	-	-	-	6.15877e-05
gi|390945347|ref|NC_018011.1|:c1896088-1894790|name|Alfi_1677|locus|Alfi_1677|product|argininosuccinate lyase|note|PFAM: Lyase%7ETIGRFAM: argininosuccinate lyase	4.3.2.1	b3960	Rikenellaceae	60.42	7.0275	1.865	2.91	32.3968	2.41495	8.59765	-1.56032	0.0271191	-	-	-
gi|390945347|ref|NC_018011.1|:c1899081-1898125|name|Alfi_1680|locus|Alfi_1680|product|ornithine carbamoyltransferase|note|PFAM: Aspartate%2Fornithine carbamoyltransferase%2C carbamoyl-P binding domain%3B Aspartate%2Fornithine carbamoyltransferase%2C Asp%2FOrn binding domain	2.1.3.9	-	Rikenellaceae	0.4525	13.4875	2.1375	2.32	-4.72376	5.81358	-29.8066	-1.08538	-	-	0.00284833	-
gi|390945347|ref|NC_018011.1|:c1914099-1913014|name|Alfi_1695|locus|Alfi_1695|product|peptide chain release factor 1|note|PFAM: PCRF domain%3B RF-1 domain%7ETIGRFAM: peptide chain release factor 1	-	b1211	Rikenellaceae	144.143	539.425	29.7075	49.91	4.85206	10.808	-3.7423	-1.68005	-	-	0	-
gi|390945347|ref|NC_018011.1|:c2195671-2194763|name|Alfi_1960|locus|Alfi_1960|product|DNA-binding domain-containing protein	-	-	Rikenellaceae	55.6375	1.2525	1.37	82.7825	40.6113	-66.0938	44.4212	-60.4252	-	0.0462581	-	-
gi|390945347|ref|NC_018011.1|:c2510058-2509354|name|Alfi_2238|locus|Alfi_2238|product|succinate dehydrogenase%2Ffumarate reductase cytochrome b subunit%2C b558 family|note|TIGRFAM: succinate dehydrogenase %28or fumarate reductase%29 cytochrome b subunit%2C b558 family	-	-	Rikenellaceae	3.58	4.6475	1.1225	8.1	3.18931	-1.74287	-1.29818	-7.21604	-	-	-	0.0408716
gi|390945347|ref|NC_018011.1|:c2622203-2620818|name|Alfi_2335|locus|Alfi_2335|product|hypothetical protein|note|PFAM: Acetyltransferase %28GNAT%29 family%3B Uncharacterized conserved protein %28DUF2156%29	-	-	Rikenellaceae	4.3675	0.2125	2.565	10.645	1.70273	-50.0941	20.5529	-4.1501	-	0.00596723	-	-
gi|390945347|ref|NC_018011.1|:c2670701-2668590|name|Alfi_2371|locus|Alfi_2371|product|dipeptidyl aminopeptidase%2Facylaminoacyl peptidase|note|PFAM: Prolyl oligopeptidase family%3B WD40-like Beta Propeller Repeat	3.4.14.-	-	Rikenellaceae	10.0875	13.3725	0.5325	1.4125	18.9437	9.46726	-1.32565	-2.65258	0.0299422	-	-	-
gi|390945347|ref|NC_018011.1|:c2859378-2857303|name|Alfi_2529|locus|Alfi_2529|product|excinuclease ABC subunit B|note|PFAM: Helicase conserved C-terminal domain%3B UvrB%2FuvrC motif%3B Type III restriction enzyme%2C res subunit%3B Ultra-violet resistance protein B%7ETIGRFAM: excinuclease ABC%2C B subunit	-	b0779	Rikenellaceae	1.1	22.6225	1.76	5.225	-1.6	4.32967	-20.5659	-2.96875	-	-	0.0167951	-
gi|390945347|ref|NC_018011.1|:c2890230-2889001|name|Alfi_2557|locus|Alfi_2557|product|transcriptional regulator%2Fsugar kinase|note|PFAM: ROK family	-	b2550	Rikenellaceae	511.425	267.742	57.5525	534.435	8.88623	-1.99608	1.91014	-9.28604	-	0	-	0
gi|390945347|ref|NC_018011.1|:c2976106-2974040|name|Alfi_2641|locus|Alfi_2641|product|Kef-type K%2B transport system membrane protein|note|PFAM: Sodium%2Fhydrogen exchanger family	-	-	Rikenellaceae	1.645	0.63	0.0925	0.3875	17.7838	1.62581	2.61111	-4.18919	0.0150451	-	-	0.044864
gi|390945347|ref|NC_018011.1|:c2987282-2984748|name|Alfi_2651|locus|Alfi_2651|product|outer membrane receptor protein|note|PFAM: TonB-dependent Receptor Plug Domain%3B TonB dependent receptor	-	-	Rikenellaceae	2.05	3.1175	0.215	1.7375	9.53488	1.79424	-1.52073	-8.0814	-	-	-	0.021821
gi|390945347|ref|NC_018011.1|:c329498-326301|name|Alfi_0307|locus|Alfi_0307|product|SusC%2FRagA family TonB-linked outer membrane protein|note|PFAM: TonB-dependent Receptor Plug Domain%3B TonB dependent receptor%7ETIGRFAM: TonB-dependent outer membrane receptor%2C SusC%2FRagA subfamily%2C signature region%3B TonB-linked outer membrane protein%2C SusC%2FRagA family	-	-	Rikenellaceae	15.2775	0.0625	0.6525	2.3375	23.4138	-37.4	244.44	-3.58238	0.0478068	-	-	-
gi|390945347|ref|NC_018011.1|:c3399276-3398704|name|Alfi_3008|locus|Alfi_3008|product|dTDP-4-dehydrorhamnose 3%2C5-epimerase|note|PFAM: dTDP-4-dehydrorhamnose 3%2C5-epimerase%7ETIGRFAM: dTDP-4-dehydrorhamnose 3%2C5-epimerase	5.1.3.13	b2038	Rikenellaceae	2.74	8.03	2.185	17.4225	1.254	-2.16968	-2.93066	-7.97368	-	-	-	0.047582
gi|390945347|ref|NC_018011.1|:c3451289-3450102|name|Alfi_3051|locus|Alfi_3051|product|aspartate%2Ftyrosine%2Faromatic aminotransferase|note|PFAM: Aminotransferase class I and II	2.6.1.83	b2379	Rikenellaceae	1.19	1.8275	0.56	7.755	2.125	-4.2435	-1.53571	-13.8482	-	-	-	0.00844489
gi|390945347|ref|NC_018011.1|:c3510381-3508537|name|Alfi_3092|locus|Alfi_3092|product|glucosamine--fructose-6-phosphate aminotransferase|note|PFAM: SIS domain%3B Glutamine amidotransferases class-II%7ETIGRFAM: glucosamine--fructose-6-phosphate aminotransferase %28isomerizing%29	2.6.1.16	b3729	Rikenellaceae	1.19	159.13	0.2775	2.8175	4.28829	56.4791	-133.723	-10.1532	-	-	0.0258213	-
gi|390945347|ref|NC_018011.1|:c507115-506282|name|Alfi_0435|locus|Alfi_0435|product|hypothetical protein|note|PFAM: Protein of unknown function %28DUF2764%29	-	-	Rikenellaceae	17.93	1.445	0.435	0.8425	41.2184	1.71513	12.4083	-1.93678	0.00589438	-	-	-
gi|390945347|ref|NC_018011.1|:c659833-658460|name|Alfi_0586|locus|Alfi_0586|product|ATPase %28AAA%2B superfamily%29|note|PFAM: Archaeal ATPase%3B Archaea bacterial proteins of unknown function	-	-	Rikenellaceae	0.785	13.415	2.695	2.485	-3.43312	5.39839	-17.0892	1.08451	-	-	0.0121507	-
gi|390945347|ref|NC_018011.1|:c938239-936722|name|Alfi_0882|locus|Alfi_0882|product|hypothetical protein|note|PFAM: Domain of unknown function %28DUF1735%29%3B Glycosyl hydrolases family 18	3.2.1.96	-	Rikenellaceae	0	0.5075	0.5175	5.885	-0.5175	-11.5961	-0.5075	-11.372	-	-	-	0.0233661
gi|390945347|ref|NC_018011.1|:c945528-942121|name|Alfi_0886|locus|Alfi_0886|product|SusC%2FRagA family TonB-linked outer membrane protein|note|PFAM: TonB-dependent Receptor Plug Domain%3B TonB dependent receptor%7ETIGRFAM: TonB-dependent outer membrane receptor%2C SusC%2FRagA subfamily%2C signature region%3B TonB-linked outer membrane protein%2C SusC%2FRagA family	-	-	Rikenellaceae	1.4025	49.4425	1.48	2.15	-1.05526	22.9965	-35.2531	-1.4527	-	-	0.0247581	-
gi|392377157|ref|NC_016594.1|:c388234-386405|name|aspS|locus|AZOBR_p130143|product|aspartyl-tRNA synthetase|note|Evidence 2a : Function of homologous gene experimentally demonstrated in an other organism%3B PubMedId : 10562565%2C 10873442%2C 1885548%2C 1944398%3B Product type e : enzyme	6.1.1.12	b1866	Proteobacteria	0.8175	0.6225	0.3	2.17	2.725	-3.48594	1.31325	-7.23333	-	-	-	0.0346808
gi|392379715|ref|NC_016596.1|:c132128-131722|name|AZOBR_p430001|locus|AZOBR_p430001|product|hypothetical protein|note|Evidence 5 : No homology to any previously reported sequences	-	-	Proteobacteria	1.32	2.9075	0.965	5.4075	1.36788	-1.85985	-2.20265	-5.60363	-	-	-	0.0386723
gi|392380513|ref|NC_016617.1|:2236206-2237258|name|rluD|locus|AZOBR_150074|product|pseudouridine synthase|note|Evidence 2a : Function of homologous gene experimentally demonstrated in an other organism%3B PubMedId : 11087118%2C 11453071%2C 14501142%2C 14659742%3B Product type e : enzyme	5.4.99.23	b2594	Proteobacteria	0.235	0.205	2.4325	0.09	-10.3511	2.27778	1.14634	27.0278	0.0218807	-	-	-
gi|392391692|ref|NC_018017.1|:1516612-1517892|name|Desde_1505|locus|Desde_1505|product|seryl-tRNA synthetase|note|PFAM: Seryl-tRNA synthetase N-terminal domain%3B tRNA synthetase class II core domain %28G%2C H%2C P%2C S and T%29%7ETIGRFAM: seryl-tRNA synthetase	6.1.1.11	b0893	Clostridia	4.45	444.393	0.6075	12.4625	7.3251	35.6584	-99.8635	-20.5144	-	-	-	0.00284867
gi|392391692|ref|NC_018017.1|:c3551960-3550800|name|Desde_3548|locus|Desde_3548|product|flagellin%2Fflagellar hook associated protein|note|PFAM: Bacterial flagellin N-terminal helical region%3B Bacterial flagellin C-terminal helical region	-	b1923	Clostridia	1.0675	30.4875	0.2275	0.4275	4.69231	71.3158	-28.5597	-1.87912	-	-	0.007772	-
gi|392391692|ref|NC_018017.1|:c759841-758474|name|Desde_0730|locus|Desde_0730|product|pyridoxal-phosphate dependent TrpB-like protein|note|PFAM: Pyridoxal-phosphate dependent enzyme%7ETIGRFAM: pyridoxal-phosphate dependent TrpB-like enzyme	4.2.1.20	-	Clostridia	0.1625	7.7575	0.3525	0.14	-2.16923	55.4107	-47.7385	2.51786	-	-	0.00045055	-
gi|392671059|gb|EIY64535.1| hypothetical protein HMPREF1069_02064	-	-	Bacteroidaceae	91.2225	2193.7	58.8275	363.998	1.55068	6.02668	-24.0478	-6.18754	-	-	0	-
gi|393198727|ref|NC_018065.1|:c3359440-3358628|name|SSIL_3280|locus|SSIL_3280|product|flagellin	-	b1923	Bacilli	0.7425	0.5725	11.61	34.3	-15.6364	-59.9127	1.29694	-2.95435	0.0337702	-	-	-
gi|397668839|ref|NC_018142.1|:c43016-41889|name|HMPREF9154_0041|locus|HMPREF9154_0041|product|putative 6-phosphofructokinase isozyme 1	2.7.1.11	b3916	Actinobacteria	0.8075	124.528	2.735	41.165	-3.387	3.02508	-154.214	-15.0512	-	-	0.00175067	0.0246926
gi|402770565|ref|NC_018485.1|:c1734512-1732617|name|dnaK|locus|BN69_1687|product|Chaperone protein DnaK%2C Heat shock 70 kDa protein %28HSP70%29	-	b0014	Proteobacteria	0.3025	2.4975	0.0525	0.1075	5.7619	23.2326	-8.2562	-2.04762	-	-	0.0481046	-
gi|406916710|gb|EKD55665.1| hypothetical protein ACD_59C00078G0005	-	-	Bacteria	76.04	32.9925	1.71	1.26	44.4678	26.1845	2.30477	1.35714	0.00976476	-	-	-
gi|408355363|ref|NC_018704.1|:c1963181-1962087|name|AXY_18880|locus|AXY_18880|product|flagellin	-	b1923	Bacilli	0.455	0.3275	0.4575	3.08	-1.00549	-9.40458	1.38931	-6.73224	-	-	-	0.0417947
gi|408500253|ref|NC_018720.1|:856669-857823|name|BAST_0629|locus|BAST_0629|product|recA protein	-	b2699	Actinobacteria	0.1675	74.995	0.2225	1.1625	-1.32836	64.5118	-447.731	-5.22472	-	0.0426725	-	-
gi|409101468|ref|NC_018866.1|:c1610265-1608631|name|groL|locus|DHBDCA_p1600|product|Heat shock protein 60 family chaperone GroEL	-	b4143	Clostridia	0.38	4.035	0.44	2.9525	-1.15789	1.36664	-10.6184	-6.71023	-	-	0.0450062	-
gi|409101468|ref|NC_018866.1|:c2491700-2490768|name|DHBDCA_p2443|locus|DHBDCA_p2443|product|Transcriptional regulator%2C DeoR family	-	-	Clostridia	0.54	0.45	8.7175	1.8825	-16.1435	-4.18333	1.2	4.63081	0.0158076	-	-	-
gi|409101468|ref|NC_018866.1|:c2876469-2875105|name|DHBDCA_p2801|locus|DHBDCA_p2801|product|Citrate synthase %28si%29	2.3.3.1	b0333	Clostridia	1.745	18.0775	1.2	0.175	1.45417	103.3	-10.3596	6.85714	-	0.0237299	-	-
gi|409131816|ref|NC_018870.1|:c2607756-2604193|name|rpoC|locus|Tph_c25920|product|DNA-directed RNA polymerase subunit beta%27	2.7.7.6	b3988	Clostridia	0.14	0.1875	0.0375	0.23	3.73333	-1.22667	-1.33929	-6.13333	-	-	-	0.021952
gi|409228822|gb|EKN21706.1| hypothetical protein HMPREF1075_02341	-	-	Porphyromonadaceae	611.048	724.395	1996	7147.48	-3.26652	-9.86683	-1.1855	-3.58091	-	0	-	0
gi|410731267|ref|NC_019386.1|:1341112-1342245|name|Theos_1394|locus|Theos_1394|product|ATPase component of ABC-type sugar transporter|note|PFAM: ABC transporter%3B TOBE domain	3.6.3.19	b4035	Bacteria	1.5275	35.655	7.935	15.3775	-5.19476	2.31865	-23.3421	-1.93793	-	-	0.0123926	-
gi|410731267|ref|NC_019386.1|:358063-359073|name|Theos_0399|locus|Theos_0399|product|ABC-type dipeptide%2Foligopeptide%2Fnickel transport system%2C permease component|note|PFAM: Binding-protein-dependent transport system inner membrane component	-	b3543	Bacteria	0.4225	0.76	5.39	27.5775	-12.7574	-36.2862	-1.79882	-5.11642	-	0.0289477	-	-
gi|410731267|ref|NC_019386.1|:c789901-789158|name|Theos_0842|locus|Theos_0842|product|ABC-type polar amino acid transport system%2C ATPase component|note|PFAM: ABC transporter	-	b3271	Bacteria	3.6275	1.5925	0.5075	4.0075	7.14778	-2.51648	2.27786	-7.89655	-	-	-	0.0134461
gi|428223461|ref|NC_019703.1|:4410751-4413411|name|GEI7407_3618|locus|GEI7407_3618|product|ATP-dependent chaperone ClpB|note|PFAM: AAA domain %28Cdc48 subfamily%29%3B C-terminal%2C D2-small domain%2C of ClpB protein%3B Clp amino terminal domain%3B ATPase family associated with various cellular activities %28AAA%29%7ETIGRFAM: ATP-dependent chaperone ClpB%7ECOGs: COG0542 ATPase with chaperone activ…	-	b2592	Bacteria	0.635	0.0925	0.115	1.1925	5.52174	-12.8919	6.86486	-10.3696	-	0.0305692	-	-
gi|429187803|gb|EKY28707.1| LPXTG-motif protein cell wall anchor domain protein	3.2.1.35	-	Clostridiaceae	8.6925	1.1725	0.3925	1.365	22.1465	-1.16418	7.41365	-3.47771	0.0398648	-	-	-
[truncated: 2,543 more rows]
