# Supplementary material for: Perilipin-2 modulates dietary fat-induced microbial global gene expression profiles in the mouse intestine
Source: Microbiome. 2017 Sep 6;5:117. doi: 10.1186/s40168-017-0327-x (PMC5588750; doi:10.1186/s40168-017-0327-x)
Supplement: Supplementary file 5 — Breakdown of genomes, transcripts, and average RPKM per taxon across all samples. (XLSX 17 kb) [file 40168_2017_327_MOESM5_ESM.xlsx]

## Sheet: 1
Supplemental Table 4: Breakdown of genomes, transcripts and average RPKM per taxon across all samples
					All 200,007 transcripts								3,777 Transcripts displaying significant differential expression								Enrichment of sig. transcripts
					Number of transcripts assigned to taxon				Average RPKM				Number of transcripts assigned to taxon				Average RPKM				q-values
Taxon	Strains with genomes assigned to taxon	Transcripts represented in genomes	Strains represented in non-redundant protein database	Transcripts represented in protein nr	Plin2-HF	Plin2-LF	WT-HF	WT-LF	Plin2-HF	Plin2-LF	WT-HF	WT-LF	Plin2-HF	Plin2-LF	WT-HF	WT-LF	Plin2-HF	Plin2-LF	WT-HF	WT-LF	Geno-HF	Geno-LF	Diet-Plin2	Diet-WT
Clostridiaceae	38	132064	432	1527170	19051	17900	18265	18370	8.62171	4.64887	7.06278	5.05915	122	39	78	45	86.0042	10.8245	29.8703	21.8819	0.999993	0.999961	1	1
Eubacteriaceae	6	20528	78	213466	7538	7341	7406	7240	15.413	8.42346	11.3074	6.5452	61	23	63	22	377.919	342.017	75.5264	157.092	0.999993	0.999961	0.203158	1
Lachnospiraceae	13	43444	291	1033553	43757	43061	43105	41988	11.6969	12.8657	14.1584	8.97172	535	197	411	170	61.0266	95.4126	115.409	135.988	0	6.58661e-07	1.03818e-09	1
Oscillospiraceae	1	4721	10	41428	9803	9682	9759	9700	21.0761	10.3408	19.3285	11.0058	44	10	34	19	129.081	1.03	39.5364	74.3838	0.999993	0.999961	1	1
Ruminococcaceae	15	43930	128	430810	13467	12550	13355	13289	12.1412	5.99489	9.83825	7.74645	73	43	88	46	139.781	47.9507	14.691	202.964	0.999993	0.999961	1	1
Other Clostridia	69	200922	751	2049306	13757	13451	13707	13548	9.66143	6.43188	9.40043	8.06386	79	23	41	30	23.4464	31.5066	15.4426	103.56	0.999993	0.999961	1	1
Bacilli	428	1292206	11115	30276395	4607	4342	4543	4584	24.4087	23.8655	16.909	31.3362	14	10	17	9	6.19518	15.1215	319.286	8.97194	0.999993	0.999961	1	1
Other Firmicutes	12	24891	537	901932	17587	17190	18112	18379	14.3434	15.9267	13.465	21.3744	93	73	50	46	102.249	171.723	62.9362	271.704	0.999993	0.0972862	1	1
Bacteroidaceae	9	33334	275	1330464	11846	12064	13386	13508	10.2347	17.3353	9.74684	9.47638	105	72	213	83	20.8024	268.339	12.9975	76.8524	0.999993	0.000141706	0	0.0303789
Porphyromonadaceae	8	21281	143	496896	7560	7699	7973	8027	5.467	8.16678	6.84987	8.89055	82	45	54	125	11.1556	28.4568	3.83398	138.014	0.0377201	0.00345019	1	0
Rikenellaceae	2	5673	32	88653	6100	6022	5972	5992	18.1775	18.8817	11.3085	12.92	33	10	39	62	19.0557	386.868	34.911	220.377	0.999993	0.999961	1	6.96521e-08
Other Bacteroidales	8	17373	201	599988	6184	5846	6197	6251	15.49	22.1802	12.1371	12.1525	21	14	116	53	25.3755	544.468	49.4355	74.9842	0.999993	0.999961	0	0.000144417
Deltaproteobacteria	61	250399	879	1223108	6583	6075	6101	6776	5.71158	4.66788	8.08696	5.85113	87	9	75	127	28.836	11.1822	1.4055	34.7505	3.33312e-05	0.999961	0.00191341	0
Gammaproteobacteria	572	2203785	23446	52818899	2237	2140	2182	2239	10.1438	11.3773	10.3588	13.3885	8	5	6	7	36.7444	41.7725	7.5325	1327.17	0.999993	0.999961	1	1
Other Proteobacteria	518	1701482	20679	18994017	3236	3329	3255	3469	4.90471	7.07524	5.86266	4.24981	18	6	15	12	4.12403	161.271	82.005	5.47562	0.999993	0.999961	1	1
Actinobacteria	278	1141230	10764	20176224	5882	6056	5404	6075	4.17107	8.28664	5.27314	16.723	37	17	48	20	15.4063	31.4032	10.1068	42.574	0.999993	0.999961	0.838576	1
Other Bacteria	530	1185400	15532	9353787	6781	6436	6652	6751	6.66008	6.58133	5.66116	6.18263	35	16	20	35	50.4329	51.6572	16.0661	46.9936	0.999993	0.999961	1	1

## Sheet: Sheet1
Clostridiaceae	0.999993	0.999961	1	1
Eubacteriaceae	0.999993	0.999961	0.203158	1
Lachnospiraceae	0	6.58661e-07	1.03818e-09	1
Oscillospiraceae	0.999993	0.999961	1	1
Ruminococcaceae	0.999993	0.999961	1	1
Other Clostridia	0.999993	0.999961	1	1
Bacilli	0.999993	0.999961	1	1
Other Firmicutes	0.999993	0.0972862	1	1
Bacteroidaceae	0.999993	0.000141706	0	0.0303789
Porphyromonadaceae	0.0377201	0.00345019	1	0
Rikenellaceae	0.999993	0.999961	1	6.96521e-08
Other Bacteroidales	0.999993	0.999961	0	0.000144417
Deltaproteobacteria	3.33312e-05	0.999961	0.00191341	0
Gammaproteobacteria	0.999993	0.999961	1	1
Other Proteobacteria	0.999993	0.999961	1	1
Actinobacteria	0.999993	0.999961	0.838576	1
Other Bacteria	0.999993	0.999961	1	1
