# Supplementary material for: Perilipin-2 modulates dietary fat-induced microbial global gene expression profiles in the mouse intestine
Source: Microbiome. 2017 Sep 6;5:117. doi: 10.1186/s40168-017-0327-x (PMC5588750; doi:10.1186/s40168-017-0327-x)
Supplement: Supplementary file 6 — Enrichment of sig. enzymes in 144 KEGG pathways for four pairwise comparisons (Plin2-HF vs. WT-HF, Plin2-HF vs. Plin2-LF, Plin2-LF vs. WT-LF, and WT-HF vs. WT-LF). (XLSX 41 kb) [file 40168_2017_327_MOESM6_ESM.xlsx]

## Sheet: Pathway_all_DESeq
Supplemental Table 5: Enrichment of sig. enzymes in 144 KEGG pathways for four pairwise comparisons (Plin2-HF vs. WT-HF, Plin2-HF vs. Plin2-LF, Plin2-LF vs. WT-LF and WT-HF vs. WT-LF)
			sig. enzymes involved in pathways				q-values
KEGG pathway	Enzymes involved in pathways	Number of enzymes	Geno_HF	Geno_LF	Diet_Plin2	Diet_WT	Geno_HF	Geno_LF	Diet_Plin2	Diet_WT
Acridone alkaloid biosynthesis	2.1.1.111,2.3.1.159,6.2.1.32	3	-	-	-	-	0.454962	0.29302	0.447394	0.396765
Aflatoxin biosynthesis	1.1.1.349,1.1.1.352,1.1.1.353,1.13.12.20,1.14.13.174,1.14.13.175,2.1.1.109,2.1.1.110,2.3.1.221,3.1.1.94,4.2.1.142,4.2.1.143,6.4.1.2	13	6.4.1.2	-	-	-	0.481866	0.576904	0.818893	0.770624
Alanine, aspartate and glutamate metabolism	1.2.1.16,1.2.1.24,1.2.1.79,1.2.1.88,1.4.1.1,1.4.1.13,1.4.1.14,1.4.1.2,1.4.1.3,1.4.1.4,1.4.3.1,1.4.3.15,1.4.3.16,1.4.3.2,2.1.3.2,2.3.1.17,2.4.2.14,2.6.1.1,2.6.1.12,2.6.1.14,2.6.1.15,2.6.1.16,2.6.1.19,2.6.1.2,2.6.1.44,2.6.1.96,3.4.17.21,3.5.1.1,3.5.1.15,3.5.1.2,3.5.1.3,3.5.1.38,3.5.1.7,4.1.1.12,4.1.1.15,4.3.1.1,4.3.2.1,4.3.2.2,5.1.1.13,6.3.1.1,6.3.1.17,6.3.1.2,6.3.2.41,6.3.2.42,6.3.4.16,6.3.4.4,6.3…	49	1.4.1.14,1.4.1.4,2.1.3.2,2.6.1.1,2.6.1.16,4.3.2.1,6.3.4.4,6.3.4.5,6.3.5.5	1.4.1.2,1.4.1.4,1.4.3.16,2.1.3.2,4.1.1.15,6.3.1.2,6.3.5.4,6.3.5.5	1.4.1.14,1.4.1.2,1.4.1.4,1.4.3.16,2.1.3.2,2.4.2.14,2.6.1.1,2.6.1.16,4.1.1.15,4.3.2.1,6.3.1.2,6.3.4.4,6.3.4.5,6.3.5.4,6.3.5.5	2.1.3.2,2.6.1.1,3.5.1.1,3.5.1.2,4.1.1.12,4.1.1.15,4.3.2.2,6.3.1.2,6.3.4.4,6.3.4.5,6.3.5.5	0.0124917	0.000910424	6.22092e-06	0.000439021
alpha-Linolenic acid metabolism	1.13.11.12,1.3.1.42,1.3.3.6,2.1.1.141,2.3.1.16,3.1.1.32,3.1.1.4,4.2.1.17,4.2.1.92,5.3.99.6	10	-	-	-	-	0.770107	0.527736	0.778199	0.719764
Amino sugar and nucleotide sugar metabolism	1.1.1.132,1.1.1.135,1.1.1.136,1.1.1.187,1.1.1.22,1.1.1.271,1.1.1.281,1.1.1.305,1.1.1.335,1.1.1.336,1.1.1.341,1.1.1.342,1.14.18.2,1.17.1.1,1.3.1.98,1.6.2.2,2.1.2.13,2.3.1.157,2.3.1.201,2.3.1.202,2.3.1.203,2.3.1.227,2.3.1.3,2.3.1.4,2.4.1.16,2.4.1.280,2.4.1.43,2.4.2.24,2.4.2.53,2.5.1.101,2.5.1.56,2.5.1.57,2.5.1.7,2.5.1.97,2.6.1.102,2.6.1.16,2.6.1.34,2.6.1.87,2.6.1.92,2.6.1.98,2.7.1.1,2.7.1.2,2.7.1.4…	112	1.1.1.136,2.4.2.53,2.5.1.97,2.6.1.16,2.7.1.4,2.7.1.59,2.7.1.69,2.7.7.12,2.7.7.27,3.2.1.37,3.2.1.52,3.5.99.6,4.1.3.3,4.2.1.115,4.2.1.126,4.2.1.47,5.1.3.14,5.3.1.8,5.4.2.2	1.1.1.305,2.1.2.13,2.7.1.6,2.7.1.69,3.2.1.52,4.1.3.3,4.2.1.115,5.1.3.14,5.1.3.2,5.3.1.8,5.3.1.9,5.4.2.10,5.4.2.2	1.1.1.22,1.1.1.271,1.1.1.305,2.1.2.13,2.4.1.280,2.5.1.7,2.6.1.16,2.7.1.2,2.7.1.6,2.7.7.13,2.7.7.27,2.7.7.33,3.2.1.37,4.2.1.115,4.2.1.47,5.1.3.14,5.1.3.2,5.4.2.10	2.6.1.98,2.7.1.2,2.7.7.9,3.2.1.37,3.2.1.52,3.2.1.55,3.5.99.6,4.1.3.3,5.1.3.2,5.3.1.9	0.000742164	0.000809675	0.00245308	0.250821
Aminoacyl-tRNA biosynthesis	2.1.2.9,2.5.1.73,2.7.1.164,2.9.1.1,2.9.1.2,6.1.1.1,6.1.1.10,6.1.1.11,6.1.1.12,6.1.1.14,6.1.1.15,6.1.1.16,6.1.1.17,6.1.1.18,6.1.1.19,6.1.1.2,6.1.1.20,6.1.1.21,6.1.1.22,6.1.1.23,6.1.1.24,6.1.1.26,6.1.1.27,6.1.1.3,6.1.1.4,6.1.1.5,6.1.1.6,6.1.1.7,6.1.1.9,6.3.5.6,6.3.5.7	31	2.1.2.9,6.1.1.1,6.1.1.10,6.1.1.12,6.1.1.15,6.1.1.16,6.1.1.19,6.1.1.2,6.1.1.20,6.1.1.22,6.1.1.3,6.1.1.4,6.1.1.5,6.1.1.6,6.1.1.7	2.1.2.9,6.1.1.1,6.1.1.10,6.1.1.11,6.1.1.14,6.1.1.15,6.1.1.17,6.1.1.20,6.1.1.7,6.1.1.9	2.1.2.9,6.1.1.1,6.1.1.10,6.1.1.11,6.1.1.12,6.1.1.14,6.1.1.15,6.1.1.16,6.1.1.18,6.1.1.19,6.1.1.2,6.1.1.20,6.1.1.21,6.1.1.22,6.1.1.4,6.1.1.5,6.1.1.6,6.1.1.7,6.1.1.9	6.1.1.10,6.1.1.11,6.1.1.12,6.1.1.14,6.1.1.15,6.1.1.16,6.1.1.17,6.1.1.18,6.1.1.19,6.1.1.2,6.1.1.20,6.1.1.21,6.1.1.22,6.1.1.3,6.1.1.4,6.1.1.5	2.2125e-09	6.20321e-07	1.59872e-14	1.67546e-11
Aminobenzoate degradation	1.1.1.312,1.1.3.19,1.1.3.38,1.1.99.31,1.13.11.57,1.13.11.74,1.13.11.8,1.14.12.1,1.14.13.12,1.14.13.167,1.14.13.27,1.14.13.29,1.14.13.35,1.14.13.40,1.14.13.7,1.14.13.82,1.14.14.1,1.14.16.6,1.2.1.28,1.2.1.64,1.2.1.67,1.2.1.7,1.3.1.57,1.3.7.9,1.6.5.6,1.6.5.7,1.97.1.2,2.8.3.8,3.1.1.57,3.1.1.92,3.1.3.1,3.1.3.2,3.1.3.41,3.1.8.1,3.5.1.4,3.5.1.86,3.5.5.1,3.6.1.7,4.1.1.46,4.1.1.59,4.1.1.61,4.1.1.7,4.2.1.1…	50	3.1.3.1	2.8.3.8	-	-	0.931646	0.667445	0.987524	0.97744
Anthocyanin biosynthesis	2.3.1.153,2.3.1.171,2.3.1.172,2.3.1.214,2.3.1.215,2.4.1.115,2.4.1.116,2.4.1.238,2.4.1.249,2.4.1.254,2.4.1.295,2.4.1.297,2.4.1.298,2.4.1.299,2.4.1.300,2.4.2.51	16	-	-	-	-	0.857654	0.61132	0.856714	0.813383
Arachidonic acid metabolism	1.1.1.184,1.1.1.188,1.1.1.189,1.1.1.196,1.1.1.232,1.11.1.20,1.11.1.9,1.13.11.31,1.13.11.33,1.13.11.34,1.13.11.40,1.14.13.30,1.14.13.34,1.14.14.1,1.14.15.3,1.14.99.1,3.1.1.4,3.3.2.10,3.3.2.6,3.3.2.7,3.4.19.14,4.4.1.20,5.3.99.2,5.3.99.3,5.3.99.4,5.3.99.5	26	-	-	-	-	0.912503	0.697123	0.90828	0.890695
Arginine and proline metabolism	1.1.1.104,1.13.12.1,1.14.11.2,1.14.13.39,1.2.1.19,1.2.1.3,1.2.1.38,1.2.1.41,1.2.1.54,1.2.1.71,1.2.1.88,1.21.4.1,1.4.1.12,1.4.1.2,1.4.1.3,1.4.1.4,1.4.3.10,1.4.3.22,1.4.3.3,1.4.3.4,1.5.1.1,1.5.1.11,1.5.1.19,1.5.1.2,1.5.1.43,1.5.3.14,1.5.3.16,1.5.3.17,1.5.5.2,1.5.99.13,1.5.99.6,2.1.1.2,2.1.3.11,2.1.3.3,2.1.3.9,2.1.4.1,2.3.1.1,2.3.1.109,2.3.1.35,2.3.1.57,2.3.1.64,2.5.1.16,2.5.1.22,2.6.1.1,2.6.1.11,2.…	103	1.2.1.38,1.4.1.4,1.5.1.43,2.1.3.3,2.6.1.1,3.4.13.18,3.5.3.6,4.1.1.19,4.3.2.1,6.3.4.5	1.4.1.2,1.4.1.4,1.5.1.43,2.7.2.2,3.5.1.5,6.3.1.2	1.2.1.41,1.4.1.2,1.4.1.4,1.5.1.43,2.1.3.3,2.1.3.9,2.6.1.1,2.7.2.11,2.7.2.2,2.7.2.8,3.5.1.5,3.5.3.6,4.1.1.19,4.1.3.16,4.3.2.1,6.3.1.2,6.3.4.5	1.5.1.43,2.6.1.1,2.7.2.8,3.5.1.2,3.5.1.5,4.1.1.19,6.3.1.2,6.3.4.5	0.305468	0.251724	0.00245308	0.396765
Ascorbate and aldarate metabolism	1.1.1.122,1.1.1.129,1.1.1.130,1.1.1.19,1.1.1.20,1.1.1.22,1.1.1.316,1.1.1.365,1.1.1.46,1.1.3.8,1.10.3.3,1.11.1.11,1.13.99.1,1.2.1.26,1.2.1.3,1.3.2.3,1.3.3.12,1.6.5.4,1.8.5.1,2.4.1.17,2.7.1.43,2.7.1.53,2.7.1.69,2.7.7.44,2.7.7.64,2.7.7.69,3.1.1.15,3.1.1.17,3.1.1.19,3.1.1.25,3.1.3.93,4.1.1.85,4.1.2.18,4.1.2.20,4.2.1.25,4.2.1.40,4.2.1.41,4.2.1.42,4.2.1.43,5.1.3.18,5.1.3.22,5.1.3.4	42	2.7.1.69	2.7.1.69	1.1.1.22,5.1.3.22,5.1.3.4	-	0.885966	0.611743	0.639077	0.962105
Atrazine degradation	3.5.1.5,3.5.1.54,3.5.1.84,3.5.2.15,3.5.99.3,3.5.99.4,3.8.1.8,4.2.1.69	8	-	3.5.1.5	3.5.1.5	3.5.1.5	0.708468	0.154268	0.31965	0.250821
Benzoate degradation	1.1.1.157,1.1.1.259,1.1.1.312,1.1.1.368,1.13.11.1,1.13.11.14,1.13.11.2,1.13.11.3,1.13.11.37,1.13.11.8,1.14.12.10,1.14.12.14,1.14.12.3,1.14.13.12,1.14.13.2,1.14.13.23,1.14.13.24,1.14.13.33,1.14.13.64,1.14.99.15,1.14.99.23,1.2.1.10,1.2.1.85,1.3.1.19,1.3.1.25,1.3.1.32,1.3.1.62,1.3.7.8,1.3.7.9,1.3.99.32,2.3.1.16,2.3.1.174,2.3.1.9,2.8.3.6,3.1.1.24,3.1.1.57,3.1.2.23,3.7.1.9,4.1.1.44,4.1.1.46,4.1.1.63,4…	57	1.2.1.10,4.1.1.70	4.1.1.70	1.2.1.10,2.3.1.9,4.1.1.70	-	0.882128	0.697123	0.817052	0.979302
Benzoxazinoid biosynthesis	1.14.13.137,1.14.13.138,1.14.13.139,1.14.13.140,1.14.20.2,2.1.1.241,2.4.1.202,4.1.2.8	8	-	-	-	-	0.708468	0.476437	0.733038	0.674505
beta-Alanine metabolism	1.1.1.59,1.2.1.15,1.2.1.18,1.2.1.19,1.2.1.3,1.2.1.5,1.3.1.1,1.3.1.2,1.3.8.7,1.4.3.21,1.5.3.14,1.5.3.16,1.5.3.17,1.5.99.6,2.5.1.16,2.5.1.22,2.6.1.18,2.6.1.19,2.6.1.55,2.8.3.3,3.1.2.4,3.4.13.18,3.4.13.20,3.4.13.4,3.4.13.5,3.5.1.21,3.5.1.6,3.5.2.2,4.1.1.11,4.1.1.15,4.1.1.9,4.2.1.17,4.2.1.27,4.3.1.6,6.3.2.1,6.3.2.11	36	3.4.13.18	1.3.8.7,4.1.1.15	4.1.1.15	4.1.1.15	0.871252	0.3606	0.865122	0.82493
Betalain biosynthesis	1.14.18.1,2.1.1.6,4.1.1.28	3	-	-	-	-	0.454962	0.29302	0.447394	0.396765
Biosynthesis of 12-, 14- and 16-membered macrolides	1.14.13.154,1.14.13.185,1.14.13.186,1.14.13.188,2.1.1.101,2.1.1.102,2.1.1.239,2.1.1.254,2.3.1.94,2.4.1.277,2.4.1.278,2.4.1.316,2.4.1.317,2.4.1.318	14	-	-	-	-	0.838975	0.592313	0.824307	0.785292
Biosynthesis of ansamycins	2.2.1.1,2.7.1.179,4.2.1.144	3	2.2.1.1	2.2.1.1	2.2.1.1	2.2.1.1	0.0613922	0.0310649	0.0753262	0.0559517
Biosynthesis of siderophore group nonribosomal peptides	1.3.1.28,2.7.7.58,3.3.2.1,4.2.99.21,5.4.4.2	5	-	-	-	-	0.596785	0.388829	0.588725	0.536514
Biosynthesis of type II polyketide products	1.1.3.45,1.13.12.21,1.14.13.180,1.14.13.181,1.14.13.38,1.3.3.14,2.1.1.288,2.1.1.292,5.5.1.23	9	-	-	-	-	0.746634	0.507174	0.763075	0.690297
Biosynthesis of unsaturated fatty acids	1.1.1.100,1.1.1.211,1.1.1.330,1.14.19.1,1.14.19.2,1.3.1.38,1.3.1.93,1.3.3.6,2.3.1.16,2.3.1.199,3.1.2.2,4.2.1.134,4.2.1.17	13	1.1.1.100	1.1.1.100	1.1.1.100	1.1.1.100	0.481866	0.251724	0.490771	0.406803
Biosynthesis of vancomycin group antibiotics	1.1.3.46,1.13.11.46,2.6.1.103,4.2.1.46	4	4.2.1.46	-	4.2.1.46	4.2.1.46	0.104762	0.357044	0.11756	0.0860301
Biotin metabolism	1.1.1.100,1.14.15.12,1.3.1.10,2.1.1.197,2.3.1.179,2.3.1.41,2.3.1.47,2.6.1.62,2.8.1.6,3.1.1.85,3.5.1.12,4.2.1.59,6.2.1.11,6.2.1.14,6.3.3.3,6.3.4.10,6.3.4.11,6.3.4.15,6.3.4.9	19	1.1.1.100,4.2.1.59	1.1.1.100,6.3.3.3	1.1.1.100,2.3.1.179,2.3.1.47,6.3.4.15	1.1.1.100,2.3.1.179,2.3.1.47,6.3.3.3	0.384474	0.149465	0.0470312	0.0304899
Bisphenol degradation	1.13.11.41,1.14.13.84,3.1.1.2	3	-	-	-	-	0.454962	0.29302	0.447394	0.396765
Brassinosteroid biosynthesis	1.14.13.112,1.3.1.22	2	-	-	-	-	0.380758	0.240568	0.376386	0.31739
Butanoate metabolism	1.1.1.157,1.1.1.30,1.1.1.303,1.1.1.304,1.1.1.35,1.1.1.36,1.1.1.4,1.1.1.61,1.1.1.76,1.1.1.83,1.1.99.2,1.2.1.10,1.2.1.16,1.2.1.24,1.2.1.57,1.2.1.76,1.2.1.79,1.2.7.1,1.3.1.44,1.3.1.86,1.3.5.1,1.3.5.4,1.3.8.1,2.2.1.6,2.3.1.19,2.3.1.54,2.3.1.9,2.3.3.10,2.6.1.19,2.6.1.96,2.7.2.7,2.8.3.12,2.8.3.18,2.8.3.5,2.8.3.8,3.1.1.22,3.1.1.75,3.1.2.11,4.1.1.15,4.1.1.5,4.1.1.70,4.1.3.4,4.2.1.120,4.2.1.17,4.2.1.27,4.…	53	1.1.1.61,1.2.1.10,1.2.1.76,1.2.7.1,1.3.5.1,1.3.8.1,2.2.1.6,2.3.1.54,4.1.1.70	1.3.8.1,2.2.1.6,2.7.2.7,2.8.3.8,4.1.1.15,4.1.1.70,6.2.1.2	1.2.1.10,1.2.7.1,1.3.5.1,1.3.8.1,2.2.1.6,2.3.1.54,2.3.1.9,4.1.1.15,4.1.1.70,4.2.1.55,6.2.1.2	1.3.8.1,2.2.1.6,2.3.1.54,2.7.2.7,4.1.1.15	0.0196163	0.00799294	0.00245308	0.297087
Butirosin and neomycin biosynthesis	1.1.1.329,1.1.3.43,1.1.3.44,1.1.99.38,1.14.14.13,2.3.2.19,2.4.1.283,2.4.1.284,2.4.1.285,2.4.2.49,2.6.1.100,2.6.1.101,2.6.1.93,2.6.1.94,2.6.1.95,2.7.1.1,2.7.1.2,3.1.3.88,3.5.1.112,3.5.1.113,4.1.1.95,4.2.3.124,4.3.2.6,6.2.1.39	24	-	-	2.7.1.2	2.7.1.2	0.899783	0.677282	0.778199	0.690297
C5-Branched dibasic acid metabolism	1.1.1.85,2.2.1.6,2.3.3.11,2.8.3.11,2.8.3.22,3.5.1.67,4.1.1.5,4.1.1.6,4.1.3.17,4.1.3.22,4.1.3.24,4.1.3.25,4.2.1.148,4.2.1.34,4.2.1.35,4.2.1.56,4.3.1.2,5.4.99.1,6.2.1.5,6.3.1.7	20	1.1.1.85,2.2.1.6	2.2.1.6	1.1.1.85,2.2.1.6	1.1.1.85,2.2.1.6	0.414521	0.388829	0.417946	0.31739
Caprolactam degradation	1.1.1.174,1.1.1.2,1.1.1.245,1.1.1.258,1.1.1.35,1.1.1.90,1.14.13.22,1.2.1.4,1.2.1.63,1.4.3.12,3.1.1.17,3.10.1.2,3.7.1.11,4.2.1.103,4.2.1.17	15	-	-	-	-	0.855945	0.605653	0.849375	0.811786
Carbapenem biosynthesis	1.14.20.3,1.2.1.41,2.3.1.226,2.7.2.11,6.3.3.6	5	-	-	1.2.1.41,2.7.2.11	-	0.596785	0.388829	0.0222974	0.536514
Carbon fixation in photosynthetic organisms	1.1.1.37,1.1.1.39,1.1.1.40,1.1.1.82,1.2.1.12,1.2.1.13,1.2.1.59,2.2.1.1,2.6.1.1,2.6.1.2,2.7.1.14,2.7.1.19,2.7.2.3,2.7.9.1,3.1.3.11,3.1.3.37,4.1.1.31,4.1.1.39,4.1.1.49,4.1.2.13,4.1.2.22,4.1.2.9,5.1.3.1,5.3.1.1,5.3.1.6	25	1.1.1.37,1.2.1.12,2.2.1.1,2.6.1.1,2.7.2.3,2.7.9.1,4.1.2.13,5.3.1.1	1.2.1.12,1.2.1.59,2.2.1.1,2.7.9.1,4.1.2.13,5.3.1.1	1.1.1.40,1.2.1.12,2.2.1.1,2.6.1.1,2.7.2.3,2.7.9.1,4.1.1.49,5.3.1.1	1.1.1.37,1.1.1.40,1.2.1.12,2.2.1.1,2.6.1.1,2.7.9.1,3.1.3.11,4.1.2.13,5.1.3.1	0.000384307	0.000499735	0.000434344	2.72507e-05
Carbon fixation pathways in prokaryotes	1.1.1.298,1.1.1.35,1.1.1.37,1.1.1.42,1.2.1.43,1.2.1.75,1.2.1.76,1.2.7.1,1.2.7.3,1.2.7.4,1.2.99.2,1.3.1.6,1.3.1.84,1.3.4.1,1.3.5.1,1.3.5.4,1.5.1.20,1.5.1.5,2.1.1.258,2.3.1.169,2.3.1.8,2.3.1.9,2.3.3.8,2.7.2.1,2.7.9.1,2.7.9.2,2.8.3.22,3.5.4.9,4.1.1.31,4.1.3.24,4.1.3.25,4.1.3.34,4.2.1.116,4.2.1.120,4.2.1.148,4.2.1.153,4.2.1.17,4.2.1.2,4.2.1.3,5.1.99.1,5.4.1.3,5.4.99.2,6.2.1.1,6.2.1.18,6.2.1.36,6.2.1.…	51	1.1.1.37,1.2.1.76,1.2.7.1,1.2.99.2,1.3.5.1,2.3.1.8,2.7.2.1,2.7.9.1,3.5.4.9,4.1.3.34,4.2.1.2,4.2.1.3,5.4.99.2,6.4.1.1,6.4.1.2,6.4.1.3	2.3.1.169,2.3.1.8,2.7.9.1,6.4.1.3	1.2.7.1,1.2.99.2,1.3.5.1,1.5.1.5,2.3.1.169,2.3.1.8,2.3.1.9,2.7.9.1,2.7.9.2,3.5.4.9,6.3.4.3,6.4.1.1,6.4.1.3	1.1.1.37,1.1.1.42,2.3.1.8,2.7.2.1,2.7.9.1,2.7.9.2,4.2.1.2,4.2.1.3,5.4.99.2,6.3.4.3,6.4.1.1,6.4.1.3	1.07162e-06	0.156998	0.000107552	0.000141591
Carotenoid biosynthesis	1.1.1.288,1.10.99.3,1.13.11.51,1.13.11.59,1.13.11.68,1.13.11.69,1.14.13.129,1.14.13.90,1.14.13.93,1.14.15.9,1.14.99.44,1.14.99.45,1.2.1.82,1.2.3.14,1.3.5.5,1.3.5.6,1.3.8.2,1.3.99.26,1.3.99.27,1.3.99.28,1.3.99.30,1.3.99.31,2.1.1.210,2.4.1.263,2.4.1.276,2.5.1.32,2.5.1.96,3.2.1.175,4.2.1.131,5.2.1.12,5.2.1.13,5.2.1.14,5.3.99.8,5.3.99.9,5.5.1.18,5.5.1.19	36	-	-	-	-	0.948209	0.790105	0.960782	0.955223
Chloroalkane and chloroalkene degradation	1.1.1.1,1.1.2.7,1.1.2.8,1.14.12.11,1.14.13.69,1.18.6.1,1.2.1.3,1.2.1.46,1.2.99.4,1.97.1.8,3.3.2.10,3.8.1.2,3.8.1.3,3.8.1.5,4.2.1.112,4.5.1.3	16	1.1.1.1,4.2.1.112	-	1.1.1.1	1.1.1.1	0.305468	0.61132	0.591954	0.518308
Chlorocyclohexane and chlorobenzene degradation	1.13.11.1,1.13.11.2,1.13.11.37,1.13.11.39,1.13.11.66,1.14.12.3,1.14.13.20,1.14.13.50,1.14.13.7,1.2.1.61,1.3.1.19,1.3.1.32,1.5.1.37,1.6.5.7,3.1.1.45,3.8.1.2,3.8.1.3,3.8.1.5,5.2.1.10,5.5.1.1,5.5.1.11,5.5.1.7	22	-	-	-	-	0.885966	0.667445	0.880101	0.854872
Citrate cycle (TCA cycle)	1.1.1.286,1.1.1.37,1.1.1.41,1.1.1.42,1.1.5.4,1.2.4.1,1.2.4.2,1.2.7.1,1.2.7.3,1.3.5.1,1.3.5.4,1.8.1.4,2.3.1.12,2.3.1.61,2.3.3.1,2.3.3.8,2.8.3.18,4.1.1.32,4.1.1.49,4.2.1.2,4.2.1.3,6.2.1.4,6.2.1.5,6.4.1.1	24	1.1.1.37,1.2.7.1,1.3.5.1,4.1.1.32,4.2.1.2,4.2.1.3,6.4.1.1	2.3.3.1	1.2.7.1,1.3.5.1,4.1.1.32,4.1.1.49,6.4.1.1	1.1.1.37,1.1.1.42,4.2.1.2,4.2.1.3,6.4.1.1	0.001542	0.442807	0.0341313	0.0217325
Clavulanic acid biosynthesis	1.14.11.21,2.5.1.66,3.5.3.22,6.3.3.4	4	-	-	-	-	0.515109	0.357044	0.528914	0.461335
Cyanoamino acid metabolism	1.14.13.117,1.14.13.118,1.14.13.124,1.14.13.41,1.14.13.68,1.4.99.5,2.1.2.1,2.3.2.2,2.4.1.63,2.4.1.85,3.2.1.117,3.2.1.118,3.2.1.21,3.5.1.1,3.5.1.49,3.5.5.1,3.5.5.4,4.1.2.10,4.1.2.11,4.1.2.46,4.1.2.47,4.2.1.65,4.2.1.66,4.4.1.9,4.99.1.7,6.3.1.1	26	2.1.2.1,3.2.1.21	2.1.2.1	2.1.2.1,3.2.1.21	2.1.2.1,3.5.1.1	0.536524	0.476437	0.558976	0.435442
Cysteine and methionine metabolism	1.1.1.27,1.1.1.3,1.1.1.310,1.1.1.338,1.1.1.37,1.13.11.20,1.13.11.53,1.13.11.54,1.14.17.4,1.2.1.11,1.4.3.2,1.8.1.10,1.8.1.6,1.8.4.1,1.8.4.13,1.8.4.14,1.8.4.3,1.8.4.4,2.1.1.10,2.1.1.13,2.1.1.14,2.1.1.37,2.1.1.5,2.3.1.30,2.3.1.31,2.3.1.46,2.4.2.28,2.5.1.16,2.5.1.22,2.5.1.47,2.5.1.48,2.5.1.49,2.5.1.6,2.5.1.65,2.6.1.1,2.6.1.3,2.6.1.5,2.6.1.57,2.7.1.100,2.7.2.4,2.8.1.2,3.1.3.77,3.1.3.87,3.2.2.16,3.2.2.…	65	1.1.1.37,1.2.1.11,2.1.1.37,2.3.1.46,2.5.1.47,2.5.1.49,2.6.1.1,2.7.2.4,4.3.1.17,4.4.1.8	2.1.1.37,2.7.2.4	2.1.1.13,2.1.1.37,2.5.1.47,2.5.1.6,2.6.1.1,2.7.2.4	1.1.1.37,2.1.1.37,2.5.1.47,2.5.1.49,2.5.1.6,2.6.1.1,3.3.1.1,4.1.1.12	0.0256562	0.605653	0.429038	0.0742646
D-Alanine metabolism	2.6.1.21,2.6.1.41,5.1.1.1,6.1.1.13,6.3.2.16,6.3.2.4	6	-	5.1.1.1	5.1.1.1,6.1.1.13	6.1.1.13	0.624915	0.104033	0.0367713	0.171614
D-Arginine and D-ornithine metabolism	1.4.1.12,1.4.3.3,2.6.1.21,3.5.3.10,5.1.1.10,5.1.1.12,5.1.1.9,5.4.3.5	8	-	-	-	-	0.708468	0.476437	0.733038	0.674505
D-Glutamine and D-glutamate metabolism	1.4.1.3,1.4.3.15,1.4.3.7,2.3.2.1,3.5.1.2,3.5.1.35,3.5.1.38,4.2.1.48,5.1.1.10,5.1.1.3,6.3.2.8,6.3.2.9	12	6.3.2.9	6.3.2.8	5.1.1.3	3.5.1.2,5.1.1.3,6.3.2.8	0.454962	0.240568	0.447394	0.0304899
Dioxin degradation	1.13.11.39,1.14.12.18,1.14.12.22,1.14.13.1,1.2.1.10,1.3.1.56,3.7.1.13,3.7.1.8,4.1.1.77,4.1.3.39,4.2.1.80,5.3.2.6	12	1.2.1.10	-	1.2.1.10	-	0.454962	0.571468	0.447394	0.752613
Diterpenoid biosynthesis	1.1.1.295,1.14.11.12,1.14.11.13,1.14.11.15,1.14.13.108,1.14.13.109,1.14.13.110,1.14.13.143,1.14.13.144,1.14.13.145,1.14.13.146,1.14.13.76,1.14.13.77,1.14.13.78,1.14.13.79,1.14.99.37,1.2.1.74,2.3.1.162,2.3.1.166,2.3.1.167,3.1.7.10,3.1.7.5,4.2.1.133,4.2.3.103,4.2.3.131,4.2.3.141,4.2.3.144,4.2.3.17,4.2.3.18,4.2.3.19,4.2.3.28,4.2.3.29,4.2.3.30,4.2.3.32,4.2.3.33,4.2.3.34,4.2.3.35,4.2.3.42,4.2.3.43,4.2…	45	-	-	-	-	0.973253	0.844815	0.984068	0.967932
Drug metabolism - cytochrome P450	1.1.1.1,1.14.13.8,1.14.14.1,1.2.1.5,1.2.3.1,1.4.3.4,2.4.1.17,2.5.1.18	8	1.1.1.1	-	1.1.1.1	1.1.1.1	0.32449	0.476437	0.31965	0.250821
Drug metabolism - other enzymes	1.1.1.205,1.17.3.2,1.3.1.2,2.1.1.67,2.3.1.5,2.4.1.17,2.4.2.10,2.4.2.3,2.4.2.4,2.4.2.8,2.7.1.21,2.7.1.48,3.1.1.1,3.2.1.31,3.5.1.6,3.5.2.2,3.5.4.5,3.6.1.19,6.3.5.2	19	1.1.1.205,2.4.2.10,2.7.1.48	2.4.2.3	2.4.2.3,3.1.1.1	1.1.1.205,2.7.1.21,2.7.1.48,6.3.5.2	0.134709	0.376497	0.394692	0.0304899
Ether lipid metabolism	1.1.1.101,1.14.99.19,2.3.1.105,2.3.1.121,2.3.1.125,2.3.1.25,2.3.1.63,2.3.1.67,2.5.1.26,2.7.1.93,2.7.8.1,2.7.8.2,2.7.8.22,3.1.1.4,3.1.1.47,3.1.3.4,3.1.3.59,3.1.4.3,3.1.4.39,3.1.4.4,3.3.2.2,3.3.2.5	22	-	-	-	-	0.885966	0.667445	0.880101	0.854872
Ethylbenzene degradation	1.1.1.311,1.14.12.12,1.17.99.2,1.3.1.66,2.3.1.16,6.4.1.8	6	-	-	-	-	0.624915	0.412504	0.639077	0.592319
Fatty acid biosynthesis	1.1.1.100,1.14.19.2,1.3.1.10,1.3.1.104,1.3.1.9,2.3.1.179,2.3.1.180,2.3.1.39,2.3.1.41,2.3.1.85,2.3.1.86,3.1.2.14,3.1.2.21,4.2.1.59,5.3.3.14,6.2.1.3,6.4.1.2	17	1.1.1.100,2.3.1.39,4.2.1.59,6.2.1.3,6.4.1.2	1.1.1.100	1.1.1.100,2.3.1.179,2.3.1.180,2.3.1.39,6.2.1.3	1.1.1.100,2.3.1.179,6.2.1.3	0.0063804	0.343194	0.00616165	0.0782063
Fatty acid degradation	1.1.1.1,1.1.1.192,1.1.1.211,1.1.1.35,1.1.99.20,1.14.14.1,1.14.15.3,1.18.1.1,1.18.1.3,1.18.1.4,1.2.1.3,1.2.1.48,1.2.99.3,1.3.3.6,1.3.8.1,1.3.8.6,1.3.8.7,1.3.8.8,1.3.8.9,2.3.1.16,2.3.1.21,2.3.1.9,4.2.1.17,4.2.1.74,5.1.2.3,5.3.3.8,6.2.1.20,6.2.1.3,6.2.1.6	29	1.1.1.1,1.3.8.1,6.2.1.3	1.3.8.1,1.3.8.7	1.1.1.1,1.3.8.1,2.3.1.9,6.2.1.3	1.1.1.1,1.3.8.1,6.2.1.20,6.2.1.3	0.380758	0.267859	0.190509	0.108221
Fatty acid elongation	1.1.1.211,1.1.1.330,1.1.1.35,1.3.1.38,1.3.1.8,1.3.1.93,2.3.1.16,2.3.1.199,3.1.2.2,3.1.2.22,4.2.1.134,4.2.1.17,4.2.1.74	13	-	-	-	-	0.826363	0.576904	0.818893	0.770624
Flavone and flavonol biosynthesis	1.14.13.21,1.14.13.88,2.1.1.153,2.1.1.155,2.1.1.267,2.1.1.75,2.1.1.76,2.1.1.82,2.1.1.83,2.3.1.115,2.3.1.116,2.3.1.173,2.4.1.105,2.4.1.106,2.4.1.159,2.4.1.189,2.4.1.190,2.4.1.191,2.4.1.234,2.4.1.236,2.4.1.239,2.4.1.240,2.4.1.81,2.4.1.91,2.4.2.25,2.4.2.35,2.8.2.25,2.8.2.26,2.8.2.27,2.8.2.28,3.2.1.31	31	-	-	-	-	0.942363	0.749388	0.936612	0.92795
Flavonoid biosynthesis	1.1.1.219,1.1.1.234,1.14.11.19,1.14.11.22,1.14.11.23,1.14.11.9,1.14.13.11,1.14.13.21,1.14.13.36,1.14.13.88,1.17.1.3,1.21.3.6,1.3.1.77,2.1.1.104,2.3.1.133,2.3.1.170,2.3.1.74,2.4.1.185,2.4.1.236,5.5.1.6	20	-	-	-	-	0.882128	0.648126	0.880101	0.843274
Fluorobenzoate degradation	1.13.11.1,1.14.12.10,1.14.12.13,1.14.13.50,1.3.1.25,1.3.1.32,1.3.1.63,3.1.1.45,3.5.5.6,3.8.1.7,4.2.1.84,5.5.1.1,5.5.1.7,6.2.1.33	14	-	-	-	-	0.838975	0.592313	0.824307	0.785292
Folate biosynthesis	1.1.1.153,1.1.1.220,1.5.1.3,1.5.1.34,1.5.1.47,1.5.4.1,1.7.1.13,2.5.1.15,2.6.1.85,2.7.6.3,2.8.1.12,3.1.3.1,3.4.19.9,3.5.4.16,4.1.2.25,4.1.2.50,4.1.3.38,4.1.99.18,4.2.3.12,4.3.99.3,6.3.2.12,6.3.2.17,6.3.2.33,6.3.4.20	24	3.1.3.1	-	-	2.5.1.15	0.770107	0.677282	0.896417	0.690297
Fructose and mannose metabolism	1.1.1.11,1.1.1.122,1.1.1.132,1.1.1.135,1.1.1.138,1.1.1.14,1.1.1.140,1.1.1.15,1.1.1.17,1.1.1.173,1.1.1.187,1.1.1.21,1.1.1.271,1.1.1.281,1.1.1.67,1.1.2.2,1.1.99.21,2.4.1.217,2.4.1.33,2.7.1.1,2.7.1.105,2.7.1.11,2.7.1.28,2.7.1.3,2.7.1.4,2.7.1.5,2.7.1.51,2.7.1.52,2.7.1.55,2.7.1.56,2.7.1.69,2.7.1.7,2.7.1.90,2.7.7.13,2.7.7.22,2.7.7.30,3.1.1.65,3.1.3.11,3.1.3.22,3.1.3.46,3.1.3.54,3.1.3.70,3.2.1.137,3.2.1…	64	2.7.1.4,2.7.1.69,2.7.1.90,4.1.2.13,4.1.2.17,4.1.2.19,4.2.1.47,5.3.1.1,5.3.1.8	2.7.1.11,2.7.1.69,4.1.2.13,5.3.1.1,5.3.1.5,5.3.1.8	1.1.1.271,2.7.1.11,2.7.1.5,2.7.1.90,2.7.7.13,4.2.1.47,5.3.1.1	2.7.1.11,2.7.1.90,3.1.3.11,4.1.2.13,5.3.1.5	0.0534534	0.0538561	0.265323	0.409879
Furfural degradation	1.3.99.8,6.2.1.31	2	-	-	-	-	0.380758	0.240568	0.376386	0.31739
Galactose metabolism	1.1.1.120,1.1.1.16,1.1.1.21,1.1.1.251,1.1.1.359,1.1.1.360,1.1.1.48,1.1.3.9,2.4.1.123,2.4.1.22,2.4.1.67,2.4.1.82,2.7.1.1,2.7.1.101,2.7.1.11,2.7.1.144,2.7.1.178,2.7.1.2,2.7.1.58,2.7.1.6,2.7.1.69,2.7.7.10,2.7.7.12,2.7.7.64,2.7.7.9,3.1.1.25,3.1.3.9,3.2.1.10,3.2.1.108,3.2.1.20,3.2.1.22,3.2.1.23,3.2.1.26,3.2.1.85,3.5.1.25,4.1.2.21,4.1.2.40,4.1.2.51,4.1.2.55,4.2.1.140,4.2.1.6,5.1.3.2,5.1.3.3,5.3.1.26,5.…	46	2.7.1.69,2.7.7.12,3.2.1.20,3.2.1.22,3.2.1.23,3.2.1.26,5.1.3.3,5.4.2.2,5.4.99.9	2.7.1.11,2.7.1.6,2.7.1.69,3.2.1.22,3.2.1.23,5.1.3.2,5.4.2.2	2.7.1.11,2.7.1.2,2.7.1.6,3.2.1.10,3.2.1.20,3.2.1.22,3.2.1.23,4.1.2.40,5.1.3.2	2.7.1.11,2.7.1.2,2.7.7.9,3.2.1.20,3.2.1.22,3.2.1.23,5.1.3.2	0.0079208	0.00323597	0.00788578	0.0360423
Geraniol degradation	1.1.1.183,1.1.1.35,1.2.1.86,2.3.1.16,4.1.3.26,4.1.3.4,4.2.1.17,4.2.1.57,6.4.1.5	9	-	-	-	-	0.746634	0.507174	0.763075	0.690297
Glucosinolate biosynthesis	1.14.13.117,1.14.13.118,1.14.13.124,1.14.13.125,1.14.13.41,2.4.1.195,2.6.1.42,2.8.2.24	8	-	-	2.6.1.42	2.6.1.42	0.708468	0.476437	0.31965	0.250821
Glutathione metabolism	1.1.1.42,1.1.1.43,1.1.1.44,1.1.1.49,1.11.1.11,1.11.1.12,1.11.1.15,1.11.1.9,1.17.4.1,1.5.4.1,1.8.1.12,1.8.1.13,1.8.1.7,1.8.3.3,1.8.4.1,1.8.4.2,1.8.4.3,1.8.4.4,1.8.4.7,1.8.5.1,2.3.1.80,2.3.2.2,2.3.2.4,2.5.1.16,2.5.1.18,2.5.1.22,2.8.1.3,3.4.11.1,3.4.11.2,3.4.11.23,3.4.19.13,3.5.1.78,3.5.2.9,4.1.1.17,6.3.1.8,6.3.1.9,6.3.2.2,6.3.2.3	38	1.17.4.1	1.1.1.49,1.17.4.1	1.17.4.1	1.1.1.42,1.1.1.49	0.879499	0.388829	0.880101	0.688985
Glycerolipid metabolism	1.1.1.156,1.1.1.2,1.1.1.202,1.1.1.21,1.1.1.6,1.1.1.72,1.2.1.3,2.3.1.134,2.3.1.141,2.3.1.15,2.3.1.158,2.3.1.20,2.3.1.22,2.3.1.51,2.4.1.157,2.4.1.184,2.4.1.241,2.4.1.46,2.4.99.5,2.7.1.107,2.7.1.29,2.7.1.30,2.7.1.31,2.7.1.94,2.7.8.20,3.1.1.23,3.1.1.26,3.1.1.3,3.1.1.34,3.1.3.21,3.1.3.4,3.1.3.81,3.13.1.1,3.2.1.22,4.2.1.30	35	2.7.1.30,3.2.1.22	3.2.1.22	2.7.1.30,3.2.1.22	2.7.1.30,3.2.1.22	0.708468	0.576893	0.739908	0.641219
Glycerophospholipid metabolism	1.1.1.101,1.1.1.261,1.1.1.8,1.1.1.94,1.1.3.21,1.1.5.3,1.3.1.101,1.3.99.34,2.1.1.103,2.1.1.16,2.1.1.17,2.1.1.71,2.3.1.15,2.3.1.23,2.3.1.40,2.3.1.42,2.3.1.43,2.3.1.51,2.3.1.52,2.3.1.6,2.3.1.62,2.5.1.41,2.5.1.42,2.7.1.107,2.7.1.174,2.7.1.32,2.7.1.82,2.7.7.14,2.7.7.15,2.7.7.39,2.7.7.41,2.7.7.67,2.7.8.1,2.7.8.11,2.7.8.2,2.7.8.24,2.7.8.29,2.7.8.38,2.7.8.4,2.7.8.5,2.7.8.8,3.1.1.32,3.1.1.4,3.1.1.5,3.1.1.…	60	1.1.1.94,2.7.7.39,2.7.8.5,2.7.8.8,3.1.1.5	-	2.7.7.39,2.7.8.5,2.7.8.8,4.3.1.7	1.3.99.34,2.3.1.40,2.7.8.5	0.481866	0.908193	0.723508	0.730789
Glycine, serine and threonine metabolism	1.1.1.1,1.1.1.103,1.1.1.29,1.1.1.3,1.1.1.75,1.1.1.81,1.1.1.95,1.1.3.17,1.1.99.1,1.14.15.7,1.2.1.11,1.2.1.8,1.4.2.1,1.4.3.21,1.4.3.3,1.4.3.4,1.4.4.2,1.5.3.1,1.5.8.3,1.5.8.4,1.8.1.4,2.1.1.2,2.1.1.20,2.1.1.5,2.1.2.1,2.1.2.10,2.1.4.1,2.3.1.178,2.3.1.29,2.3.1.37,2.6.1.4,2.6.1.44,2.6.1.45,2.6.1.51,2.6.1.52,2.6.1.76,2.7.1.165,2.7.1.31,2.7.1.39,2.7.2.4,2.7.3.5,2.7.8.8,3.1.3.3,3.1.3.38,3.5.3.3,4.1.1.86,4.…	59	1.1.1.1,1.1.1.103,1.2.1.11,1.4.4.2,2.1.2.1,2.7.2.4,2.7.8.8,4.2.1.20,4.3.1.17,4.3.1.19,5.4.2.12	2.1.2.1,2.6.1.52,2.7.2.4,4.2.1.20	1.1.1.1,1.1.1.95,2.1.2.1,2.7.2.4,2.7.8.8,4.2.1.20,4.3.1.19,5.4.2.12	1.1.1.1,2.1.2.1	0.00531771	0.236923	0.0976258	0.843274
Glycolysis / Gluconeogenesis	1.1.1.1,1.1.1.2,1.1.1.27,1.1.2.7,1.1.2.8,1.2.1.12,1.2.1.3,1.2.1.5,1.2.1.59,1.2.1.9,1.2.4.1,1.2.7.1,1.2.7.6,1.8.1.4,2.3.1.12,2.7.1.1,2.7.1.11,2.7.1.146,2.7.1.147,2.7.1.2,2.7.1.40,2.7.1.41,2.7.1.63,2.7.1.69,2.7.2.3,3.1.3.10,3.1.3.11,3.1.3.13,3.1.3.80,3.1.3.9,3.2.1.86,4.1.1.1,4.1.1.32,4.1.1.49,4.1.2.13,4.2.1.11,5.1.3.15,5.1.3.3,5.3.1.1,5.3.1.9,5.4.2.11,5.4.2.12,5.4.2.2,5.4.2.4,6.2.1.1,6.2.1.13	46	1.1.1.1,1.2.1.12,1.2.7.1,2.7.1.69,2.7.2.3,3.2.1.86,4.1.1.32,4.1.2.13,4.2.1.11,5.1.3.3,5.3.1.1,5.4.2.12,5.4.2.2	1.2.1.12,1.2.1.59,2.7.1.11,2.7.1.69,3.2.1.86,4.1.2.13,4.2.1.11,5.3.1.1,5.3.1.9,5.4.2.2	1.1.1.1,1.2.1.12,1.2.7.1,2.7.1.11,2.7.1.2,2.7.1.40,2.7.2.3,3.2.1.86,4.1.1.32,4.1.1.49,4.2.1.11,5.3.1.1,5.4.2.12	1.1.1.1,1.2.1.12,2.7.1.11,2.7.1.2,3.1.3.11,3.1.3.80,4.1.2.13,4.2.1.11,5.3.1.9	3.05256e-05	3.08184e-05	4.38638e-05	0.0044468
Glycosaminoglycan biosynthesis - chondroitin sulfate / dermatan sulfate	2.4.1.133,2.4.1.134,2.4.1.135,2.4.1.174,2.4.1.175,2.4.1.226,2.4.2.26,2.8.2.17,2.8.2.33,2.8.2.35,2.8.2.5,5.1.3.19	12	-	-	-	-	0.817317	0.571468	0.817052	0.752613
Glycosaminoglycan biosynthesis - heparan sulfate / heparin	2.4.1.133,2.4.1.134,2.4.1.135,2.4.1.223,2.4.1.224,2.4.1.225,2.4.2.26,2.8.2.23,2.8.2.29,2.8.2.30,5.1.3.17	11	-	-	-	-	0.796128	0.557434	0.804081	0.730789
Glycosaminoglycan biosynthesis - keratan sulfate	2.4.1.149,2.4.1.38,2.4.1.68,2.4.99.4,2.4.99.6,2.8.2.21	6	-	-	-	-	0.624915	0.412504	0.639077	0.592319
Glycosaminoglycan degradation	2.3.1.78,3.1.6.12,3.1.6.13,3.1.6.14,3.1.6.18,3.1.6.4,3.10.1.1,3.2.1.103,3.2.1.166,3.2.1.23,3.2.1.31,3.2.1.35,3.2.1.50,3.2.1.52,3.2.1.76	15	3.2.1.23,3.2.1.35,3.2.1.52	3.2.1.23,3.2.1.52	3.2.1.23	3.2.1.23,3.2.1.52	0.0694625	0.0942673	0.571169	0.208338
Glycosphingolipid biosynthesis - ganglio series	2.4.1.62,2.4.1.92,2.4.99.4,2.4.99.7,2.4.99.8,2.4.99.9,3.2.1.23,3.2.1.52	8	3.2.1.23,3.2.1.52	3.2.1.23,3.2.1.52	3.2.1.23	3.2.1.23,3.2.1.52	0.0613922	0.0239775	0.31965	0.0538941
Glycosphingolipid biosynthesis - globo series	2.4.1.152,2.4.1.179,2.4.1.228,2.4.1.69,2.4.1.79,2.4.1.88,2.4.99.4,2.4.99.8,3.2.1.22,3.2.1.47,3.2.1.49,3.2.1.52	12	3.2.1.22,3.2.1.52	3.2.1.22,3.2.1.52	3.2.1.22	3.2.1.22,3.2.1.52	0.157525	0.0538561	0.447394	0.121102
Glycosphingolipid biosynthesis - lacto and neolacto series	2.4.1.149,2.4.1.150,2.4.1.152,2.4.1.163,2.4.1.206,2.4.1.275,2.4.1.37,2.4.1.40,2.4.1.65,2.4.1.69,2.4.1.86,2.4.1.87,2.4.99.10,2.4.99.4,2.4.99.6,2.4.99.8	16	-	-	-	-	0.857654	0.61132	0.856714	0.813383
Glycosylphosphatidylinositol(GPI)-anchor biosynthesis	2.4.1.198,3.1.4.50,3.5.1.89	3	-	-	-	-	0.454962	0.29302	0.447394	0.396765
Glyoxylate and dicarboxylate metabolism	1.1.1.26,1.1.1.29,1.1.1.36,1.1.1.37,1.1.1.60,1.1.1.77,1.1.1.79,1.1.1.81,1.1.1.92,1.1.1.93,1.1.3.15,1.1.99.14,1.11.1.6,1.2.1.17,1.2.1.2,1.2.1.21,1.2.2.1,1.2.3.4,1.2.3.5,1.3.1.7,1.3.1.85,1.4.7.1,2.1.2.1,2.2.1.5,2.3.1.9,2.3.3.1,2.3.3.12,2.3.3.7,2.3.3.9,2.6.1.4,2.6.1.45,2.7.1.31,2.7.2.6,2.8.3.2,3.1.2.10,3.1.3.18,3.3.2.4,3.5.1.10,3.5.1.27,3.5.1.31,3.5.1.49,3.5.1.56,3.5.1.68,3.5.1.8,3.5.1.9,4.1.1.2,4.1…	68	1.1.1.37,1.11.1.6,2.1.2.1,4.2.1.3,5.4.99.2,6.4.1.3	1.11.1.6,2.1.2.1,2.3.3.1,6.3.1.2,6.4.1.3	1.11.1.6,1.2.1.2,2.1.2.1,2.3.1.9,4.1.1.8,4.1.3.16,4.2.1.55,6.3.1.2,6.4.1.3	1.1.1.37,1.11.1.6,1.2.1.2,2.1.2.1,3.1.3.18,4.1.1.8,4.2.1.3,5.4.99.2,6.3.1.2,6.4.1.3	0.454962	0.156998	0.0944192	0.0207149
Histidine metabolism	1.1.1.23,1.14.13.5,1.2.1.3,1.2.1.5,1.3.99.33,1.4.3.22,1.4.3.4,2.1.1.22,2.1.1.8,2.1.2.5,2.4.2.17,2.6.1.38,2.6.1.9,3.1.3.15,3.4.13.18,3.4.13.20,3.4.13.5,3.5.1.15,3.5.1.68,3.5.1.8,3.5.2.7,3.5.3.13,3.5.3.5,3.5.3.8,3.5.4.19,3.6.1.31,4.1.1.22,4.1.1.28,4.2.1.19,4.2.1.49,4.3.1.3,5.3.1.16,6.3.2.11,6.3.4.8	34	3.4.13.18	-	2.6.1.9,3.1.3.15	1.1.1.23,5.3.1.16	0.860462	0.774169	0.733038	0.634469
Indole alkaloid biosynthesis	1.1.1.273,1.14.11.20,1.14.13.73,1.14.13.75,1.3.1.36,1.3.1.73,1.5.1.32,2.1.1.94,2.1.1.99,2.3.1.107,2.3.1.160,2.4.1.219,3.1.1.78,3.2.1.105,3.2.1.125,4.1.1.28,4.3.3.2	17	-	-	-	-	0.870265	0.61672	0.865122	0.82493
Inositol phosphate metabolism	1.1.1.18,1.1.1.369,1.1.1.370,1.1.1.371,1.13.99.1,1.2.1.18,2.1.1.39,2.1.1.40,2.7.1.127,2.7.1.134,2.7.1.137,2.7.1.140,2.7.1.149,2.7.1.150,2.7.1.151,2.7.1.153,2.7.1.154,2.7.1.158,2.7.1.159,2.7.1.64,2.7.1.67,2.7.1.68,2.7.1.92,2.7.7.74,2.7.8.11,2.7.8.34,3.1.3.25,3.1.3.26,3.1.3.36,3.1.3.56,3.1.3.57,3.1.3.62,3.1.3.64,3.1.3.66,3.1.3.67,3.1.3.8,3.1.3.86,3.1.4.11,3.1.4.3,3.7.1.22,4.1.2.29,4.2.1.44,4.6.1.13…	47	5.3.1.1	5.3.1.1	3.1.3.25,5.3.1.1,5.5.1.4	3.1.3.62	0.912503	0.643779	0.728204	0.883385
Isoflavonoid biosynthesis	1.1.1.348,1.14.11.22,1.14.13.136,1.14.13.28,1.14.13.52,1.14.13.85,1.14.13.89,1.3.1.45,1.3.1.46,1.3.1.51,2.1.1.150,2.1.1.212,2.1.1.270,2.3.1.115,2.4.1.170,2.5.1.36,4.2.1.105,4.2.1.139	18	-	-	-	-	0.871252	0.618597	0.865122	0.82493
Isoquinoline alkaloid biosynthesis	1.1.1.218,1.1.1.247,1.1.1.248,1.10.3.1,1.14.11.31,1.14.11.32,1.14.13.37,1.14.13.55,1.14.13.56,1.14.13.57,1.14.13.71,1.14.16.2,1.14.18.1,1.14.21.1,1.14.21.2,1.14.21.3,1.14.21.4,1.14.21.5,1.21.3.2,1.21.3.3,1.3.3.8,1.4.3.2,1.4.3.21,1.4.3.4,1.4.9.2,1.5.1.27,1.5.1.31,1.5.3.12,2.1.1.115,2.1.1.116,2.1.1.117,2.1.1.118,2.1.1.119,2.1.1.120,2.1.1.121,2.1.1.122,2.1.1.128,2.1.1.140,2.1.1.147,2.1.1.291,2.1.1.8…	51	2.6.1.1	-	2.6.1.1	2.6.1.1	0.932495	0.877378	0.936612	0.906814
Limonene and pinene degradation	1.1.1.144,1.1.1.243,1.1.1.275,1.1.1.296,1.1.1.297,1.14.13.105,1.14.13.107,1.14.13.48,1.14.13.49,1.14.13.80,1.2.1.3,1.3.99.25,3.1.1.83,3.3.2.8,4.2.1.17,5.5.1.10	16	-	-	-	-	0.857654	0.61132	0.856714	0.813383
Linoleic acid metabolism	1.13.11.12,1.13.11.33,1.13.11.45,1.13.11.58,1.13.11.60,1.13.11.62,1.14.14.1,1.14.19.3,1.14.99.33,3.1.1.4,5.2.1.5,5.4.4.5,5.4.4.6	13	-	-	-	-	0.826363	0.576904	0.818893	0.770624
Lipoic acid metabolism	2.3.1.181,2.7.7.63,2.8.1.8	3	-	-	-	-	0.454962	0.29302	0.447394	0.396765
Lipopolysaccharide biosynthesis	2.3.1.129,2.3.1.191,2.4.1.182,2.4.1.44,2.4.1.56,2.4.1.58,2.4.99.12,2.4.99.13,2.5.1.55,2.7.1.130,2.7.1.166,2.7.1.167,2.7.1.168,2.7.7.38,2.7.7.70,2.7.7.71,3.1.3.45,3.1.3.82,3.1.3.83,3.5.1.108,3.6.1.54,5.1.3.20,5.3.1.28	23	2.3.1.129,5.1.3.20	-	2.7.7.38	2.3.1.129,2.4.1.182	0.46856	0.675542	0.766064	0.396765
Lysine biosynthesis	1.1.1.286,1.1.1.3,1.1.1.87,1.17.1.8,1.2.1.11,1.2.1.31,1.4.1.16,1.5.1.10,1.5.1.7,2.3.1.117,2.3.1.89,2.3.3.14,2.6.1.17,2.6.1.39,2.6.1.57,2.6.1.83,2.7.2.4,3.5.1.18,3.5.1.47,4.1.1.20,4.2.1.114,4.2.1.36,4.3.3.7,5.1.1.7,5.4.99.58,6.3.2.10,6.3.2.13	27	1.17.1.8,1.2.1.11,2.6.1.83,2.7.2.4,4.1.1.20,4.3.3.7	2.6.1.83,2.7.2.4,3.5.1.18,6.3.2.13	2.6.1.83,2.7.2.4,4.3.3.7,6.3.2.13	2.6.1.83,3.5.1.18,4.1.1.20	0.0137667	0.0242932	0.153415	0.250821
Lysine degradation	1.1.1.35,1.13.12.2,1.14.11.1,1.14.11.4,1.14.11.8,1.14.13.59,1.2.1.20,1.2.1.3,1.2.1.31,1.2.1.47,1.2.4.2,1.3.8.6,1.4.1.11,1.4.1.12,1.4.3.14,1.5.1.1,1.5.1.10,1.5.1.16,1.5.1.21,1.5.1.7,1.5.1.8,1.5.1.9,1.5.3.7,1.5.99.3,2.1.1.43,2.1.1.59,2.1.1.60,2.3.1.102,2.3.1.32,2.3.1.61,2.3.1.9,2.4.1.50,2.6.1.21,2.6.1.39,2.6.1.48,2.6.1.65,2.7.1.81,2.8.3.9,3.5.1.17,3.5.1.30,3.5.1.63,4.1.1.18,4.2.1.17,4.2.3.134,4.3.1…	53	-	2.8.3.9	2.3.1.9	-	0.984212	0.677282	0.936612	0.978114
Metabolism of xenobiotics by cytochrome P450	1.1.1.1,1.1.1.146,1.1.1.184,1.14.14.1,1.2.1.5,1.3.1.20,2.4.1.17,2.5.1.18,2.8.2.14,3.3.2.9	10	1.1.1.1	-	1.1.1.1	1.1.1.1	0.403757	0.527736	0.408043	0.31739
Methane metabolism	1.1.1.244,1.1.1.284,1.1.1.29,1.1.1.337,1.1.1.37,1.1.1.95,1.1.2.7,1.1.3.13,1.12.98.1,1.12.98.2,1.14.13.148,1.14.13.25,1.14.18.3,1.2.1.2,1.2.1.43,1.2.1.46,1.2.7.1,1.2.7.4,1.2.99.2,1.2.99.4,1.2.99.5,1.4.9.1,1.5.8.1,1.5.8.2,1.5.98.1,1.5.98.2,1.5.99.5,1.6.6.9,1.8.98.1,2.1.1.21,2.1.1.246,2.1.1.247,2.1.1.248,2.1.1.249,2.1.1.250,2.1.1.86,2.1.1.90,2.1.2.1,2.2.1.3,2.3.1.101,2.3.1.8,2.5.1.77,2.6.1.45,2.6.1.…	76	1.1.1.37,1.2.7.1,1.2.99.2,1.8.98.1,2.1.2.1,2.3.1.8,2.7.2.1,4.1.2.13,4.2.1.11,5.4.2.12	2.1.2.1,2.3.1.8,2.6.1.52,2.7.1.11,4.1.2.13,4.2.1.11	1.1.1.95,1.2.1.2,1.2.7.1,1.2.99.2,2.1.2.1,2.3.1.8,2.7.1.11,2.7.9.2,4.2.1.11,5.4.2.12	1.1.1.37,1.2.1.2,1.8.98.1,2.1.2.1,2.3.1.8,2.7.1.11,2.7.2.1,2.7.9.2,3.1.3.11,4.1.2.13,4.2.1.11	0.0613922	0.109172	0.0817771	0.01877
Monoterpenoid biosynthesis	1.1.1.207,1.1.1.208,1.1.1.223,1.1.1.241,1.1.1.243,1.1.1.275,1.1.1.324,1.14.13.104,1.14.13.105,1.14.13.151,1.14.13.152,1.14.13.156,1.14.13.47,1.14.13.48,1.14.13.49,1.14.13.51,1.14.13.74,1.14.13.80,1.3.1.81,1.3.1.82,1.3.3.9,2.1.1.50,3.1.7.3,4.2.1.127,4.2.3.10,4.2.3.108,4.2.3.11,4.2.3.111,4.2.3.119,4.2.3.120,4.2.3.15,4.2.3.16,4.2.3.20,4.2.3.25,4.2.3.26,5.4.4.4,5.5.1.8	37	-	-	-	-	0.948209	0.794463	0.960782	0.955223
Mucin type O-Glycan biosynthesis	2.4.1.102,2.4.1.122,2.4.1.147,2.4.1.148,2.4.1.41,2.4.99.3,2.4.99.4	7	-	-	-	-	0.687033	0.457653	0.70342	0.641219
Naphthalene degradation	1.1.1.1,1.13.11.56,1.14.12.12,1.14.13.1,1.14.13.172,1.2.1.65,1.3.1.29,4.1.2.45,5.99.1.4	9	1.1.1.1	-	1.1.1.1	1.1.1.1	0.37911	0.507174	0.376386	0.297087
N-Glycan biosynthesis	2.4.1.101,2.4.1.117,2.4.1.131,2.4.1.132,2.4.1.141,2.4.1.142,2.4.1.143,2.4.1.144,2.4.1.145,2.4.1.155,2.4.1.160,2.4.1.201,2.4.1.256,2.4.1.257,2.4.1.258,2.4.1.259,2.4.1.260,2.4.1.261,2.4.1.265,2.4.1.267,2.4.1.38,2.4.1.68,2.4.1.83,2.4.99.1,2.4.99.18,2.7.1.108,2.7.8.15,3.1.3.51,3.1.4.48,3.2.1.106,3.2.1.113,3.2.1.114,3.2.1.84,3.6.1.43	34	-	-	3.2.1.84	3.2.1.84	0.948209	0.774169	0.865122	0.813383
Nicotinate and nicotinamide metabolism	1.1.1.291,1.1.1.328,1.13.11.9,1.14.13.10,1.14.13.114,1.14.13.163,1.17.1.5,1.17.2.1,1.17.3.3,1.2.3.1,1.3.7.1,1.4.1.21,1.4.3.16,1.5.3.19,1.5.3.21,1.5.3.5,1.5.3.6,1.5.99.14,1.5.99.4,1.6.1.1,1.6.1.2,2.1.1.1,2.1.1.7,2.4.2.1,2.4.2.12,2.4.2.19,2.4.99.20,2.7.1.173,2.7.1.22,2.7.1.23,2.7.7.1,2.7.7.18,3.1.3.5,3.2.2.1,3.2.2.14,3.2.2.3,3.2.2.5,3.2.2.6,3.5.1.106,3.5.1.107,3.5.1.19,3.5.1.42,3.5.2.18,3.6.1.22,3.…	54	3.1.3.5,6.3.5.1	1.4.3.16,3.6.1.9,6.3.4.21,6.3.5.1	1.4.3.16,2.4.2.1,6.3.5.1	1.6.1.2,3.6.1.9,6.3.5.1	0.871252	0.187297	0.793638	0.690297
Nitrogen metabolism	1.13.12.16,1.14.99.39,1.18.6.1,1.19.6.1,1.4.1.13,1.4.1.14,1.4.1.2,1.4.1.3,1.4.1.4,1.4.7.1,1.7.1.1,1.7.1.10,1.7.1.14,1.7.1.15,1.7.1.2,1.7.1.3,1.7.1.4,1.7.2.1,1.7.2.2,1.7.2.4,1.7.2.5,1.7.2.6,1.7.3.1,1.7.7.1,1.7.7.2,1.7.99.1,1.7.99.4,1.7.99.8,1.9.6.1,2.7.2.2,3.5.1.49,3.5.5.1,4.2.1.1,4.2.1.104,6.3.1.2,6.3.4.16	36	1.13.12.16,1.4.1.14,1.4.1.4	1.4.1.2,1.4.1.4,2.7.2.2,4.2.1.1,6.3.1.2	1.4.1.14,1.4.1.2,1.4.1.4,2.7.2.2,6.3.1.2	4.2.1.1,6.3.1.2	0.485351	0.0183542	0.153415	0.663369
Nitrotoluene degradation	1.12.99.6,1.2.7.1,1.2.99.2,1.8.99.3,2.3.1.5	5	1.2.7.1,1.2.99.2	-	1.2.7.1,1.2.99.2,1.8.99.3	1.12.99.6,1.8.99.3	0.0204623	0.388829	0.00162836	0.0204738
Novobiocin biosynthesis	1.3.1.12,1.3.1.43,2.1.1.284,2.1.1.285,2.1.3.12,2.4.1.302,2.5.1.111,2.6.1.1,2.6.1.5,2.6.1.57,2.6.1.9,6.3.1.15	12	2.6.1.1	-	2.6.1.1,2.6.1.9	2.6.1.1	0.454962	0.571468	0.188651	0.396765
One carbon pool by folate	1.5.1.15,1.5.1.20,1.5.1.3,1.5.1.5,1.5.1.6,1.5.7.1,2.1.1.13,2.1.1.148,2.1.1.19,2.1.1.45,2.1.2.1,2.1.2.10,2.1.2.2,2.1.2.3,2.1.2.4,2.1.2.5,2.1.2.7,2.1.2.8,2.1.2.9,3.5.1.10,3.5.4.9,4.3.1.4,6.3.3.2,6.3.4.3	24	2.1.1.148,2.1.2.1,2.1.2.3,2.1.2.9,3.5.4.9	2.1.2.1,2.1.2.9	1.5.1.5,2.1.1.13,2.1.1.148,2.1.1.45,2.1.2.1,2.1.2.3,2.1.2.9,3.5.4.9,6.3.4.3	2.1.1.45,2.1.2.1,2.1.2.3,6.3.4.3	0.0272516	0.220577	4.76036e-05	0.065345
Other glycan degradation	3.2.1.18,3.2.1.23,3.2.1.24,3.2.1.25,3.2.1.45,3.2.1.51,3.2.1.52,3.2.1.96,3.5.1.26	9	3.2.1.18,3.2.1.23,3.2.1.24,3.2.1.51,3.2.1.52,3.2.1.96	3.2.1.23,3.2.1.52	3.2.1.23,3.2.1.51	3.2.1.23,3.2.1.24,3.2.1.51,3.2.1.52,3.2.1.96	9.70792e-06	0.0295159	0.0976258	9.39134e-05
Other types of O-glycan biosynthesis	2.4.1.109,2.4.1.135,2.4.1.152,2.4.1.221,2.4.1.222,2.4.1.255,2.4.1.50,2.4.1.62,2.4.1.66,2.4.99.1,2.4.99.6	11	-	-	-	-	0.796128	0.557434	0.804081	0.730789
Oxidative phosphorylation	1.10.2.2,1.3.5.1,1.6.5.3,1.6.99.3,1.6.99.5,1.9.3.1,2.7.4.1,3.6.1.1,3.6.3.10,3.6.3.14,3.6.3.6	11	1.3.5.1,2.7.4.1,3.6.1.1,3.6.3.14	3.6.3.14	1.3.5.1,1.6.5.3,3.6.1.1,3.6.3.14	3.6.1.1,3.6.3.14	0.00531771	0.228803	0.00515848	0.100243
Pantothenate and CoA biosynthesis	1.1.1.106,1.1.1.169,1.1.1.84,1.1.1.86,1.2.1.33,1.3.1.1,1.3.1.2,2.1.2.11,2.2.1.6,2.6.1.42,2.6.1.6,2.7.1.169,2.7.1.24,2.7.1.33,2.7.1.34,2.7.7.3,2.7.8.7,3.1.4.14,3.5.1.22,3.5.1.6,3.5.1.92,3.5.2.2,3.6.1.9,4.1.1.11,4.1.1.30,4.1.1.36,4.2.1.9,6.3.2.1,6.3.2.36,6.3.2.5	30	1.1.1.86,2.1.2.11,2.2.1.6,2.7.1.33,4.1.1.36,6.3.2.5	2.2.1.6,3.6.1.9,4.2.1.9	1.1.1.86,2.2.1.6,2.6.1.42,4.2.1.9	1.1.1.86,2.2.1.6,2.6.1.42,3.6.1.9,4.1.1.36,4.2.1.9,6.3.2.5	0.0226914	0.118882	0.209731	0.0044468
Penicillin and cephalosporin biosynthesis	1.14.11.26,1.14.20.1,1.21.3.1,1.4.3.3,2.1.3.7,2.3.1.164,2.3.1.175,2.6.1.74,3.1.1.41,3.5.1.11,3.5.1.93,3.5.2.6,5.1.1.17,6.3.2.26	14	-	-	-	-	0.838975	0.592313	0.824307	0.785292
Pentose and glucuronate interconversions	1.1.1.10,1.1.1.11,1.1.1.12,1.1.1.125,1.1.1.127,1.1.1.13,1.1.1.130,1.1.1.137,1.1.1.14,1.1.1.15,1.1.1.175,1.1.1.179,1.1.1.19,1.1.1.2,1.1.1.21,1.1.1.22,1.1.1.250,1.1.1.287,1.1.1.307,1.1.1.372,1.1.1.45,1.1.1.56,1.1.1.57,1.1.1.58,1.1.1.9,1.1.2.2,1.2.1.3,2.4.1.17,2.7.1.16,2.7.1.17,2.7.1.43,2.7.1.47,2.7.1.5,2.7.1.53,2.7.7.40,2.7.7.44,2.7.7.64,2.7.7.9,3.1.1.11,3.1.1.68,3.2.1.15,3.2.1.31,3.2.1.67,4.1.1.34…	63	4.1.2.19,5.3.1.12,5.3.1.4	5.3.1.12,5.3.1.17,5.3.1.5	1.1.1.22,2.7.1.5,4.2.1.7,5.1.3.4	2.7.7.9,5.1.3.1,5.3.1.12,5.3.1.17,5.3.1.5	0.838975	0.412504	0.743781	0.406803
Pentose phosphate pathway	1.1.1.215,1.1.1.359,1.1.1.360,1.1.1.43,1.1.1.44,1.1.1.47,1.1.1.49,1.1.3.4,1.1.3.5,1.1.5.2,1.1.5.9,1.1.99.3,1.2.1.89,1.2.1.9,1.2.7.5,1.2.99.8,2.2.1.1,2.2.1.2,2.7.1.11,2.7.1.12,2.7.1.13,2.7.1.146,2.7.1.15,2.7.1.165,2.7.1.178,2.7.1.45,2.7.1.69,2.7.4.23,2.7.6.1,3.1.1.17,3.1.1.31,3.1.3.11,4.1.2.13,4.1.2.14,4.1.2.4,4.1.2.43,4.1.2.51,4.1.2.55,4.1.2.9,4.2.1.12,4.2.1.140,4.2.1.39,4.3.1.29,4.3.1.9,5.1.3.1,…	50	2.2.1.1,2.7.1.15,2.7.1.45,2.7.1.69,2.7.6.1,4.1.2.13,4.1.2.4,5.4.2.2,5.4.2.7	1.1.1.49,2.2.1.1,2.2.1.2,2.7.1.11,2.7.1.69,2.7.6.1,4.1.2.13,5.3.1.9,5.4.2.2	1.2.7.5,2.2.1.1,2.2.1.2,2.7.1.11,2.7.1.45,2.7.6.1,4.1.2.14	1.1.1.49,2.2.1.1,2.7.1.11,2.7.6.1,3.1.3.11,4.1.2.13,5.1.3.1,5.3.1.9	0.0137667	0.000305447	0.0976258	0.0217325
Peptidoglycan biosynthesis	1.3.1.98,2.3.2.10,2.3.2.16,2.3.2.17,2.3.2.18,2.4.1.129,2.4.1.227,2.5.1.7,2.7.1.66,2.7.8.13,3.4.16.4,3.6.1.27,6.3.2.10,6.3.2.13,6.3.2.4,6.3.2.7,6.3.2.8,6.3.2.9	18	3.4.16.4,6.3.2.9	3.4.16.4,6.3.2.13,6.3.2.8	2.4.1.129,2.5.1.7,3.4.16.4,3.6.1.27,6.3.2.13	2.4.1.129,3.4.16.4,6.3.2.8	0.37911	0.0295159	0.00788578	0.0860301
Phenylalanine metabolism	1.1.1.157,1.1.1.222,1.1.1.237,1.1.1.90,1.11.1.21,1.11.1.7,1.13.11.16,1.13.11.27,1.13.12.9,1.14.12.19,1.14.13.11,1.14.13.127,1.14.13.14,1.14.13.149,1.14.13.4,1.14.16.1,1.17.1.7,1.17.5.1,1.2.1.10,1.2.1.39,1.2.1.5,1.2.1.58,1.3.1.11,1.3.1.31,1.3.1.87,1.4.1.20,1.4.3.2,1.4.3.21,1.4.3.4,1.4.9.2,1.4.99.1,1.5.1.18,2.1.1.104,2.3.1.13,2.3.1.14,2.3.1.192,2.3.1.36,2.3.1.53,2.3.1.71,2.6.1.1,2.6.1.21,2.6.1.5,2.…	65	1.2.1.10,1.3.1.31,2.6.1.1	-	1.2.1.10,2.6.1.1,2.6.1.9,3.7.1.14,6.2.1.30	2.6.1.1	0.855945	0.920076	0.588725	0.95903
Phenylalanine, tyrosine and tryptophan biosynthesis	1.1.1.24,1.1.1.25,1.1.1.282,1.1.5.8,1.14.16.1,1.3.1.12,1.3.1.13,1.3.1.43,1.3.1.78,1.3.1.79,1.4.1.20,1.4.1.24,1.4.3.2,2.2.1.10,2.2.1.11,2.4.2.18,2.5.1.19,2.5.1.54,2.6.1.1,2.6.1.5,2.6.1.57,2.6.1.58,2.6.1.78,2.6.1.79,2.6.1.9,2.7.1.71,3.3.2.13,4.1.1.48,4.1.3.27,4.1.3.45,4.2.1.10,4.2.1.118,4.2.1.20,4.2.1.51,4.2.1.91,4.2.3.4,4.2.3.5,5.3.1.24,5.4.99.5	39	2.2.1.10,2.5.1.19,2.6.1.1,4.2.1.20	4.2.1.20	2.5.1.19,2.5.1.54,2.6.1.1,2.6.1.9,4.2.1.10,4.2.1.20,4.2.3.5	2.2.1.10,2.5.1.54,2.6.1.1,4.2.1.91,4.2.3.5,5.4.99.5	0.37911	0.605653	0.0332187	0.0448378
Phenylpropanoid biosynthesis	1.1.1.195,1.1.1.318,1.1.1.319,1.11.1.21,1.11.1.7,1.13.11.22,1.14.13.11,1.14.13.14,1.14.13.36,1.2.1.44,1.2.1.68,2.1.1.104,2.1.1.146,2.1.1.279,2.1.1.68,2.3.1.133,2.3.1.91,2.3.1.92,2.3.1.99,2.4.1.111,2.4.1.114,2.4.1.120,2.4.1.128,3.1.1.49,3.2.1.126,3.2.1.21,4.3.1.24,4.3.1.25,6.2.1.12	29	3.2.1.21	-	3.2.1.21	-	0.826363	0.728193	0.818893	0.914015
Phosphonate and phosphinate metabolism	1.1.1.309,1.11.1.23,1.13.11.72,1.13.11.73,2.6.1.37,2.7.7.14,2.7.7.15,2.7.8.1,2.7.8.2,2.7.8.37,3.1.4.55,3.11.1.1,3.11.1.2,3.11.1.3,3.6.1.63,4.1.1.82,4.7.1.1,5.4.2.9	18	2.6.1.37	-	-	-	0.624915	0.618597	0.865122	0.82493
Polycyclic aromatic hydrocarbon degradation	1.1.1.256,1.13.11.3,1.13.11.38,1.13.11.8,1.14.12.12,1.14.12.15,1.14.12.7,1.14.13.1,1.14.13.23,1.2.1.78,1.3.1.19,1.3.1.29,1.3.1.49,1.3.1.53,1.3.1.64,3.1.1.35,4.1.1.55,4.1.1.69,4.1.2.34	19	-	-	-	-	0.879499	0.636737	0.879721	0.841871
Polyketide sugar unit biosynthesis	1.1.1.133,1.1.1.266,1.1.1.344,1.1.1.364,2.1.1.234,2.1.1.235,2.6.1.106,2.6.1.33,2.7.7.24,4.2.1.46,4.3.1.30,5.1.3.13,5.1.3.25	13	2.7.7.24,4.2.1.46,5.1.3.13	2.6.1.33	2.6.1.33,4.2.1.46	2.7.7.24,4.2.1.46,5.1.3.13	0.0495405	0.251724	0.209731	0.0376801
Porphyrin and chlorophyll metabolism	1.1.1.294,1.14.12.20,1.14.13.122,1.14.13.81,1.14.13.83,1.14.99.3,1.16.1.2,1.16.1.3,1.16.1.4,1.16.1.5,1.16.1.6,1.16.3.1,1.16.8.1,1.17.7.2,1.2.1.70,1.3.1.106,1.3.1.24,1.3.1.33,1.3.1.54,1.3.1.75,1.3.1.76,1.3.1.80,1.3.3.3,1.3.3.4,1.3.3.5,1.3.5.3,1.3.7.2,1.3.7.3,1.3.7.4,1.3.7.5,1.3.7.7,1.3.99.22,1.3.99.35,2.1.1.107,2.1.1.11,2.1.1.130,2.1.1.131,2.1.1.132,2.1.1.133,2.1.1.151,2.1.1.152,2.1.1.195,2.1.1.19…	80	2.1.1.107,4.2.1.75	6.1.1.17	1.16.3.1	2.1.1.107,2.1.1.271,2.5.1.17,4.2.1.75,6.1.1.17	0.948209	0.834072	0.987524	0.641219
Propanoate metabolism	1.1.1.202,1.1.1.27,1.1.1.283,1.1.1.59,1.1.1.6,1.1.1.77,1.1.1.80,1.2.1.18,1.2.1.27,1.2.1.75,1.2.1.87,1.2.7.1,1.3.8.7,2.1.3.1,2.3.1.222,2.3.1.54,2.3.1.8,2.3.1.9,2.3.3.5,2.6.1.18,2.6.1.19,2.7.2.1,2.7.2.15,2.8.3.1,2.8.3.3,2.8.3.8,3.1.2.17,3.1.2.4,3.5.99.7,4.1.1.4,4.1.1.41,4.1.1.9,4.1.3.30,4.2.1.17,4.2.1.27,4.2.1.28,4.2.1.54,4.2.1.79,4.2.1.99,4.2.3.3,4.3.1.6,5.1.99.1,5.4.99.2,6.2.1.1,6.2.1.13,6.2.1.17…	50	1.2.7.1,2.3.1.54,2.3.1.8,2.7.2.1,5.4.99.2,6.4.1.2,6.4.1.3	1.3.8.7,2.3.1.222,2.3.1.8,2.8.3.8,6.4.1.3	1.2.7.1,2.3.1.222,2.3.1.54,2.3.1.8,2.3.1.9,6.4.1.3	2.3.1.54,2.3.1.8,2.7.2.1,5.4.99.2,6.4.1.3	0.0781412	0.0558961	0.209731	0.250821
Purine metabolism	1.1.1.154,1.1.1.205,1.1.1.350,1.14.13.113,1.17.1.4,1.17.3.2,1.17.4.1,1.17.4.2,1.7.1.7,1.7.3.3,2.1.2.2,2.1.2.3,2.1.2.4,2.1.3.5,2.4.2.1,2.4.2.14,2.4.2.15,2.4.2.16,2.4.2.22,2.4.2.7,2.4.2.8,2.7.1.113,2.7.1.20,2.7.1.25,2.7.1.40,2.7.1.73,2.7.1.74,2.7.1.76,2.7.2.2,2.7.4.10,2.7.4.11,2.7.4.3,2.7.4.6,2.7.4.8,2.7.6.1,2.7.6.5,2.7.7.4,2.7.7.53,2.7.7.6,2.7.7.7,2.7.7.8,3.1.3.5,3.1.3.6,3.1.4.16,3.1.4.17,3.1.4.35…	106	1.1.1.205,1.17.1.4,1.17.4.1,1.17.4.2,2.1.2.3,2.7.4.3,2.7.6.1,2.7.7.4,2.7.7.6,2.7.7.7,2.7.7.8,3.1.3.5,3.1.4.16,3.1.7.2,3.5.4.10,5.4.2.2,5.4.2.7,6.3.2.6,6.3.4.4,6.3.5.3	1.17.4.1,1.17.4.2,2.7.2.2,2.7.6.1,2.7.6.5,2.7.7.6,2.7.7.7,2.7.7.8,3.5.1.116,3.5.1.5,3.5.4.2,3.6.1.9,5.4.2.2	1.17.1.4,1.17.4.1,1.17.4.2,2.1.2.3,2.4.2.1,2.4.2.14,2.7.1.40,2.7.2.2,2.7.4.3,2.7.6.1,2.7.6.5,2.7.7.6,2.7.7.7,2.7.7.8,3.1.4.16,3.1.7.2,3.5.1.5,3.5.4.10,5.4.99.18,6.3.2.6,6.3.4.4,6.3.5.3	1.1.1.205,1.17.1.4,1.17.4.2,2.1.2.3,2.7.4.3,2.7.6.1,2.7.6.5,2.7.7.53,2.7.7.6,2.7.7.7,2.7.7.8,3.2.2.8,3.5.1.5,3.5.4.10,3.6.1.9,4.3.2.2,6.3.2.6,6.3.4.4,6.3.5.2,6.3.5.3	0.000112379	0.000499735	2.8035e-05	2.72507e-05
Pyrimidine metabolism	1.14.99.46,1.17.4.1,1.17.4.2,1.17.99.4,1.3.1.1,1.3.1.14,1.3.1.2,1.3.5.2,1.3.98.1,1.8.1.9,2.1.1.148,2.1.1.45,2.1.2.8,2.1.3.2,2.4.2.1,2.4.2.10,2.4.2.2,2.4.2.3,2.4.2.4,2.4.2.6,2.4.2.9,2.7.1.21,2.7.1.48,2.7.1.74,2.7.1.83,2.7.4.14,2.7.4.22,2.7.4.6,2.7.4.9,2.7.7.6,2.7.7.7,2.7.7.8,3.1.3.5,3.1.3.6,3.1.4.16,3.2.2.10,3.2.2.3,3.2.2.8,3.5.1.110,3.5.1.6,3.5.1.95,3.5.2.1,3.5.2.2,3.5.2.3,3.5.4.1,3.5.4.12,3.5.4.…	61	1.17.4.1,1.17.4.2,2.1.1.148,2.1.3.2,2.4.2.10,2.4.2.2,2.7.1.48,2.7.4.22,2.7.7.6,2.7.7.7,2.7.7.8,3.1.3.5,3.1.4.16,3.5.2.3,6.3.5.5	1.17.4.1,1.17.4.2,1.8.1.9,2.1.3.2,2.4.2.3,2.4.2.9,2.7.7.6,2.7.7.7,2.7.7.8,3.5.2.3,6.3.5.5	1.17.4.1,1.17.4.2,2.1.1.148,2.1.1.45,2.1.3.2,2.4.2.1,2.4.2.3,2.4.2.9,2.7.4.14,2.7.7.6,2.7.7.7,2.7.7.8,3.1.4.16,3.5.2.3,6.3.5.5	1.17.4.2,1.8.1.9,2.1.1.45,2.1.3.2,2.7.1.21,2.7.1.48,2.7.7.6,2.7.7.7,2.7.7.8,3.2.2.8,6.3.5.5	3.92991e-05	5.76543e-05	5.01932e-05	0.00381557
Pyruvate metabolism	1.1.1.27,1.1.1.28,1.1.1.283,1.1.1.37,1.1.1.38,1.1.1.39,1.1.1.40,1.1.1.78,1.1.1.79,1.1.1.82,1.1.2.3,1.1.2.4,1.1.2.5,1.1.5.4,1.1.99.7,1.13.12.4,1.2.1.10,1.2.1.22,1.2.1.23,1.2.1.3,1.2.1.49,1.2.3.3,1.2.3.6,1.2.4.1,1.2.5.1,1.2.7.1,1.2.99.3,1.2.99.6,1.3.5.4,1.8.1.4,2.3.1.12,2.3.1.54,2.3.1.8,2.3.1.9,2.3.3.13,2.3.3.14,2.3.3.6,2.3.3.9,2.7.1.40,2.7.2.1,2.7.2.12,2.7.9.1,2.7.9.2,2.8.3.1,2.8.3.18,3.1.2.1,3.1.…	63	1.1.1.37,1.1.1.38,1.2.1.10,1.2.7.1,2.3.1.54,2.3.1.8,2.3.3.13,2.7.2.1,2.7.9.1,4.1.1.32,4.2.1.2,6.4.1.1,6.4.1.2	2.3.1.8,2.3.3.13,2.7.9.1	1.1.1.40,1.2.1.10,1.2.7.1,2.3.1.54,2.3.1.8,2.3.1.9,2.7.1.40,2.7.9.1,2.7.9.2,4.1.1.32,4.1.1.49,6.4.1.1	1.1.1.37,1.1.1.38,1.1.1.40,2.3.1.54,2.3.1.8,2.7.2.1,2.7.9.1,2.7.9.2,4.2.1.2,6.4.1.1	0.00083691	0.412504	0.00330897	0.0135645
Retinol metabolism	1.1.1.1,1.1.1.105,1.14.14.1,1.14.15.3,1.14.99.36,1.2.1.36,1.2.3.1,1.3.99.23,2.3.1.135,2.3.1.76,2.4.1.17,3.1.1.63,3.1.1.64	13	1.1.1.1	-	1.1.1.1	1.1.1.1	0.481866	0.576904	0.490771	0.406803
Riboflavin metabolism	1.1.1.193,1.1.1.302,1.13.11.79,1.14.18.1,1.5.1.30,1.5.1.38,1.5.1.41,2.5.1.78,2.5.1.9,2.7.1.161,2.7.1.26,2.7.7.2,3.1.3.2,3.5.1.102,3.5.4.25,3.5.4.26,3.5.4.29,3.5.99.1,3.6.1.18,3.6.1.9,4.1.99.12	21	2.7.1.26,2.7.7.2,3.5.4.25,4.1.99.12	2.7.1.26,2.7.7.2,3.6.1.9	3.5.4.25,4.1.99.12	2.5.1.9,2.7.1.26,2.7.7.2,3.6.1.9	0.0582588	0.0450919	0.447394	0.0422991
Selenocompound metabolism	1.8.1.9,1.97.1.9,2.1.1.12,2.1.1.13,2.1.1.14,2.1.1.96,2.5.1.48,2.7.1.164,2.7.7.4,2.7.9.3,2.9.1.1,2.9.1.2,4.4.1.1,4.4.1.11,4.4.1.13,4.4.1.16,4.4.1.8,6.1.1.10	18	2.7.7.4,4.4.1.8,6.1.1.10	1.8.1.9,6.1.1.10	2.1.1.13,6.1.1.10	1.8.1.9,2.7.9.3,6.1.1.10	0.118241	0.133845	0.376386	0.0860301
Sesquiterpenoid and triterpenoid biosynthesis	1.1.1.216,1.1.1.314,1.14.13.106,1.14.13.119,1.14.13.120,1.14.13.121,1.14.13.123,1.14.13.132,1.14.13.133,1.14.99.43,2.5.1.21,3.1.7.6,4.1.99.16,4.2.1.123,4.2.1.124,4.2.1.125,4.2.1.128,4.2.1.129,4.2.1.138,4.2.3.13,4.2.3.137,4.2.3.21,4.2.3.22,4.2.3.23,4.2.3.24,4.2.3.37,4.2.3.38,4.2.3.39,4.2.3.40,4.2.3.46,4.2.3.47,4.2.3.48,4.2.3.49,4.2.3.50,4.2.3.55,4.2.3.56,4.2.3.57,4.2.3.58,4.2.3.59,4.2.3.6,4.2.3.60…	77	-	-	-	-	0.996028	0.945428	0.996656	0.992342
Sphingolipid metabolism	1.1.1.102,1.14.13.169,2.3.1.24,2.3.1.50,2.4.1.23,2.4.1.274,2.4.1.47,2.4.1.80,2.7.1.138,2.7.1.91,2.7.8.10,2.7.8.27,2.7.8.3,2.8.2.11,3.1.3.4,3.1.4.12,3.1.4.41,3.1.6.1,3.1.6.8,3.2.1.18,3.2.1.22,3.2.1.23,3.2.1.45,3.2.1.46,3.5.1.23,4.1.2.27	26	3.1.6.1,3.2.1.18,3.2.1.22,3.2.1.23	3.2.1.22,3.2.1.23	3.2.1.22,3.2.1.23	3.2.1.22,3.2.1.23	0.114904	0.240568	0.558976	0.435442
Starch and sucrose metabolism	1.1.1.22,1.1.99.13,2.4.1.1,2.4.1.10,2.4.1.11,2.4.1.12,2.4.1.13,2.4.1.14,2.4.1.15,2.4.1.17,2.4.1.18,2.4.1.20,2.4.1.21,2.4.1.245,2.4.1.25,2.4.1.29,2.4.1.34,2.4.1.35,2.4.1.4,2.4.1.43,2.4.1.5,2.4.1.64,2.4.1.7,2.4.1.8,2.4.2.24,2.4.99.16,2.7.1.1,2.7.1.10,2.7.1.106,2.7.1.175,2.7.1.2,2.7.1.4,2.7.1.41,2.7.1.69,2.7.7.27,2.7.7.33,2.7.7.34,2.7.7.9,3.1.1.11,3.1.2.21,3.1.3.12,3.1.3.24,3.1.3.9,3.1.3.90,3.2.1.1,…	76	2.4.1.1,2.4.1.18,2.4.1.25,2.7.1.4,2.7.1.69,2.7.7.27,3.2.1.20,3.2.1.21,3.2.1.26,3.2.1.37,5.4.2.2	2.4.1.1,2.4.1.21,2.7.1.69,3.2.1.1,3.2.1.54,3.6.1.9,5.3.1.9,5.4.2.2	1.1.1.22,2.4.1.1,2.4.1.18,2.4.1.21,2.4.1.25,2.7.1.2,2.7.7.27,2.7.7.33,3.2.1.1,3.2.1.10,3.2.1.20,3.2.1.21,3.2.1.37	2.4.1.1,2.4.1.18,2.4.1.21,2.4.1.25,2.7.1.2,2.7.7.9,3.2.1.1,3.2.1.20,3.2.1.37,3.2.1.39,3.6.1.9,5.3.1.9	0.0272516	0.0183542	0.0058605	0.00647863
Steroid biosynthesis	1.1.1.170,1.1.1.270,1.14.13.126,1.14.13.13,1.14.13.132,1.14.13.159,1.14.13.70,1.14.13.72,1.14.21.6,1.3.1.21,1.3.1.70,1.3.1.71,1.3.1.72,2.1.1.143,2.1.1.41,2.3.1.26,2.3.1.73,2.5.1.21,3.1.1.13,5.3.3.5,5.4.99.7,5.4.99.8,5.5.1.9	23	-	-	-	-	0.891827	0.675542	0.888866	0.865561
Steroid degradation	1.1.1.145,1.1.1.51,1.1.3.6,1.13.11.25,1.14.13.141,1.14.13.142,1.14.14.12,1.3.99.4,1.3.99.5,5.3.3.1	10	-	-	-	-	0.770107	0.527736	0.778199	0.719764
Stilbenoid, diarylheptanoid and gingerol biosynthesis	1.14.13.11,1.14.13.36,2.1.1.104,2.1.1.240,2.3.1.133,2.3.1.146,2.3.1.211,2.3.1.217,2.3.1.218,2.3.1.219,2.3.1.95,2.3.1.99	12	-	-	-	-	0.817317	0.571468	0.817052	0.752613
Streptomycin biosynthesis	1.1.1.133,1.1.1.18,2.1.4.2,2.4.2.27,2.6.1.50,2.6.1.56,2.7.1.1,2.7.1.2,2.7.1.65,2.7.1.72,2.7.7.24,3.1.3.25,3.1.3.39,3.1.3.40,4.2.1.46,5.1.3.13,5.4.2.2,5.5.1.4	18	2.7.7.24,4.2.1.46,5.1.3.13,5.4.2.2	5.4.2.2	2.7.1.2,3.1.3.25,4.2.1.46,5.5.1.4	2.7.1.2,2.7.7.24,4.2.1.46,5.1.3.13	0.0323643	0.357044	0.0397768	0.0275397
Styrene degradation	1.13.11.2,1.13.11.5,1.14.13.63,1.14.14.11,1.2.1.39,1.3.1.19,2.8.3.1,2.8.3.12,3.5.1.4,3.5.5.1,3.5.5.7,3.7.1.2,3.7.1.9,4.2.1.54,4.2.1.84,4.99.1.7,5.2.1.2,5.3.99.7	18	-	-	-	-	0.871252	0.618597	0.865122	0.82493
Sulfur metabolism	1.12.98.4,1.13.11.18,1.13.11.55,1.14.11.17,1.14.13.111,1.14.13.131,1.14.14.5,1.8.1.17,1.8.1.2,1.8.2.1,1.8.2.3,1.8.2.4,1.8.3.1,1.8.3.4,1.8.4.8,1.8.4.9,1.8.5.2,1.8.5.3,1.8.7.1,1.8.99.1,1.8.99.2,1.8.99.3,2.1.1.251,2.1.1.269,2.3.1.30,2.3.1.46,2.5.1.47,2.5.1.48,2.5.1.65,2.7.1.25,2.7.7.4,2.7.7.5,2.8.1.1,2.8.1.5,3.1.3.7,3.12.1.1,3.6.2.1,3.6.2.2,3.6.3.25,3.6.3.36,4.4.1.2,4.4.1.3	42	2.3.1.46,2.5.1.47,2.7.7.4	2.8.1.1	1.8.99.3,2.5.1.47	1.8.99.3,2.5.1.47	0.624915	0.611743	0.817052	0.723065
Synthesis and degradation of ketone bodies	1.1.1.30,2.3.1.9,2.3.3.10,2.8.3.5,4.1.1.4,4.1.3.4	6	-	-	2.3.1.9	-	0.624915	0.412504	0.215362	0.592319
Taurine and hypotaurine metabolism	1.1.1.313,1.13.11.19,1.13.11.20,1.14.11.17,1.2.1.73,1.4.1.1,1.4.1.2,1.8.1.3,2.3.1.65,2.3.1.8,2.3.2.2,2.3.3.15,2.6.1.55,2.6.1.77,2.7.2.1,2.7.3.4,4.1.1.15,4.1.1.29,4.4.1.10	19	2.3.1.8,2.6.1.77,2.7.2.1	1.4.1.2,2.3.1.8,4.1.1.15	1.4.1.2,2.3.1.8,2.3.3.15,4.1.1.15	2.3.1.8,2.7.2.1,4.1.1.15	0.134709	0.0325208	0.0470312	0.100243
Terpenoid backbone biosynthesis	1.1.1.216,1.1.1.267,1.1.1.34,1.1.1.88,1.17.1.2,1.17.7.1,1.3.1.83,1.8.3.5,1.8.3.6,2.1.1.100,2.2.1.7,2.3.1.9,2.3.3.10,2.5.1.1,2.5.1.10,2.5.1.20,2.5.1.29,2.5.1.30,2.5.1.31,2.5.1.58,2.5.1.68,2.5.1.82,2.5.1.83,2.5.1.84,2.5.1.85,2.5.1.86,2.5.1.87,2.5.1.88,2.5.1.89,2.5.1.90,2.5.1.91,2.5.1.92,2.7.1.148,2.7.1.36,2.7.4.2,2.7.4.26,2.7.7.60,3.1.7.6,3.4.24.84,4.1.1.33,4.2.3.27,4.6.1.12,5.3.3.2	43	1.17.1.2,2.5.1.29,2.5.1.90	2.2.1.7	2.3.1.9,2.5.1.29	4.6.1.12	0.624915	0.61672	0.818893	0.854872
Tetracycline biosynthesis	1.14.13.38,6.4.1.2	2	6.4.1.2	-	-	-	0.0272516	0.240568	0.376386	0.31739
Thiamine metabolism	1.1.3.23,1.4.3.19,2.2.1.7,2.5.1.2,2.5.1.3,2.7.1.49,2.7.1.50,2.7.1.89,2.7.4.16,2.7.4.7,2.7.6.2,2.7.7.73,2.8.1.10,2.8.1.7,3.5.99.2,3.6.1.15,3.6.1.28,4.1.99.17,4.1.99.19,5.3.99.10	20	2.8.1.10	2.2.1.7,2.8.1.7	2.8.1.7,4.1.99.17	4.1.99.17,4.1.99.19	0.697046	0.156998	0.417946	0.31739
Toluene degradation	1.1.1.257,1.1.1.35,1.1.1.90,1.1.1.97,1.13.11.1,1.14.12.11,1.14.12.8,1.14.13.7,1.17.99.1,1.2.1.28,1.2.1.62,1.2.1.64,1.2.1.7,1.3.1.19,1.3.1.32,1.3.8.3,2.8.3.15,3.1.1.45,4.1.99.11,5.4.99.14,5.5.1.1,5.5.1.7	22	-	-	-	-	0.885966	0.667445	0.880101	0.854872
Tropane, piperidine and pyridine alkaloid biosynthesis	1.1.1.206,1.1.1.222,1.1.1.236,1.1.1.237,1.14.11.11,1.14.11.14,1.14.13.101,1.4.1.18,1.4.3.14,1.4.3.21,1.5.1.1,1.5.1.21,2.1.1.53,2.3.1.145,2.3.1.185,2.3.1.186,2.3.1.93,2.5.1.44,2.6.1.1,2.6.1.5,2.6.1.57,2.6.1.58,2.6.1.9,2.8.3.17,3.1.1.10,3.1.1.84,4.1.1.18	27	2.6.1.1	-	2.6.1.1,2.6.1.9	2.6.1.1	0.815394	0.704571	0.582625	0.730789
Tryptophan metabolism	1.1.1.110,1.1.1.190,1.1.1.191,1.1.1.35,1.10.3.4,1.11.1.21,1.11.1.6,1.13.11.10,1.13.11.11,1.13.11.17,1.13.11.23,1.13.11.52,1.13.11.6,1.13.12.3,1.13.99.3,1.14.13.125,1.14.13.168,1.14.13.9,1.14.14.1,1.14.14.8,1.14.16.3,1.14.16.4,1.14.99.2,1.2.1.3,1.2.1.32,1.2.3.1,1.2.3.7,1.2.4.2,1.3.1.18,1.3.8.6,1.4.3.2,1.4.3.22,1.4.3.4,1.7.3.2,2.1.1.4,2.1.1.47,2.1.1.49,2.3.1.87,2.3.1.9,2.4.1.195,2.6.1.27,2.6.1.7,2.…	57	1.11.1.6	1.11.1.6	1.11.1.6,2.3.1.9	1.11.1.6	0.948209	0.697123	0.880101	0.934327
Type I polyketide structures	1.14.13.185,1.14.13.186,1.14.13.188,2.4.1.316,2.4.1.317,2.4.1.318	6	-	-	-	-	0.624915	0.412504	0.639077	0.592319
Tyrosine metabolism	1.1.1.1,1.1.1.222,1.1.1.237,1.1.1.312,1.1.1.90,1.10.3.1,1.11.1.8,1.13.11.15,1.13.11.27,1.13.11.29,1.13.11.30,1.13.11.4,1.13.11.5,1.14.12.9,1.14.13.18,1.14.14.9,1.14.16.2,1.14.17.1,1.14.18.1,1.2.1.16,1.2.1.29,1.2.1.5,1.2.1.53,1.2.1.60,1.2.3.1,1.2.3.13,1.4.1.20,1.4.3.2,1.4.3.21,1.4.3.4,1.4.9.2,2.1.1.27,2.1.1.28,2.1.1.6,2.3.1.14,2.3.1.140,2.6.1.1,2.6.1.49,2.6.1.5,2.6.1.57,2.6.1.58,2.6.1.9,3.7.1.2,3.…	60	1.1.1.1,2.6.1.1,3.7.1.5	-	1.1.1.1,2.6.1.1,2.6.1.9	1.1.1.1,2.6.1.1	0.826363	0.908193	0.818893	0.843274
Ubiquinone and other terpenoid-quinone biosynthesis	1.1.1.237,1.1.4.1,1.13.11.27,1.14.13.11,1.14.13.116,1.21.99.2,1.6.5.2,2.1.1.114,2.1.1.163,2.1.1.201,2.1.1.222,2.1.1.295,2.1.1.64,2.1.1.95,2.2.1.9,2.4.1.194,2.5.1.115,2.5.1.116,2.5.1.117,2.5.1.120,2.5.1.39,2.5.1.74,2.5.1.93,2.6.1.5,3.1.2.23,3.1.2.28,3.2.2.26,3.2.2.30,3.5.4.40,4.1.1.90,4.1.1.98,4.1.3.36,4.1.3.40,4.2.1.113,4.2.1.151,4.2.99.20,5.4.4.2,5.5.1.24,6.2.1.12,6.2.1.26	40	4.1.3.36	-	2.2.1.9	-	0.885966	0.816775	0.880101	0.95903
Valine, leucine and isoleucine biosynthesis	1.1.1.85,1.1.1.86,1.4.1.9,2.2.1.6,2.3.1.182,2.3.3.13,2.6.1.42,2.6.1.6,2.6.1.66,4.2.1.33,4.2.1.35,4.2.1.9,4.3.1.19,5.4.99.3	14	1.1.1.85,1.1.1.86,2.2.1.6,2.3.1.182,2.3.3.13,4.2.1.33,4.3.1.19	2.2.1.6,2.3.3.13,4.2.1.9	1.1.1.85,1.1.1.86,2.2.1.6,2.6.1.42,4.2.1.33,4.2.1.9,4.3.1.19	1.1.1.85,1.1.1.86,2.2.1.6,2.3.1.182,2.6.1.42,4.2.1.33,4.2.1.9	3.05256e-05	0.0167097	3.96495e-05	2.43499e-05
Valine, leucine and isoleucine degradation	1.1.1.178,1.1.1.31,1.1.1.35,1.2.1.27,1.2.1.3,1.2.3.1,1.2.4.4,1.2.7.7,1.3.8.1,1.3.8.4,1.3.8.7,1.3.99.12,1.4.1.23,1.4.1.9,1.4.3.2,1.8.1.4,2.3.1.16,2.3.1.168,2.3.1.9,2.3.3.10,2.6.1.18,2.6.1.22,2.6.1.42,2.6.1.6,2.8.3.5,3.1.2.17,3.1.2.4,4.1.3.4,4.2.1.17,4.2.1.18,5.1.99.1,5.4.99.2,6.2.1.16,6.4.1.3,6.4.1.4	35	1.2.4.4,1.3.8.1,5.4.99.2,6.4.1.3	1.3.8.1,1.3.8.7,6.4.1.3	1.3.8.1,2.3.1.9,2.6.1.42,6.4.1.3	1.2.4.4,1.3.8.1,2.6.1.42,5.4.99.2,6.4.1.3	0.304105	0.156998	0.31965	0.0782063
Various types of N-glycan biosynthesis	2.4.1.101,2.4.1.131,2.4.1.132,2.4.1.141,2.4.1.142,2.4.1.143,2.4.1.145,2.4.1.214,2.4.1.232,2.4.1.244,2.4.1.257,2.4.1.258,2.4.1.260,2.4.1.261,2.4.1.38,2.4.1.68,2.4.2.38,2.4.99.18,2.4.99.6,3.2.1.113,3.2.1.114,3.2.1.52	22	3.2.1.52	3.2.1.52	-	3.2.1.52	0.7283	0.412504	0.880101	0.674505
Vitamin B6 metabolism	1.1.1.107,1.1.1.262,1.1.1.290,1.1.1.65,1.1.3.12,1.1.99.9,1.14.12.4,1.14.12.5,1.2.1.72,1.2.3.1,1.2.3.8,1.4.3.5,2.6.1.30,2.6.1.31,2.6.1.52,2.6.1.54,2.6.99.2,2.7.1.35,3.1.1.27,3.1.3.74,3.5.1.29,3.5.1.66,4.1.1.51,4.2.3.1,4.3.3.6	25	1.1.1.262	2.6.1.52	-	-	0.777494	0.457653	0.902857	0.883385
Xylene degradation	1.1.1.90,1.13.11.2,1.2.1.10,1.2.1.28,1.2.1.29,1.2.1.7,1.2.1.85,1.2.1.87,1.3.1.58,1.3.1.67,1.3.1.68,3.7.1.9,4.1.1.77,4.1.3.39,4.1.3.43,4.2.1.132,4.2.1.80,5.3.2.6	18	1.2.1.10	-	1.2.1.10	-	0.624915	0.618597	0.649485	0.82493
Zeatin biosynthesis	1.3.1.69,1.5.99.12,2.4.1.203,2.4.1.215,2.4.2.40,2.5.1.112,2.5.1.24,2.5.1.27,2.5.1.50,2.5.1.75	10	-	-	-	-	0.770107	0.527736	0.778199	0.719764
