# Supplementary material for: Perilipin-2 modulates dietary fat-induced microbial global gene expression profiles in the mouse intestine
Source: Microbiome. 2017 Sep 6;5:117. doi: 10.1186/s40168-017-0327-x (PMC5588750; doi:10.1186/s40168-017-0327-x)
Supplement: Supplementary file 13 — Expression fold change (eFC) values of sig. enzymes for four pairwise comparisons (Plin2-HF vs. WT-HF, Plin2-HF vs. Plin2-LF, Plin2-LF vs. WT-LF and WT-HF vs. WT-LF) (XLSX 80 kb) [file 40168_2017_327_MOESM13_ESM.xlsx]

## Sheet: Sheet1
Supplemental Table 6: Expression fold change (eFC) values of sig. enzymes for four pairwise comparisons (Plin2-HF vs. WT-HF, Plin2-HF vs. Plin2-LF, Plin2-LF vs. WT-LF and WT-HF vs. WT-LF)
						Average RPKM values				eFC values
Sig. enzyme	Number of genes mapped to enzymes	Number of species	Number of pre-defined taxa	Number of KEGG pathways	KEGG pathways	Plin2-HF	Plin2-LF	WT-HF	WT-LF	Geno-HF	Geno-LF	Diet-Plin2	Diet-WT
1.-.-.-	762	404	17	0	-	6083.69	6515.94	4650.85	4726.93	1.30808	1.37847	-1.07105	-1.01636
1.1.-.-	34	30	13	0	-	1607.01	184.945	98.57	157.037	16.3033	1.17771	8.68914	-1.59316
1.1.1.-	321	217	17	0	-	2008.8	2465.28	2135.41	6351.59	-1.06303	-2.57642	-1.22724	-2.97441
1.1.1.1	247	201	15	9	Drug metabolism - cytochrome P450,Naphthalene degradation,Metabolism of xenobiotics by cytochrome P450,Retinol metabolism,Chloroalkane and chloroalkene degradation,Fatty acid degradation,Glycolysis / Gluconeogenesis,Glycine, serine and threonine metabolism,Tyrosine metabolism	657.22	543.747	583.692	417.467	1.12597	1.30249	1.20869	1.39817
1.1.1.100	144	120	17	3	Biosynthesis of unsaturated fatty acids,Fatty acid biosynthesis,Biotin metabolism	886.945	711.347	4596.2	3993.62	-5.18206	-5.61416	1.24685	1.15089
1.1.1.103	76	66	14	1	Glycine, serine and threonine metabolism	233.067	153.968	215.8	166.96	1.08002	-1.08438	1.51374	1.29253
1.1.1.136	20	19	9	1	Amino sugar and nucleotide sugar metabolism	29.72	108.507	145.72	69.96	-4.9031	1.55099	-3.65099	2.0829
1.1.1.205	196	191	17	2	Drug metabolism - other enzymes,Purine metabolism	518.428	620.898	582.71	595.077	-1.124	1.04339	-1.19766	-1.02122
1.1.1.22	58	54	16	4	Ascorbate and aldarate metabolism,Pentose and glucuronate interconversions,Starch and sucrose metabolism,Amino sugar and nucleotide sugar metabolism	128.3	133.1	137.5	143.412	-1.07171	-1.07748	-1.03741	-1.043
1.1.1.23	78	75	17	1	Histidine metabolism	93.995	133.61	147.067	65.5	-1.56463	2.03985	-1.42146	2.24531
1.1.1.262	36	35	11	1	Vitamin B6 metabolism	110.91	238.162	138.438	106.957	-1.2482	2.2267	-2.14735	1.29432
1.1.1.271	29	27	10	2	Fructose and mannose metabolism,Amino sugar and nucleotide sugar metabolism	22.3075	72.935	466.955	177.8	-20.9326	-2.43779	-3.26953	2.62629
1.1.1.305	7	6	4	1	Amino sugar and nucleotide sugar metabolism	17.48	32.18	15.88	8.9425	1.10076	3.59855	-1.84096	1.77579
1.1.1.37	78	63	12	7	Citrate cycle (TCA cycle),Carbon fixation in photosynthetic organisms,Carbon fixation pathways in prokaryotes,Pyruvate metabolism,Cysteine and methionine metabolism,Glyoxylate and dicarboxylate metabolism,Methane metabolism	1543.74	2422.68	1169.34	1240.15	1.32018	1.95353	-1.56935	-1.06056
1.1.1.38	93	89	11	1	Pyruvate metabolism	274.887	484.377	390.46	658.572	-1.42044	-1.35963	-1.76209	-1.68666
1.1.1.40	50	49	8	2	Carbon fixation in photosynthetic organisms,Pyruvate metabolism	239.803	380.613	105.162	219.095	2.2803	1.7372	-1.58719	-2.08339
1.1.1.42	70	69	13	3	Citrate cycle (TCA cycle),Glutathione metabolism,Carbon fixation pathways in prokaryotes	158.107	182.13	304.873	1685.3	-1.92826	-9.25327	-1.15194	-5.52788
1.1.1.49	9	9	4	2	Glutathione metabolism,Pentose phosphate pathway	125.418	84.865	408.822	542.288	-3.25969	-6.39	1.47785	-1.32646
1.1.1.61	15	14	5	1	Butanoate metabolism	93.28	52.165	79.91	119.132	1.16731	-2.28376	1.78817	-1.49083
1.1.1.85	81	81	16	2	Valine, leucine and isoleucine biosynthesis,C5-Branched dibasic acid metabolism	108.248	226.442	97.8375	76.6	1.1064	2.95617	-2.0919	1.27725
1.1.1.86	153	153	16	2	Valine, leucine and isoleucine biosynthesis,Pantothenate and CoA biosynthesis	478.188	937.117	676.88	1216.19	-1.41551	-1.2978	-1.95973	-1.79676
1.1.1.94	71	70	15	1	Glycerophospholipid metabolism	220.403	189.637	272.363	116.075	-1.23575	1.63375	1.16223	2.34644
1.1.1.95	159	139	17	2	Glycine, serine and threonine metabolism,Methane metabolism	909.985	648.995	890.63	443.695	1.02173	1.46271	1.40214	2.0073
1.10.3.-	35	32	10	0	-	122.043	211.998	114.475	124.745	1.06611	1.69945	-1.73708	-1.08971
1.10.3.10	21	18	8	0	-	98.57	124.19	116.315	114.07	-1.18002	1.08872	-1.25992	1.01968
1.11.1.-	22	22	9	0	-	1353.2	1790.26	964.495	1630.91	1.40302	1.0977	-1.32298	-1.69095
1.11.1.1	261	213	16	0	-	13075.1	14255.7	9603.9	10280.4	1.36144	1.38668	-1.09029	-1.07044
1.11.1.6	59	58	10	2	Tryptophan metabolism,Glyoxylate and dicarboxylate metabolism	1974.89	3189.21	747.695	1514.43	2.6413	2.10588	-1.61488	-2.02546
1.12.1.3	350	199	15	0	-	1492.27	883.737	1141.12	696.565	1.30772	1.26871	1.68859	1.63821
1.12.99.-	17	17	6	0	-	72.55	64.9025	27.41	28.175	2.64684	2.30355	1.11783	-1.02791
1.12.99.6	19	16	6	1	Nitrotoluene degradation	83.2975	36.4475	28.665	93.3	2.9059	-2.55985	2.28541	-3.25484
1.13.12.16	56	54	12	1	Nitrogen metabolism	210.947	112.377	269.217	94.49	-1.27623	1.18931	1.87713	2.84916
1.15.1.1	60	59	16	0	-	3827.54	6785.21	3955.73	4670.03	-1.03349	1.45293	-1.77273	-1.18057
1.15.1.2	21	19	10	0	-	990.688	221.048	1133.09	2498.15	-1.14374	-11.3014	4.48179	-2.20473
1.16.3.1	68	65	16	1	Porphyrin and chlorophyll metabolism	824.86	802.015	1125.13	1073.31	-1.36403	-1.33827	1.02848	1.04828
1.17.1.2	257	199	15	1	Terpenoid backbone biosynthesis	2811.78	1948.56	2859.12	1725.55	-1.01684	1.12924	1.443	1.65694
1.17.1.4	71	43	7	1	Purine metabolism	305.615	140.645	230.46	189.295	1.32611	-1.34591	2.17295	1.21746
1.17.1.8	24	24	13	1	Lysine biosynthesis	45.8575	44.4475	71.8825	53.0475	-1.56752	-1.19349	1.03172	1.35506
1.17.4.1	58	56	13	3	Glutathione metabolism,Pyrimidine metabolism,Purine metabolism	54.335	175.295	87.3275	124.775	-1.60721	1.40489	-3.22619	-1.42882
1.17.4.2	241	200	15	2	Pyrimidine metabolism,Purine metabolism	519.898	655.918	585.102	1164.8	-1.12542	-1.77584	-1.26163	-1.99077
1.17.99.5	39	37	8	0	-	1079.28	462.23	973.018	624.497	1.10921	-1.35105	2.33494	1.55808
1.18.1.2	304	231	17	0	-	889.077	855.857	1077.81	862.888	-1.21227	-1.00821	1.03881	1.24907
1.2.-.-	50	35	7	0	-	230.755	423.488	215.833	158.083	1.06914	2.6789	-1.83523	1.36532
1.2.1.10	193	162	13	6	Dioxin degradation,Xylene degradation,Butanoate metabolism,Benzoate degradation,Pyruvate metabolism,Phenylalanine metabolism	502.09	390.97	505.105	296.885	-1.006	1.31691	1.28422	1.70135
1.2.1.11	109	109	16	3	Lysine biosynthesis,Glycine, serine and threonine metabolism,Cysteine and methionine metabolism	319.678	1184.56	311.712	365.05	1.02555	3.24491	-3.70547	-1.17111
1.2.1.12	350	339	17	2	Carbon fixation in photosynthetic organisms,Glycolysis / Gluconeogenesis	6733.93	10339.3	7150.96	10047.5	-1.06193	1.02904	-1.53541	-1.40506
1.2.1.2	24	21	7	2	Glyoxylate and dicarboxylate metabolism,Methane metabolism	67.045	70.4575	61.2275	120.123	1.09501	-1.70489	-1.0509	-1.9619
1.2.1.38	70	68	15	1	Arginine and proline metabolism	208.028	199.685	222.955	112.968	-1.07176	1.76763	1.04178	1.97362
1.2.1.41	81	79	15	2	Carbapenem biosynthesis,Arginine and proline metabolism	186.007	174.028	103.222	347.065	1.80201	-1.99431	1.06884	-3.3623
1.2.1.59	6	6	5	2	Carbon fixation in photosynthetic organisms,Glycolysis / Gluconeogenesis	4.6225	4.5075	13.505	15.825	-2.92158	-3.51082	1.02551	-1.17179
1.2.1.76	5	5	4	2	Carbon fixation pathways in prokaryotes,Butanoate metabolism	35.69	3.085	12.195	43.645	2.92661	-14.1475	11.5689	-3.57893
1.2.4.4	9	9	4	1	Valine, leucine and isoleucine degradation	32.165	26.07	119.293	74.085	-3.70877	-2.84177	1.23379	1.61021
1.2.7.-	450	403	17	0	-	2291.53	1952.94	2138.9	2002.99	1.07136	-1.02563	1.17338	1.06785
1.2.7.1	70	43	10	8	Nitrotoluene degradation,Citrate cycle (TCA cycle),Glycolysis / Gluconeogenesis,Propanoate metabolism,Carbon fixation pathways in prokaryotes,Butanoate metabolism,Pyruvate metabolism,Methane metabolism	182.562	137.8	227.613	115.865	-1.24676	1.18932	1.32484	1.96446
1.2.7.5	13	12	5	1	Pentose phosphate pathway	35.6525	22.0675	67.715	57.6375	-1.89931	-2.61187	1.61561	1.17484
1.2.7.8	143	105	14	0	-	635.82	336.817	744.872	448.062	-1.17151	-1.33028	1.88773	1.66243
1.2.99.2	86	69	7	3	Nitrotoluene degradation,Carbon fixation pathways in prokaryotes,Methane metabolism	707.612	432.365	577.595	341.355	1.2251	1.26661	1.63661	1.69207
1.21.4.2	181	72	10	0	-	7573.49	3181.96	6223.48	3432.94	1.21692	-1.07888	2.38013	1.81287
1.21.4.3	101	56	9	0	-	5123.61	2124.76	4114.82	2352.73	1.24516	-1.10729	2.41138	1.74896
1.21.4.4	100	56	9	0	-	5078.88	1947.85	3997.18	2262.71	1.27062	-1.16165	2.60743	1.76654
1.3.1.-	33	29	9	0	-	135.25	77.1675	137.537	41.73	-1.01691	1.84921	1.75268	3.29589
1.3.1.26	60	55	12	0	-	259.238	213.405	245.197	128.535	1.05726	1.66029	1.21477	1.90763
1.3.1.31	29	25	7	1	Phenylalanine metabolism	48.56	10.4525	50.0075	22.38	-1.02981	-2.14111	4.64578	2.23447
1.3.1.95	20	17	7	0	-	378.295	120.882	120.855	112.65	3.13016	1.07308	3.12944	1.07284
1.3.5.1	62	60	15	4	Oxidative phosphorylation,Citrate cycle (TCA cycle),Carbon fixation pathways in prokaryotes,Butanoate metabolism	300.77	475.72	294.283	182.185	1.02205	2.61119	-1.58167	1.61529
1.3.8.1	156	113	10	3	Fatty acid degradation,Valine, leucine and isoleucine degradation,Butanoate metabolism	1896.14	3570.81	2660.06	3327.59	-1.40288	1.07309	-1.8832	-1.25094
1.3.8.7	2	2	2	4	Fatty acid degradation,Valine, leucine and isoleucine degradation,beta-Alanine metabolism,Propanoate metabolism	175.317	49.025	295.397	1.3175	-1.68493	37.2106	3.57608	224.211
1.3.99.-	187	151	16	0	-	3449.36	713.14	2506.4	2582.25	1.37622	-3.62095	4.83686	-1.03026
1.3.99.34	6	6	3	1	Glycerophospholipid metabolism	32.795	73.7175	49.155	21.645	-1.49886	3.40575	-2.24783	2.27096
1.4.1.14	7	7	3	2	Nitrogen metabolism,Alanine, aspartate and glutamate metabolism	3.0525	17.1675	6.2575	3.265	-2.04996	5.25804	-5.62408	1.91654
1.4.1.2	98	92	14	4	Taurine and hypotaurine metabolism,Nitrogen metabolism,Alanine, aspartate and glutamate metabolism,Arginine and proline metabolism	1917.25	1144.52	1923.57	1080.19	-1.00329	1.05955	1.67516	1.78076
1.4.1.4	222	218	13	3	Nitrogen metabolism,Alanine, aspartate and glutamate metabolism,Arginine and proline metabolism	1273.82	840.31	975.577	1570.02	1.3057	-1.86838	1.51589	-1.60933
1.4.3.16	32	31	11	2	Alanine, aspartate and glutamate metabolism,Nicotinate and nicotinamide metabolism	58.2025	113.885	74.67	140.765	-1.28293	-1.23603	-1.9567	-1.88516
1.4.4.2	106	83	15	1	Glycine, serine and threonine metabolism	215.558	300.39	284.905	166.505	-1.32171	1.80409	-1.39355	1.71109
1.5.1.43	44	44	13	1	Arginine and proline metabolism	328.18	389.39	169.835	274.785	1.93235	1.41707	-1.18651	-1.61795
1.5.1.5	116	114	17	2	One carbon pool by folate,Carbon fixation pathways in prokaryotes	513.312	312.155	413.73	304.757	1.24069	1.02427	1.64442	1.35757
1.6.1.2	9	6	3	1	Nicotinate and nicotinamide metabolism	9.935	7.9775	7.92	24.7	1.25442	-3.09621	1.24538	-3.11869
1.6.3.-	66	64	11	0	-	794.835	374.725	304.538	878.482	2.60997	-2.34434	2.12112	-2.88464
1.6.5.-	124	51	9	0	-	537.707	765.337	630.705	282.257	-1.17295	2.71149	-1.42333	2.2345
1.6.5.3	107	60	12	1	Oxidative phosphorylation	213.123	191.71	259.57	276.592	-1.21794	-1.44277	1.11169	-1.06558
1.8.1.-	42	39	12	0	-	140.17	74.495	56.685	61.72	2.47279	1.20698	1.8816	-1.08882
1.8.1.14	89	78	14	0	-	352.707	273.627	492.03	496.298	-1.39501	-1.81377	1.28901	-1.00867
1.8.1.19	296	227	16	0	-	855.185	643.025	1017.45	787.445	-1.18975	-1.22459	1.32994	1.29209
1.8.1.9	149	129	17	2	Selenocompound metabolism,Pyrimidine metabolism	1615.11	1850.21	1530.47	1412.95	1.0553	1.30946	-1.14556	1.08317
1.8.4.11	14	14	8	0	-	71.055	111.412	53.075	54.9625	1.33877	2.02706	-1.56798	-1.03556
1.8.4.12	15	14	8	0	-	89.08	140.34	62.1175	68.07	1.43406	2.0617	-1.57544	-1.09583
1.8.98.1	59	46	8	1	Methane metabolism	337.848	275.885	97.0175	131.98	3.48234	2.09035	1.2246	-1.36037
1.8.99.3	21	11	2	2	Nitrotoluene degradation,Sulfur metabolism	1364.85	321.605	2281.45	893.085	-1.67158	-2.77696	4.24387	2.55458
1.97.1.4	33	32	9	0	-	275.705	270.07	319.817	114.335	-1.16	2.36209	1.02086	2.7972
2.-.-.-	341	206	17	0	-	1191.93	1393.91	2257.28	6955.19	-1.8938	-4.98968	-1.16946	-3.08123
2.1.1.-	688	269	17	0	-	2791.02	2347.97	3162.26	2415.25	-1.13301	-1.02865	1.18869	1.30929
2.1.1.107	27	24	8	1	Porphyrin and chlorophyll metabolism	45.1675	18.345	84.3575	32.145	-1.86766	-1.75225	2.46212	2.62428
2.1.1.13	120	111	15	3	Selenocompound metabolism,One carbon pool by folate,Cysteine and methionine metabolism	167.727	167.743	180.088	183.252	-1.07369	-1.09246	-1.00009	-1.01757
2.1.1.148	26	25	9	2	One carbon pool by folate,Pyrimidine metabolism	108.912	65.95	145.175	71.6225	-1.33295	-1.08601	1.65144	2.02695
2.1.1.171	5	5	5	0	-	19.1625	12.2775	33.3025	29.0775	-1.7379	-2.36836	1.56078	1.1453
2.1.1.178	48	46	12	0	-	92.2375	303.767	289.192	954.188	-3.1353	-3.14118	-3.29332	-3.29949
2.1.1.185	9	8	5	0	-	22.995	35.15	28.915	19.1	-1.25745	1.84031	-1.52859	1.51387
2.1.1.192	93	91	15	0	-	279.533	204.537	293.207	346.435	-1.04892	-1.69375	1.36666	-1.18154
2.1.1.207	47	47	10	0	-	297.775	366.303	303.827	183.205	-1.02033	1.99941	-1.23013	1.6584
2.1.1.228	19	19	13	0	-	71.0075	143.315	278.887	176.755	-3.92758	-1.23333	-2.01831	1.57782
2.1.1.271	20	19	9	1	Porphyrin and chlorophyll metabolism	40.1	11.67	45.025	39.735	-1.12282	-3.40488	3.43616	1.13313
2.1.1.297	39	37	14	0	-	94.7925	96.175	99.7675	72.9875	-1.05248	1.31769	-1.01458	1.36691
2.1.1.31	36	36	11	0	-	76.45	60.66	68.86	305.23	1.11022	-5.03182	1.2603	-4.43262
2.1.1.35	65	48	12	0	-	298.715	1212.4	380.423	820.985	-1.27353	1.47677	-4.05873	-2.15809
2.1.1.37	138	118	14	1	Cysteine and methionine metabolism	582.893	779.965	612.087	363.743	-1.05009	2.14428	-1.33809	1.68275
2.1.1.45	85	77	16	2	One carbon pool by folate,Pyrimidine metabolism	319.3	420.488	658.68	2016	-2.06289	-4.79443	-1.3169	-3.06066
2.1.1.72	360	284	17	0	-	462.26	446.88	536.72	531.952	-1.16108	-1.19037	1.03442	1.00896
2.1.1.80	91	75	11	0	-	1591.11	819.317	1607.7	750.938	-1.01043	1.09106	1.94199	2.14093
2.1.2.-	14	14	8	0	-	40.5275	3631.23	66.12	196.403	-1.63148	18.4887	-89.5992	-2.97039
2.1.2.1	167	160	17	5	One carbon pool by folate,Cyanoamino acid metabolism,Glycine, serine and threonine metabolism,Glyoxylate and dicarboxylate metabolism,Methane metabolism	440.147	577.18	490.438	1358.42	-1.11426	-2.35356	-1.31133	-2.76982
2.1.2.11	35	35	10	1	Pantothenate and CoA biosynthesis	86.605	46.71	73.7225	155.815	1.17474	-3.3358	1.8541	-2.11353
2.1.2.13	7	6	4	1	Amino sugar and nucleotide sugar metabolism	17.48	32.18	15.88	8.9425	1.10076	3.59855	-1.84096	1.77579
2.1.2.3	134	129	16	2	One carbon pool by folate,Purine metabolism	305.938	387.47	332.33	1665.83	-1.08627	-4.29924	-1.2665	-5.01257
2.1.2.9	87	83	16	2	One carbon pool by folate,Aminoacyl-tRNA biosynthesis	227.817	181.48	337.832	136.415	-1.48291	1.33035	1.25533	2.47651
2.1.3.2	112	87	15	2	Alanine, aspartate and glutamate metabolism,Pyrimidine metabolism	386.77	257.837	272.212	137.708	1.42084	1.87236	1.50005	1.97674
2.1.3.3	118	110	14	1	Arginine and proline metabolism	446.382	516.433	1983.99	806.19	-4.4446	-1.56108	-1.15693	2.46095
2.1.3.9	12	12	4	1	Arginine and proline metabolism	13.0725	102.412	18.18	20.1625	-1.39071	5.07936	-7.83419	-1.10905
2.2.1.1	347	243	17	3	Biosynthesis of ansamycins,Carbon fixation in photosynthetic organisms,Pentose phosphate pathway	1503.91	1225.45	1269.67	1082.16	1.18449	1.13241	1.22723	1.17328
2.2.1.10	7	7	4	1	Phenylalanine, tyrosine and tryptophan biosynthesis	23.1975	25.1825	34.1325	34.58	-1.47139	-1.37318	-1.08557	-1.01311
2.2.1.2	42	41	11	1	Pentose phosphate pathway	264.64	226.683	232.417	193.575	1.13864	1.17103	1.16745	1.20066
2.2.1.6	277	180	17	4	Valine, leucine and isoleucine biosynthesis,C5-Branched dibasic acid metabolism,Pantothenate and CoA biosynthesis,Butanoate metabolism	815.403	773.747	676.942	353.1	1.20454	2.1913	1.05384	1.91714
2.2.1.7	136	126	17	2	Thiamine metabolism,Terpenoid backbone biosynthesis	211.255	613.04	231.607	356.79	-1.09634	1.71821	-2.9019	-1.54049
2.2.1.9	8	8	3	1	Ubiquinone and other terpenoid-quinone biosynthesis	15.425	90.1575	5.2275	7.4875	2.95074	12.0411	-5.84489	-1.43233
2.3.1.-	405	260	17	0	-	1583.56	1706.26	1508.73	1139.52	1.0496	1.49735	-1.07748	1.32401
2.3.1.129	31	22	6	1	Lipopolysaccharide biosynthesis	211.583	258.108	183.43	157.275	1.15348	1.64112	-1.21989	1.1663
2.3.1.169	63	48	8	1	Carbon fixation pathways in prokaryotes	598.48	256.647	608.395	315.572	-1.01657	-1.2296	2.33191	1.92791
2.3.1.179	96	91	16	2	Fatty acid biosynthesis,Biotin metabolism	494.745	562.732	559.783	334.243	-1.13146	1.68361	-1.13742	1.67478
2.3.1.18	28	26	8	0	-	148.822	57.985	106.295	58.585	1.40009	-1.01035	2.56657	1.81437
2.3.1.180	82	74	15	1	Fatty acid biosynthesis	376.81	459.993	384.99	277.192	-1.02171	1.65947	-1.22075	1.38889
2.3.1.182	7	7	4	1	Valine, leucine and isoleucine biosynthesis	21.0925	30.1675	5.45	25.055	3.87018	1.20405	-1.43025	-4.59725
2.3.1.222	67	58	9	1	Propanoate metabolism	515.367	284.995	419.408	293.543	1.2288	-1.02999	1.80834	1.42878
2.3.1.28	20	20	7	0	-	90.7275	2084.28	1660.49	1343.62	-18.302	1.55124	-22.973	1.23583
2.3.1.39	65	64	13	1	Fatty acid biosynthesis	388.127	306.07	228.213	115.647	1.70073	2.64658	1.2681	1.97335
2.3.1.40	3	3	2	1	Glycerophospholipid metabolism	1.72	5.2275	16.6125	7.7325	-9.65843	-1.4792	-3.03924	2.1484
2.3.1.46	68	68	16	2	Sulfur metabolism,Cysteine and methionine metabolism	139.553	145.452	215.64	104.665	-1.54522	1.3897	-1.04228	2.06029
2.3.1.47	37	34	10	1	Biotin metabolism	104.14	141.72	114.75	108.353	-1.10188	1.30795	-1.36086	1.05904
2.3.1.54	309	253	17	3	Propanoate metabolism,Butanoate metabolism,Pyruvate metabolism	1703.7	2135.03	2733.72	1978.07	-1.60458	1.07935	-1.25318	1.38202
2.3.1.8	120	113	15	5	Taurine and hypotaurine metabolism,Propanoate metabolism,Carbon fixation pathways in prokaryotes,Pyruvate metabolism,Methane metabolism	660.375	688.227	796.273	1745.71	-1.20579	-2.53653	-1.04218	-2.19236
2.3.1.9	161	150	13	12	Synthesis and degradation of ketone bodies,Fatty acid degradation,Valine, leucine and isoleucine degradation,Terpenoid backbone biosynthesis,Propanoate metabolism,Carbon fixation pathways in prokaryotes,Lysine degradation,Butanoate metabolism,Benzoate degradation,Tryptophan metabolism,Pyruvate metabolism,Glyoxylate and dicarboxylate metabolism	1293.17	1291.04	982.628	974.565	1.31604	1.32474	1.00165	1.00827
2.3.1.n2	73	72	11	0	-	424.772	300.89	425.438	271.225	-1.00157	1.10937	1.41172	1.56858
2.3.3.1	119	103	12	2	Citrate cycle (TCA cycle),Glyoxylate and dicarboxylate metabolism	710.09	482.545	837.872	415.197	-1.17995	1.16221	1.47155	2.01801
2.3.3.13	137	122	16	2	Valine, leucine and isoleucine biosynthesis,Pyruvate metabolism	203.09	432.6	207.115	500.647	-1.01982	-1.1573	-2.13009	-2.41724
2.3.3.15	6	5	2	1	Taurine and hypotaurine metabolism	9.045	21.055	460.68	113.207	-50.932	-5.37675	-2.32781	4.06934
2.4.-.-	481	257	17	0	-	1816.24	2158.24	1431.04	1075.42	1.26918	2.00688	-1.1883	1.33068
2.4.1.-	191	141	15	0	-	2880.43	4242.14	2223.84	12253.5	1.29525	-2.88852	-1.47274	-5.51008
2.4.1.1	392	329	17	1	Starch and sucrose metabolism	1065.77	1381.37	1005.45	1529.66	1.05999	-1.10736	-1.29612	-1.52137
2.4.1.129	18	18	10	1	Peptidoglycan biosynthesis	31.25	34.0975	37.7475	26.6025	-1.20792	1.28174	-1.09112	1.41895
2.4.1.18	332	292	17	1	Starch and sucrose metabolism	944.562	691.97	958.678	1023.04	-1.01494	-1.47844	1.36503	-1.06713
2.4.1.21	215	192	17	1	Starch and sucrose metabolism	1415.03	913.15	1362.98	767.535	1.03819	1.18972	1.54961	1.77579
2.4.1.211	56	55	9	0	-	182.123	355.29	457.99	232.208	-2.51474	1.53005	-1.95083	1.97233
2.4.1.25	183	156	17	1	Starch and sucrose metabolism	430.467	864.89	491.663	972.362	-1.14216	-1.12426	-2.00919	-1.9777
2.4.1.280	39	30	11	1	Amino sugar and nucleotide sugar metabolism	55.055	499.37	63.9725	43.49	-1.16197	11.4824	-9.07038	1.47097
2.4.1.57	2	2	2	0	-	4.475	0.195	6.7375	1.6	-1.50559	-8.20513	22.9487	4.21094
2.4.2.-	244	191	17	0	-	1087.39	796.992	910.395	595.678	1.19442	1.33796	1.36437	1.52834
2.4.2.1	143	123	17	3	Nicotinate and nicotinamide metabolism,Pyrimidine metabolism,Purine metabolism	1414.35	1072.94	848.24	691.35	1.6674	1.55195	1.3182	1.22693
2.4.2.10	72	72	14	2	Drug metabolism - other enzymes,Pyrimidine metabolism	708.268	428.728	525.22	902.69	1.34852	-2.10551	1.65202	-1.71869
2.4.2.14	159	129	13	2	Alanine, aspartate and glutamate metabolism,Purine metabolism	280.402	1629.2	362.918	1003.5	-1.29427	1.62353	-5.81024	-2.76508
2.4.2.2	19	19	7	1	Pyrimidine metabolism	24.5225	19.2475	49.47	42.2775	-2.01733	-2.19652	1.27406	1.17013
2.4.2.29	79	79	15	0	-	648.648	464.933	600.747	816.888	1.07973	-1.757	1.39514	-1.35979
2.4.2.3	54	53	12	2	Drug metabolism - other enzymes,Pyrimidine metabolism	433.25	463.17	360.2	428.31	1.2028	1.08139	-1.06906	-1.18909
2.4.2.53	31	28	12	1	Amino sugar and nucleotide sugar metabolism	74.4975	132.875	160.6	660.46	-2.15578	-4.97054	-1.78362	-4.11245
2.4.2.9	83	80	16	1	Pyrimidine metabolism	421.142	323.025	422.673	439.675	-1.00363	-1.36112	1.30375	-1.04023
2.4.99.17	96	86	16	0	-	243.97	522.592	201.745	222.245	1.2093	2.35143	-2.14204	-1.10161
2.5.1.-	80	74	15	0	-	166.225	125.022	277.082	126.58	-1.66691	-1.01246	1.32956	2.18899
2.5.1.15	24	22	9	1	Folate biosynthesis	53.87	59.885	35.5575	42.185	1.51501	1.41958	-1.11166	-1.18639
2.5.1.17	32	30	12	1	Porphyrin and chlorophyll metabolism	420.012	223.102	168.265	280.855	2.49614	-1.25886	1.8826	-1.66912
2.5.1.19	64	63	13	1	Phenylalanine, tyrosine and tryptophan biosynthesis	167.127	286.373	337.498	117.752	-2.0194	2.43199	-1.7135	2.86616
2.5.1.29	33	33	12	1	Terpenoid backbone biosynthesis	113.08	61.175	102.23	103.638	1.10613	-1.69412	1.84847	-1.01377
2.5.1.47	123	106	16	2	Sulfur metabolism,Cysteine and methionine metabolism	474.098	581.74	332.065	421.118	1.42772	1.38142	-1.22705	-1.26818
2.5.1.49	152	124	17	1	Cysteine and methionine metabolism	272.135	410.155	339.658	1486.64	-1.24812	-3.62459	-1.50717	-4.37689
2.5.1.54	104	86	15	1	Phenylalanine, tyrosine and tryptophan biosynthesis	234.542	878.212	164.63	2089.13	1.42466	-2.37884	-3.74436	-12.6898
2.5.1.6	159	154	17	1	Cysteine and methionine metabolism	298.702	327.13	319.71	258.123	-1.07033	1.26734	-1.09517	1.2386
2.5.1.7	183	153	17	2	Peptidoglycan biosynthesis,Amino sugar and nucleotide sugar metabolism	576.003	1183.74	542.393	500.715	1.06197	2.3641	-2.0551	1.08324
2.5.1.8	41	38	12	0	-	210.045	83.3025	114.33	127.487	1.83718	-1.53042	2.52147	-1.11508
2.5.1.9	27	24	13	1	Riboflavin metabolism	69.9375	135.407	118.748	123.562	-1.69791	1.09586	-1.93612	-1.04055
2.5.1.90	12	12	7	1	Terpenoid backbone biosynthesis	68.965	17.9	55.0375	158.857	1.25305	-8.87472	3.85279	-2.88635
2.5.1.97	22	22	9	1	Amino sugar and nucleotide sugar metabolism	41.4075	32.4875	225.655	69.175	-5.44962	-2.12928	1.27457	3.26209
2.6.1.-	141	116	16	0	-	691.115	464.49	613.678	449.673	1.12619	1.03295	1.4879	1.36472
2.6.1.1	171	143	15	10	Novobiocin biosynthesis,Carbon fixation in photosynthetic organisms,Tropane, piperidine and pyridine alkaloid biosynthesis,Phenylalanine, tyrosine and tryptophan biosynthesis,Alanine, aspartate and glutamate metabolism,Isoquinoline alkaloid biosynthesis,Tyrosine metabolism,Cysteine and methionine metabolism,Phenylalanine metabolism,Arginine and proline metabolism	1246.2	887.678	1822.48	941.102	-1.46244	-1.06019	1.40389	1.93654
2.6.1.16	152	145	17	2	Alanine, aspartate and glutamate metabolism,Amino sugar and nucleotide sugar metabolism	160.1	393.928	169.855	633.705	-1.06093	-1.60868	-2.46051	-3.73086
2.6.1.33	26	26	9	1	Polyketide sugar unit biosynthesis	21.3875	209.445	47.5625	25.6225	-2.22385	8.17426	-9.79287	1.85628
2.6.1.37	13	12	7	1	Phosphonate and phosphinate metabolism	15.74	23.985	73.36	22.6225	-4.66074	1.06023	-1.52382	3.24279
2.6.1.42	161	151	16	4	Glucosinolate biosynthesis,Valine, leucine and isoleucine biosynthesis,Pantothenate and CoA biosynthesis,Valine, leucine and isoleucine degradation	495.4	431.13	412.918	331.18	1.19976	1.3018	1.14907	1.24681
2.6.1.52	129	127	16	3	Vitamin B6 metabolism,Glycine, serine and threonine metabolism,Methane metabolism	646.72	421.337	605.433	979.602	1.0682	-2.32498	1.53492	-1.61802
2.6.1.77	11	11	5	1	Taurine and hypotaurine metabolism	188.618	93.775	186.475	135.44	1.01149	-1.44431	2.01138	1.37681
2.6.1.83	101	88	14	1	Lysine biosynthesis	271.165	169	850.665	1511.29	-3.13708	-8.94256	1.60453	-1.7766
2.6.1.9	104	82	15	6	Novobiocin biosynthesis,Tropane, piperidine and pyridine alkaloid biosynthesis,Histidine metabolism,Phenylalanine, tyrosine and tryptophan biosynthesis,Tyrosine metabolism,Phenylalanine metabolism	275.897	299.47	294.04	184.505	-1.06576	1.6231	-1.08544	1.59367
2.6.1.98	17	17	8	1	Amino sugar and nucleotide sugar metabolism	46.7075	42.4975	60.985	34.63	-1.30568	1.22719	1.09906	1.76105
2.7.1.-	288	185	16	0	-	1000.62	637.242	1074.57	872.135	-1.07391	-1.36861	1.57023	1.23212
2.7.1.11	296	202	17	5	Glycolysis / Gluconeogenesis,Galactose metabolism,Pentose phosphate pathway,Fructose and mannose metabolism,Methane metabolism	2034.19	1851.74	2130.49	1642.85	-1.04734	1.12715	1.09853	1.29683
2.7.1.15	32	26	9	1	Pentose phosphate pathway	59.3275	62.02	53.9625	59.9625	1.09942	1.03431	-1.04538	-1.11119
2.7.1.162	72	66	13	0	-	456.522	337.562	472.173	205.335	-1.03428	1.64396	1.35241	2.29952
2.7.1.2	100	90	14	6	Streptomycin biosynthesis,Butirosin and neomycin biosynthesis,Glycolysis / Gluconeogenesis,Galactose metabolism,Starch and sucrose metabolism,Amino sugar and nucleotide sugar metabolism	636.31	720.688	614.73	482.913	1.0351	1.49238	-1.1326	1.27296
2.7.1.21	21	21	8	2	Drug metabolism - other enzymes,Pyrimidine metabolism	171.148	334.125	131.482	173.472	1.30168	1.9261	-1.95226	-1.31936
2.7.1.26	53	49	15	1	Riboflavin metabolism	154.167	165.915	151.127	133.252	1.02012	1.24512	-1.0762	1.13414
2.7.1.30	155	146	16	1	Glycerolipid metabolism	443.918	497.5	570.315	756.138	-1.28473	-1.51987	-1.1207	-1.32582
2.7.1.33	71	66	14	1	Pantothenate and CoA biosynthesis	311.04	343.252	382.712	243.445	-1.23043	1.40998	-1.10356	1.57207
2.7.1.4	69	63	11	3	Fructose and mannose metabolism,Starch and sucrose metabolism,Amino sugar and nucleotide sugar metabolism	290.392	249.92	313.238	736.793	-1.07867	-2.94811	1.16194	-2.35218
2.7.1.40	174	157	17	3	Glycolysis / Gluconeogenesis,Pyruvate metabolism,Purine metabolism	626.842	1237.79	489.358	695.867	1.28095	1.77877	-1.97464	-1.422
2.7.1.45	26	25	8	1	Pentose phosphate pathway	66.195	155.465	100.757	95.0225	-1.52213	1.63609	-2.34859	1.06035
2.7.1.48	43	41	12	2	Drug metabolism - other enzymes,Pyrimidine metabolism	134.248	104.335	266.373	162.653	-1.98419	-1.55894	1.2867	1.63768
2.7.1.5	52	44	9	2	Pentose and glucuronate interconversions,Fructose and mannose metabolism	103.668	106.653	191.357	56.8325	-1.84588	1.87661	-1.02879	3.36704
2.7.1.59	12	11	8	1	Amino sugar and nucleotide sugar metabolism	32.795	28.885	49.605	64.9175	-1.51258	-2.24745	1.13536	-1.30869
2.7.1.6	84	79	16	2	Galactose metabolism,Amino sugar and nucleotide sugar metabolism	645.612	1252.04	622.918	418.22	1.03643	2.99374	-1.93931	1.48945
2.7.1.69	227	137	11	7	Ascorbate and aldarate metabolism,Glycolysis / Gluconeogenesis,Galactose metabolism,Pentose phosphate pathway,Fructose and mannose metabolism,Starch and sucrose metabolism,Amino sugar and nucleotide sugar metabolism	1366.23	2602.54	3808.44	2169.39	-2.78756	1.19966	-1.90491	1.75553
2.7.1.85	8	8	5	0	-	74.19	40.48	24.97	16.995	2.97117	2.38188	1.83276	1.46926
2.7.1.90	61	61	12	1	Fructose and mannose metabolism	359.673	482.16	351.16	501.78	1.02424	-1.04069	-1.34055	-1.42892
2.7.10.2	16	16	8	0	-	1111.2	193.875	55.28	98.2575	20.1013	1.97313	5.73154	-1.77745
2.7.11.-	91	77	9	0	-	576.352	367.603	568.303	20813.4	1.01416	-56.6193	1.56787	-36.6238
2.7.11.1	188	144	14	0	-	899.905	390.175	533.048	293.49	1.68823	1.32943	2.30641	1.81624
2.7.13.3	1894	526	17	0	-	11354	6684.35	8100.99	5181.23	1.40155	1.29011	1.69859	1.56353
2.7.2.1	193	183	17	5	Taurine and hypotaurine metabolism,Propanoate metabolism,Carbon fixation pathways in prokaryotes,Pyruvate metabolism,Methane metabolism	830.625	899.138	939.57	652.975	-1.13116	1.37699	-1.08248	1.43891
2.7.2.11	48	47	16	2	Carbapenem biosynthesis,Arginine and proline metabolism	105.853	162.06	85.2475	81.0425	1.24171	1.99969	-1.531	1.05189
2.7.2.2	90	70	10	3	Nitrogen metabolism,Arginine and proline metabolism,Purine metabolism	438.928	356.81	871.467	321.26	-1.98545	1.11066	1.23014	2.71265
2.7.2.3	234	227	17	2	Carbon fixation in photosynthetic organisms,Glycolysis / Gluconeogenesis	1396.2	1669.04	1497.97	1252.12	-1.07289	1.33298	-1.19542	1.19635
2.7.2.4	185	162	17	3	Lysine biosynthesis,Glycine, serine and threonine metabolism,Cysteine and methionine metabolism	560.4	572.435	548.88	871.597	1.02099	-1.52261	-1.02148	-1.58796
2.7.2.7	41	39	10	1	Butanoate metabolism	167.387	324.712	219.222	159.11	-1.30967	2.04081	-1.93988	1.3778
2.7.2.8	69	66	14	1	Arginine and proline metabolism	251.095	219.938	217.46	135.042	1.15467	1.62865	1.14167	1.61031
2.7.3.9	162	137	13	0	-	789.812	412.26	609.845	553.775	1.2951	-1.34327	1.91581	1.10125
2.7.4.-	63	60	8	0	-	287.877	161.787	183.755	141.938	1.56664	1.13985	1.77936	1.29462
2.7.4.1	116	111	14	1	Oxidative phosphorylation	179.762	115.655	239.088	139.015	-1.33002	-1.20198	1.5543	1.71987
2.7.4.14	39	38	11	1	Pyrimidine metabolism	123.118	111.222	117.772	57.4	1.04538	1.93767	1.10695	2.05179
2.7.4.22	120	120	16	1	Pyrimidine metabolism	938.85	990.475	671.405	1289.71	1.39834	-1.30211	-1.05499	-1.92091
2.7.4.3	164	162	17	1	Purine metabolism	1300.5	1364.82	1638.83	842.258	-1.26016	1.62043	-1.04946	1.94576
2.7.6.1	195	166	17	2	Pentose phosphate pathway,Purine metabolism	700.86	1054.56	1045.34	1204.69	-1.4915	-1.14237	-1.50466	-1.15245
2.7.6.5	261	193	16	1	Purine metabolism	2128.62	1188.91	1374.97	1863.42	1.54812	-1.56734	1.7904	-1.35524
2.7.7.-	157	141	17	0	-	323.21	1134.14	379.712	236.44	-1.17482	4.79672	-3.50898	1.60596
2.7.7.12	83	78	10	2	Galactose metabolism,Amino sugar and nucleotide sugar metabolism	178.91	200.053	271.317	172.083	-1.5165	1.16254	-1.11817	1.57667
2.7.7.13	70	60	13	2	Fructose and mannose metabolism,Amino sugar and nucleotide sugar metabolism	729.085	717.783	641.692	999.33	1.13619	-1.39225	1.01575	-1.55733
2.7.7.2	55	51	16	1	Riboflavin metabolism	166.528	170.803	151.593	133.252	1.09852	1.2818	-1.02567	1.13763
2.7.7.24	87	81	15	2	Polyketide sugar unit biosynthesis,Streptomycin biosynthesis	223.438	262.43	272.707	3970.99	-1.22051	-15.1316	-1.17451	-14.5614
2.7.7.27	338	212	14	2	Starch and sucrose metabolism,Amino sugar and nucleotide sugar metabolism	4485.19	2217.03	4415.83	2163.78	1.01571	1.02461	2.02307	2.0408
2.7.7.33	41	38	12	2	Starch and sucrose metabolism,Amino sugar and nucleotide sugar metabolism	446.645	48.0425	227.768	85.54	1.96097	-1.78051	9.29687	2.6627
2.7.7.38	18	18	5	1	Lipopolysaccharide biosynthesis	39.1375	48.1725	51.5225	36.3725	-1.31645	1.32442	-1.23085	1.41652
2.7.7.39	31	23	7	1	Glycerophospholipid metabolism	287.152	57.47	43.7725	47.4925	6.56011	1.21009	4.99656	-1.08498
2.7.7.4	53	38	13	3	Selenocompound metabolism,Sulfur metabolism,Purine metabolism	113.53	383.923	462.788	373.855	-4.07635	1.02693	-3.38168	1.23788
2.7.7.49	84	62	11	0	-	191.055	188.395	729.625	470.07	-3.81893	-2.49513	1.01412	1.55216
2.7.7.53	2	2	2	1	Purine metabolism	13.1975	2.0875	3.105	21.125	4.2504	-10.1198	6.32216	-6.80354
2.7.7.6	1224	692	17	2	Pyrimidine metabolism,Purine metabolism	3774.53	5685.38	4715.18	4672.12	-1.24921	1.21687	-1.50625	1.00921
2.7.7.7	836	354	17	2	Pyrimidine metabolism,Purine metabolism	1991.71	2865.14	2085.89	2606.42	-1.04728	1.09926	-1.43853	-1.24955
2.7.7.8	231	217	16	2	Pyrimidine metabolism,Purine metabolism	1038.73	1276.14	948.05	829.028	1.09565	1.53933	-1.22856	1.14357
2.7.7.87	78	75	15	0	-	548.258	146.285	175.51	130.792	3.1238	1.11845	3.74787	1.3419
2.7.7.9	51	50	11	4	Galactose metabolism,Pentose and glucuronate interconversions,Starch and sucrose metabolism,Amino sugar and nucleotide sugar metabolism	153.135	110.002	108.525	271.76	1.41106	-2.47049	1.3921	-2.50412
2.7.8.-	127	97	15	0	-	275.092	346.882	335.688	282.945	-1.22027	1.22597	-1.26097	1.18641
2.7.8.31	76	64	12	0	-	186.688	389.688	150.065	86.3225	1.24404	4.51432	-2.08738	1.73842
2.7.8.33	30	28	9	0	-	42.25	59.36	57.01	45.295	-1.34935	1.31052	-1.40497	1.25864
2.7.8.5	41	41	10	1	Glycerophospholipid metabolism	280.113	311.67	422.762	222.662	-1.50926	1.39974	-1.11266	1.89867
2.7.8.8	13	13	6	2	Glycine, serine and threonine metabolism,Glycerophospholipid metabolism	27.8575	86.73	51.3275	31.8975	-1.8425	2.71902	-3.11334	1.60914
2.7.9.1	404	392	17	3	Carbon fixation in photosynthetic organisms,Carbon fixation pathways in prokaryotes,Pyruvate metabolism	1785.33	1619	1958.84	1107.63	-1.09718	1.46168	1.10274	1.7685
2.7.9.2	20	18	4	3	Carbon fixation pathways in prokaryotes,Pyruvate metabolism,Methane metabolism	14.8925	18.6775	49.9325	29.2725	-3.35286	-1.56726	-1.25415	1.70578
2.7.9.3	25	24	7	1	Selenocompound metabolism	64.4225	45.26	60.275	42.9725	1.06881	1.05323	1.42339	1.40264
2.8.1.-	89	82	15	0	-	272.947	927.398	221.588	137.735	1.23178	6.7332	-3.39771	1.6088
2.8.1.1	4	4	3	1	Sulfur metabolism	26.85	3.485	42.685	37.0975	-1.58976	-10.6449	7.70445	1.15062
2.8.1.10	16	16	9	1	Thiamine metabolism	43.3875	63.72	105.4	160.175	-2.42927	-2.51373	-1.46863	-1.51969
2.8.1.4	73	72	9	0	-	211.667	743.95	226.08	332.05	-1.06809	2.24048	-3.51471	-1.46873
2.8.1.7	240	166	17	1	Thiamine metabolism	622.273	791.663	484.305	460.697	1.28488	1.7184	-1.27221	1.05124
2.8.3.-	120	97	17	0	-	1165.31	483.202	949.99	491.185	1.22666	-1.01652	2.41164	1.93408
2.8.3.16	18	18	7	0	-	572.648	3648.81	306.983	508.827	1.86541	7.17102	-6.37183	-1.65751
2.8.3.8	56	43	9	3	Aminobenzoate degradation,Propanoate metabolism,Butanoate metabolism	325.575	89.89	171.86	122.812	1.89442	-1.36625	3.62193	1.39937
2.8.3.9	10	7	5	1	Lysine degradation	72.93	23.385	40.5725	47.305	1.79752	-2.02288	3.11867	-1.16594
3.-.-.-	273	172	16	0	-	1869.54	2317.59	2113.29	1397.21	-1.13038	1.65872	-1.23966	1.51251
3.1.-.-	1278	525	17	0	-	5493.85	6751.92	6270.12	5988.49	-1.1413	1.12748	-1.22899	1.04703
3.1.1.-	117	92	14	0	-	327.885	1113.74	297.262	240.632	1.10302	4.62838	-3.39673	1.23534
3.1.1.1	18	16	8	1	Drug metabolism - other enzymes	70.845	968.945	288.132	263.755	-4.06708	3.67366	-13.677	1.09242
3.1.1.29	31	30	12	0	-	90.655	184.442	129.7	46.6	-1.4307	3.95799	-2.03455	2.78326
3.1.1.5	26	22	6	1	Glycerophospholipid metabolism	48.315	819.995	351.225	1400.11	-7.26948	-1.70746	-16.9719	-3.98636
3.1.1.61	125	93	13	0	-	1398.74	739.938	1259.81	680.222	1.11028	1.08779	1.89035	1.85205
3.1.1.72	22	20	7	0	-	83.525	32.9175	229.077	59.1	-2.74262	-1.7954	2.5374	3.8761
3.1.11.2	57	57	13	0	-	115.757	225.042	201.907	108.62	-1.74423	2.07183	-1.94409	1.85884
3.1.13.1	105	99	13	0	-	728.83	745.63	513.225	392.43	1.4201	1.90003	-1.02305	1.30781
3.1.21.-	96	89	16	0	-	248.705	145.417	223.86	183.515	1.11098	-1.26199	1.71028	1.21985
3.1.21.3	225	182	17	0	-	172.41	191.993	218.74	310.225	-1.26872	-1.61582	-1.11358	-1.41824
3.1.21.4	54	50	11	0	-	135.917	191.89	187.125	91.5275	-1.37675	2.09653	-1.41181	2.04447
3.1.21.5	30	30	11	0	-	41.9175	37.0975	46.7375	31.635	-1.11499	1.17267	1.12993	1.4774
3.1.26.11	35	35	11	0	-	127.53	132.325	129.062	43.45	-1.01202	3.04545	-1.0376	2.97037
3.1.26.4	99	80	15	0	-	1512.95	2036.64	911.837	1204	1.65923	1.69157	-1.34614	-1.32041
3.1.3.-	250	150	16	0	-	1499.66	2516.33	958.855	1777.24	1.56401	1.41587	-1.67793	-1.8535
3.1.3.1	35	31	7	2	Folate biosynthesis,Aminobenzoate degradation	48.355	113.32	64.7	54.825	-1.33802	2.06694	-2.3435	1.18012
3.1.3.11	87	84	15	5	Carbon fixation in photosynthetic organisms,Glycolysis / Gluconeogenesis,Pentose phosphate pathway,Fructose and mannose metabolism,Methane metabolism	189.585	243.157	248.695	85.545	-1.31179	2.84245	-1.28258	2.90718
3.1.3.15	37	35	9	1	Histidine metabolism	135.635	539.575	137.787	104.975	-1.01587	5.14003	-3.97814	1.31257
3.1.3.18	62	54	13	1	Glyoxylate and dicarboxylate metabolism	469.433	280.42	215.22	201.73	2.18118	1.39008	1.67403	1.06687
3.1.3.25	20	20	10	2	Streptomycin biosynthesis,Inositol phosphate metabolism	44.59	89.55	36.69	21.9975	1.21532	4.07092	-2.0083	1.66792
3.1.3.5	114	89	16	3	Nicotinate and nicotinamide metabolism,Pyrimidine metabolism,Purine metabolism	935.475	907.985	883.258	569.403	1.05912	1.59463	1.03028	1.5512
3.1.3.62	1	1	1	1	Inositol phosphate metabolism	17.3975	136.145	5.8525	56.1425	2.97266	2.42499	-7.82555	-9.59291
3.1.3.80	1	1	1	1	Glycolysis / Gluconeogenesis	17.3975	136.145	5.8525	56.1425	2.97266	2.42499	-7.82555	-9.59291
3.1.30.-	4	4	3	0	-	22.1025	22.57	14.7675	9.29	1.4967	2.42949	-1.02115	1.58961
3.1.4.1	7	7	3	0	-	8.8275	6.3275	34.64	40.165	-3.9241	-6.34769	1.3951	-1.1595
3.1.4.16	185	153	14	2	Pyrimidine metabolism,Purine metabolism	554.855	488.585	585.258	355.55	-1.05479	1.37417	1.13564	1.64606
3.1.6.-	49	37	11	0	-	217.64	113.017	366.81	174.472	-1.6854	-1.54377	1.92572	2.10239
3.1.6.1	36	24	8	1	Sphingolipid metabolism	150.435	65.18	79.06	50.485	1.9028	1.29108	2.30799	1.56601
3.1.7.2	32	29	10	1	Purine metabolism	139.863	84.9125	108.475	62.7875	1.28935	1.35238	1.64714	1.72765
3.2.-.-	63	59	16	0	-	299.92	153.197	197.243	229.295	1.52056	-1.49673	1.95773	-1.1625
3.2.1.1	163	139	15	1	Starch and sucrose metabolism	3441.91	2088.91	1083.07	1534.64	3.17792	1.36117	1.64771	-1.41693
3.2.1.10	85	67	14	2	Galactose metabolism,Starch and sucrose metabolism	254.525	142.762	193.85	82.3225	1.313	1.73419	1.78286	2.35476
3.2.1.133	23	22	8	0	-	601.02	222.52	261.072	160.09	2.30212	1.38997	2.70097	1.63079
3.2.1.135	64	57	13	0	-	149.808	637.665	185.685	208.91	-1.23949	3.05234	-4.25656	-1.12508
3.2.1.167	5	5	2	0	-	19.455	11.255	15.9975	13.57	1.21613	-1.20569	1.72857	1.17889
3.2.1.17	89	60	9	0	-	1074.43	590.643	652.6	582.035	1.64638	1.01479	1.81908	1.12124
3.2.1.177	62	56	11	0	-	86.4175	313.027	145.08	108.445	-1.67883	2.88651	-3.62227	1.33782
3.2.1.179	8	8	5	0	-	37.3025	18.115	24.2325	16.02	1.53936	1.13077	2.05921	1.51264
3.2.1.18	59	49	13	2	Other glycan degradation,Sphingolipid metabolism	502.788	699.673	2154.73	761.467	-4.28557	-1.08832	-1.39159	2.82971
3.2.1.180	12	9	5	0	-	23.4875	67.845	17.7025	11.1925	1.32679	6.06165	-2.88856	1.58164
3.2.1.20	58	50	11	2	Galactose metabolism,Starch and sucrose metabolism	65.9775	186.81	72.795	61.4175	-1.10333	3.04164	-2.83142	1.18525
3.2.1.21	309	200	16	3	Cyanoamino acid metabolism,Phenylpropanoid biosynthesis,Starch and sucrose metabolism	811.173	550.158	721.44	539.87	1.12438	1.01906	1.47444	1.33632
3.2.1.22	260	183	16	4	Glycosphingolipid biosynthesis - globo series,Sphingolipid metabolism,Glycerolipid metabolism,Galactose metabolism	584.653	485.447	428.512	334.175	1.36438	1.45267	1.20436	1.2823
3.2.1.23	453	258	14	5	Glycosphingolipid biosynthesis - ganglio series,Other glycan degradation,Glycosaminoglycan degradation,Sphingolipid metabolism,Galactose metabolism	1771.17	1822.04	2292.94	1260.08	-1.29459	1.44598	-1.02872	1.81968
3.2.1.24	68	60	10	1	Other glycan degradation	114.605	97.0775	195.768	36.5725	-1.70819	2.65439	1.18055	5.35286
3.2.1.26	48	35	10	2	Galactose metabolism,Starch and sucrose metabolism	108.035	600.842	168.072	141.312	-1.55572	4.25187	-5.56155	1.18937
3.2.1.35	69	46	12	1	Glycosaminoglycan degradation	849.888	1047.53	1508.64	714.305	-1.77511	1.4665	-1.23255	2.11205
3.2.1.37	99	73	14	2	Starch and sucrose metabolism,Amino sugar and nucleotide sugar metabolism	219.197	196.808	359.548	90.15	-1.64029	2.18311	1.11377	3.98833
3.2.1.39	6	6	6	1	Starch and sucrose metabolism	44.94	29.3475	12.1225	34.5725	3.70716	-1.17804	1.53131	-2.85193
3.2.1.41	118	102	15	0	-	2888.72	586.31	756.395	539.13	3.81907	1.08751	4.92695	1.40299
3.2.1.51	180	127	14	1	Other glycan degradation	2746.92	369.99	6205.79	1321.63	-2.25918	-3.57208	7.4243	4.69554
3.2.1.52	308	174	17	6	Glycosphingolipid biosynthesis - ganglio series,Other glycan degradation,Glycosphingolipid biosynthesis - globo series,Glycosaminoglycan degradation,Various types of N-glycan biosynthesis,Amino sugar and nucleotide sugar metabolism	2433.89	1905.42	5128.31	5875.28	-2.10704	-3.08345	1.27735	-1.14566
3.2.1.54	62	57	8	1	Starch and sucrose metabolism	420.04	738.245	399.125	642.45	1.0524	1.14911	-1.75756	-1.60965
3.2.1.55	175	114	14	1	Amino sugar and nucleotide sugar metabolism	268.775	313.805	211.877	129.202	1.26854	2.42878	-1.16754	1.63989
3.2.1.84	13	12	6	1	N-Glycan biosynthesis	18.145	58.575	18.7625	17.5625	-1.03403	3.33523	-3.22816	1.06833
3.2.1.86	111	79	11	1	Glycolysis / Gluconeogenesis	277.848	1164.59	127.26	4742.38	2.18331	-4.07214	-4.19147	-37.2652
3.2.1.96	35	32	8	1	Other glycan degradation	265.452	199.88	351.885	132.067	-1.3256	1.51347	1.32806	2.66443
3.2.1.97	22	21	7	0	-	93.2025	135.743	74.3625	34.83	1.25335	3.89729	-1.45643	2.13501
3.2.2.-	80	71	15	0	-	443.652	222.6	358.733	186.572	1.23672	1.1931	1.99305	1.92275
3.2.2.27	51	50	13	0	-	395.918	2082.77	148.94	455.505	2.65823	4.57244	-5.26061	-3.05831
3.2.2.8	4	3	1	2	Pyrimidine metabolism,Purine metabolism	10.35	4.4625	8.36	16.5675	1.23804	-3.71261	2.31933	-1.98176
3.3.1.1	61	60	14	1	Cysteine and methionine metabolism	144.395	126.478	202.785	182.548	-1.40438	-1.44332	1.14167	1.11086
3.4.-.-	692	348	17	0	-	5384.1	3773.51	5453.96	5538.09	-1.01298	-1.46762	1.42682	-1.01543
3.4.11.-	265	189	16	0	-	1719.16	815.31	1389.9	1607.86	1.23689	-1.97208	2.1086	-1.15681
3.4.11.18	191	174	16	0	-	1446.86	1217.75	1687.8	1626.09	-1.16653	-1.33532	1.18814	1.03795
3.4.13.-	62	59	12	0	-	122.968	327.392	140.993	254.325	-1.14658	1.2873	-2.66243	-1.80382
3.4.13.18	117	97	15	3	Histidine metabolism,beta-Alanine metabolism,Arginine and proline metabolism	800.957	841.67	749.385	469.44	1.06882	1.79292	-1.05083	1.59634
3.4.14.-	36	33	6	0	-	112.7	96.285	98.435	81.7975	1.14492	1.17711	1.17048	1.2034
3.4.14.12	28	22	5	0	-	58.18	300.53	74.62	55.0475	-1.28257	5.45947	-5.16552	1.35556
3.4.14.5	31	30	4	0	-	60.39	96.855	53.05	52.6625	1.13836	1.83916	-1.60383	1.00736
3.4.16.4	243	117	15	1	Peptidoglycan biosynthesis	1331.65	680.497	1198.92	691.66	1.11071	-1.0164	1.95688	1.7334
3.4.17.19	18	16	6	0	-	26.8725	105.625	42.305	36.905	-1.57429	2.86208	-3.9306	1.14632
3.4.19.12	4	4	4	0	-	23.5175	1.7825	1.4475	6.24	16.247	-3.5007	13.1935	-4.31088
3.4.19.3	12	12	5	0	-	85.6175	41.4325	105.812	56.8075	-1.23587	-1.37109	2.06643	1.86265
3.4.19.5	3	3	3	0	-	36.4475	14.5225	1.48	4.715	24.6267	3.08006	2.50973	-3.18581
3.4.21.-	311	203	17	0	-	1066.71	863.85	1040.23	666.562	1.02545	1.29598	1.23483	1.56059
3.4.21.102	110	81	16	0	-	369.235	502.95	297.97	248.002	1.23917	2.028	-1.36214	1.20148
3.4.21.107	335	277	17	0	-	6149.94	2747.42	4144.74	2760.57	1.48379	-1.00479	2.23844	1.50141
3.4.21.26	12	12	4	0	-	44.0775	801.472	41.45	44.1375	1.06339	18.1585	-18.1833	-1.06484
3.4.21.53	237	210	17	0	-	561.523	837.357	439.39	1727.9	1.27796	-2.06352	-1.49123	-3.9325
3.4.21.88	109	101	13	0	-	868.16	495.575	620.217	498.173	1.39977	-1.00524	1.75182	1.24499
3.4.21.89	83	66	16	0	-	569.96	428.603	791.645	597.107	-1.38895	-1.39315	1.32981	1.3258
3.4.21.92	123	120	17	0	-	982.865	717.487	1006.09	661.913	-1.02363	1.08396	1.36987	1.51997
3.4.22.-	52	46	17	0	-	7185.35	603.455	394.043	201.955	18.2349	2.98807	11.907	1.95114
3.4.23.36	59	51	12	0	-	275.817	505.94	385.77	162.857	-1.39864	3.10664	-1.83433	2.36876
3.4.24.-	981	481	17	0	-	4476.06	4319.57	4227.21	4438.56	1.05887	-1.02754	1.03623	-1.05
3.4.24.70	18	17	6	0	-	54.885	177.655	89.0725	27.19	-1.62289	6.53384	-3.23686	3.27593
3.4.24.75	10	10	8	0	-	167.727	110.593	109.022	115.282	1.53847	-1.04241	1.51663	-1.05742
3.5.-.-	57	50	17	0	-	270.103	315.85	208.183	144.14	1.29743	2.19127	-1.16937	1.44431
3.5.1.-	273	171	17	0	-	1399.34	1090.22	1228.58	814.143	1.13899	1.33911	1.28354	1.50905
3.5.1.1	46	44	13	2	Cyanoamino acid metabolism,Alanine, aspartate and glutamate metabolism	319.848	724.153	413.598	329.938	-1.29311	2.19482	-2.26406	1.25356
3.5.1.116	4	4	1	1	Purine metabolism	11.0025	2.3375	2.64	15.4575	4.16761	-6.61283	4.70695	-5.85511
3.5.1.18	12	12	7	1	Lysine biosynthesis	19.6525	19.55	12.5325	44.6375	1.56812	-2.28325	1.00524	-3.56174
3.5.1.2	38	31	12	3	D-Glutamine and D-glutamate metabolism,Alanine, aspartate and glutamate metabolism,Arginine and proline metabolism	129.938	299.49	122.692	230.593	1.05905	1.29878	-2.30488	-1.87943
3.5.1.24	32	30	12	0	-	204.475	1648.36	556.13	1739.21	-2.71979	-1.05512	-8.0614	-3.12735
3.5.1.28	137	98	14	0	-	2901.76	2215.34	1930.73	1166.84	1.50293	1.89859	1.30984	1.65467
3.5.1.5	40	34	12	3	Atrazine degradation,Arginine and proline metabolism,Purine metabolism	356.928	1462.26	239.325	429.015	1.49139	3.40842	-4.09681	-1.7926
3.5.1.88	62	56	13	0	-	304.55	1637.17	294.225	922.08	1.03509	1.77552	-5.3757	-3.13393
3.5.2.-	29	28	7	0	-	69.125	25.5675	38.86	42.765	1.77882	-1.67263	2.70363	-1.10049
3.5.2.3	118	96	16	1	Pyrimidine metabolism	208.155	161.28	207.21	119.245	1.00456	1.35251	1.29064	1.73768
3.5.3.6	36	31	11	1	Arginine and proline metabolism	96.8075	125.532	99.0425	68.5	-1.02309	1.83259	-1.29672	1.44588
3.5.4.-	38	37	13	0	-	421.575	513.773	1225.27	611.96	-2.9064	-1.19111	-1.2187	2.0022
3.5.4.10	134	129	16	1	Purine metabolism	305.938	387.47	332.33	1665.83	-1.08627	-4.29924	-1.2665	-5.01257
3.5.4.2	74	60	11	1	Purine metabolism	111.38	487.225	149.317	248.795	-1.34061	1.95834	-4.37444	-1.66621
3.5.4.25	38	35	11	1	Riboflavin metabolism	279.298	322.877	62.8575	108.203	4.44334	2.98401	-1.15603	-1.72139
3.5.4.9	142	125	17	2	One carbon pool by folate,Carbon fixation pathways in prokaryotes	775.143	425.465	696.51	447.543	1.1129	-1.05189	1.82187	1.5563
3.5.99.6	152	132	16	1	Amino sugar and nucleotide sugar metabolism	1871.41	2438.95	1544.78	1070.77	1.21145	2.27775	-1.30327	1.44267
3.6.-.-	248	171	17	0	-	986.425	1128.33	877.165	869.503	1.12456	1.29767	-1.14385	1.00881
3.6.1.-	119	104	15	0	-	565.572	576.64	542.665	360.11	1.04221	1.60129	-1.01957	1.50694
3.6.1.1	178	154	17	1	Oxidative phosphorylation	414.265	597.11	448.395	562.485	-1.08239	1.06156	-1.44137	-1.25444
3.6.1.27	79	77	16	1	Peptidoglycan biosynthesis	281.252	201.15	254.01	246.442	1.10725	-1.22517	1.39822	1.03071
3.6.1.9	7	7	3	5	Riboflavin metabolism,Pantothenate and CoA biosynthesis,Nicotinate and nicotinamide metabolism,Starch and sucrose metabolism,Purine metabolism	8.8275	6.3275	34.64	40.165	-3.9241	-6.34769	1.3951	-1.1595
3.6.3.-	1046	505	17	0	-	7709.58	6162.48	8222.75	6765.1	-1.06656	-1.09779	1.25105	1.21547
3.6.3.14	711	439	17	1	Oxidative phosphorylation	4613.33	5672.52	6115.72	7625.42	-1.32566	-1.34427	-1.22959	-1.24686
3.6.3.17	446	279	13	0	-	2339.8	1151.05	2212.76	1420.7	1.05741	-1.23427	2.03275	1.55751
3.6.3.19	29	29	6	0	-	97.575	76.8925	185.653	50.26	-1.90266	1.52989	1.26898	3.69384
3.6.3.20	100	90	11	0	-	383.115	202.218	437.217	294.288	-1.14122	-1.4553	1.89457	1.48568
3.6.3.3	94	82	13	0	-	105.078	81.565	139.245	181.817	-1.32516	-2.22911	1.28827	-1.30574
3.6.3.30	31	29	10	0	-	185.988	39.655	100.095	33.9225	1.85811	1.16899	4.69014	2.9507
3.6.3.31	124	102	15	0	-	268.897	284.373	324.658	2188.49	-1.20737	-7.69587	-1.05755	-6.74093
3.6.3.39	40	26	6	0	-	52.7125	106.243	81.165	43.4825	-1.53977	2.44334	-2.01551	1.86661
3.6.3.40	16	15	7	0	-	50.145	88.1775	701.395	290.642	-13.9873	-3.29611	-1.75845	2.41326
3.6.3.5	102	90	13	0	-	114.725	84.32	142.327	185.595	-1.2406	-2.20108	1.36059	-1.304
3.6.3.54	68	65	16	0	-	78.1	127.127	136.507	274.192	-1.74786	-2.15683	-1.62775	-2.00863
3.6.3.8	183	169	16	0	-	414.035	1426.02	307.305	1239.85	1.34731	1.15016	-3.44421	-4.03459
3.6.4.-	450	265	17	0	-	1298.5	1926.89	1250.39	1259.76	1.03847	1.52957	-1.48394	-1.00749
3.6.4.12	1050	414	17	0	-	1923.15	1930.39	2154.09	1664.61	-1.12008	1.15967	-1.00377	1.29405
3.6.4.13	225	170	17	0	-	1006.02	2076.74	1558.1	695.138	-1.54877	2.98752	-2.0643	2.24143
3.6.5.n1	149	148	17	0	-	189.338	367.923	218.6	913.367	-1.15455	-2.4825	-1.94321	-4.17826
3.7.1.14	1	1	1	1	Phenylalanine metabolism	1.785	23.5225	3.0225	4.205	-1.69328	5.59394	-13.1779	-1.39123
3.7.1.5	5	5	3	1	Tyrosine metabolism	4.4175	6.495	26.835	10.9425	-6.0747	-1.68476	-1.47029	2.45236
4.1.1.12	28	25	4	2	Alanine, aspartate and glutamate metabolism,Cysteine and methionine metabolism	279.46	365.665	167.985	154.482	1.6636	2.36703	-1.30847	1.0874
4.1.1.15	22	22	8	4	Taurine and hypotaurine metabolism,beta-Alanine metabolism,Alanine, aspartate and glutamate metabolism,Butanoate metabolism	334.642	1435.28	367.725	768.188	-1.09886	1.8684	-4.28899	-2.08903
4.1.1.19	73	68	14	1	Arginine and proline metabolism	144.032	192.607	132.815	260.803	1.08446	-1.35406	-1.33725	-1.96365
4.1.1.20	62	62	13	1	Lysine biosynthesis	147.135	121.427	145.208	123.088	1.01327	-1.01367	1.21171	1.17971
4.1.1.32	118	112	10	3	Citrate cycle (TCA cycle),Glycolysis / Gluconeogenesis,Pyruvate metabolism	431.728	223.085	167.645	165.24	2.57525	1.35007	1.93526	1.01455
4.1.1.36	33	32	11	1	Pantothenate and CoA biosynthesis	65.6225	85.8725	94.2625	51.97	-1.43644	1.65235	-1.30858	1.81379
4.1.1.49	106	104	16	4	Citrate cycle (TCA cycle),Carbon fixation in photosynthetic organisms,Glycolysis / Gluconeogenesis,Pyruvate metabolism	1360.7	2255.11	1222.56	961.74	1.11299	2.34483	-1.65732	1.2712
4.1.1.70	237	165	15	2	Butanoate metabolism,Benzoate degradation	1287.79	1409.16	1714.55	919.592	-1.3314	1.53237	-1.09425	1.86447
4.1.1.8	33	33	5	1	Glyoxylate and dicarboxylate metabolism	460.408	2570.62	328.815	1479.49	1.4002	1.73751	-5.58336	-4.49945
4.1.2.13	278	259	17	5	Carbon fixation in photosynthetic organisms,Glycolysis / Gluconeogenesis,Pentose phosphate pathway,Fructose and mannose metabolism,Methane metabolism	2342.59	2088.15	3259.83	3007.95	-1.39155	-1.44048	1.12185	1.08374
4.1.2.14	38	36	7	1	Pentose phosphate pathway	171.303	204.718	139.623	105.415	1.2269	1.94201	-1.19506	1.3245
4.1.2.17	42	41	8	1	Fructose and mannose metabolism	169.007	177.053	761.038	177.588	-4.50298	-1.00302	-1.0476	4.28542
4.1.2.19	17	17	8	2	Pentose and glucuronate interconversions,Fructose and mannose metabolism	24.9325	18.8625	38.4675	32.3425	-1.54287	-1.71465	1.3218	1.18938
4.1.2.4	108	101	16	1	Pentose phosphate pathway	565.39	764.817	841.545	740.918	-1.48843	1.03226	-1.35273	1.13581
4.1.2.40	30	24	8	1	Galactose metabolism	72.235	92.3175	61.9825	64.46	1.16541	1.43217	-1.27802	-1.03997
4.1.2.48	14	14	9	0	-	14.575	18.3475	70.255	109.877	-4.82024	-5.98869	-1.25883	-1.56398
4.1.3.-	19	19	10	0	-	86.66	124.153	325.725	109.138	-3.75865	1.13758	-1.43264	2.98454
4.1.3.16	36	34	7	2	Glyoxylate and dicarboxylate metabolism,Arginine and proline metabolism	167.985	198.935	136.57	101.767	1.23003	1.9548	-1.18424	1.34198
4.1.3.3	72	67	13	1	Amino sugar and nucleotide sugar metabolism	1357.04	661.058	1802.62	1067.7	-1.32834	-1.61514	2.05284	1.68832
4.1.3.34	25	21	11	1	Carbon fixation pathways in prokaryotes	65.75	53.005	151.183	50.885	-2.29935	1.04166	1.24045	2.97106
4.1.3.36	10	10	4	1	Ubiquinone and other terpenoid-quinone biosynthesis	9.5875	12.4775	10.59	7.295	-1.10456	1.71042	-1.30143	1.45168
4.1.3.6	69	48	13	0	-	145.218	95.8	251.792	101.963	-1.7339	-1.06433	1.51584	2.46946
4.1.99.-	13	12	4	0	-	189.125	123.392	121.795	97.145	1.55281	1.27019	1.53271	1.25374
4.1.99.12	39	36	12	1	Riboflavin metabolism	279.298	322.877	68.0375	108.56	4.10505	2.97418	-1.15603	-1.59559
4.1.99.17	28	28	12	1	Thiamine metabolism	46.85	77.4775	62.8825	40.405	-1.34221	1.91752	-1.65374	1.5563
4.1.99.19	19	18	6	1	Thiamine metabolism	23.1075	36.2325	24.25	39.9125	-1.04944	-1.10157	-1.568	-1.64588
4.2.-.-	25	25	10	0	-	88.3525	162.972	66.3425	358.925	1.33176	-2.20237	-1.84457	-5.41018
4.2.1.-	53	42	14	0	-	241.19	140.715	268.817	133.287	-1.11455	1.05573	1.71403	2.01682
4.2.1.1	28	23	10	1	Nitrogen metabolism	223.732	467.288	1636.2	893.217	-7.31321	-1.91149	-2.0886	1.83181
4.2.1.10	50	49	15	1	Phenylalanine, tyrosine and tryptophan biosynthesis	150.577	248.275	151.77	84.365	-1.00792	2.94287	-1.64882	1.79897
4.2.1.11	256	249	17	2	Glycolysis / Gluconeogenesis,Methane metabolism	1082.3	2499.08	1665.88	5513.64	-1.53921	-2.20627	-2.30905	-3.30973
4.2.1.112	6	4	3	1	Chloroalkane and chloroalkene degradation	5.5425	9.5325	6.1325	1.84	-1.10645	5.18071	-1.71989	3.33288
4.2.1.115	34	33	11	1	Amino sugar and nucleotide sugar metabolism	65.3925	2416.41	23116.3	6592.75	-353.501	-2.72832	-36.9524	3.50632
4.2.1.126	20	20	11	1	Amino sugar and nucleotide sugar metabolism	137.17	20.8925	40.8975	54.705	3.35399	-2.6184	6.56551	-1.33761
4.2.1.2	129	116	17	3	Citrate cycle (TCA cycle),Carbon fixation pathways in prokaryotes,Pyruvate metabolism	469.635	414.993	358.408	312.637	1.31034	1.32739	1.13167	1.1464
4.2.1.20	109	98	16	2	Phenylalanine, tyrosine and tryptophan biosynthesis,Glycine, serine and threonine metabolism	845.6	2083.22	478.635	328.87	1.76669	6.33449	-2.4636	1.45539
4.2.1.3	42	42	14	3	Citrate cycle (TCA cycle),Carbon fixation pathways in prokaryotes,Glyoxylate and dicarboxylate metabolism	112.53	261.53	119.04	122.028	-1.05785	2.14321	-2.32409	-1.0251
4.2.1.33	141	111	14	1	Valine, leucine and isoleucine biosynthesis	267.335	229.827	398.538	223.355	-1.49078	1.02898	1.1632	1.78432
4.2.1.46	106	100	17	3	Biosynthesis of vancomycin group antibiotics,Polyketide sugar unit biosynthesis,Streptomycin biosynthesis	379.325	766.645	526.997	408.312	-1.3893	1.87759	-2.02108	1.29067
4.2.1.47	44	41	12	2	Fructose and mannose metabolism,Amino sugar and nucleotide sugar metabolism	122.718	179.292	298.16	105.403	-2.42965	1.70103	-1.46102	2.82878
4.2.1.52	91	83	15	0	-	334.505	252.765	268.467	509.365	1.24598	-2.01517	1.32338	-1.89731
4.2.1.53	26	26	7	0	-	77.005	811.33	109.77	1404.34	-1.42549	-1.73091	-10.5361	-12.7935
4.2.1.55	73	66	11	2	Butanoate metabolism,Glyoxylate and dicarboxylate metabolism	1832.4	1397.28	2264.06	1321.88	-1.23557	1.05704	1.31141	1.71276
4.2.1.59	46	43	13	2	Fatty acid biosynthesis,Biotin metabolism	206.248	126.445	152.135	133.48	1.35569	-1.05564	1.63112	1.13976
4.2.1.7	29	28	12	1	Pentose and glucuronate interconversions	74.7825	27.8475	44.97	26.735	1.66294	1.04161	2.68543	1.68206
4.2.1.75	24	21	7	1	Porphyrin and chlorophyll metabolism	28.8325	17.03	79.0025	30.22	-2.74005	-1.77452	1.69304	2.61425
4.2.1.9	167	146	16	2	Valine, leucine and isoleucine biosynthesis,Pantothenate and CoA biosynthesis	253.025	537.342	562.697	373.235	-2.22388	1.43969	-2.12367	1.50762
4.2.1.91	20	19	9	1	Phenylalanine, tyrosine and tryptophan biosynthesis	57.82	88.7425	33.1475	55.975	1.74432	1.5854	-1.53481	-1.68866
4.2.2.15	4	4	2	0	-	9.675	11.2075	150.857	328.89	-15.5925	-29.3455	-1.1584	-2.18014
4.2.2.n1	41	34	10	0	-	131.805	122.052	104.74	107.037	1.2584	1.14028	1.0799	-1.02194
4.2.3.5	88	86	15	1	Phenylalanine, tyrosine and tryptophan biosynthesis	206.857	214.93	173.495	153.58	1.1923	1.39947	-1.03902	1.12967
4.2.99.18	76	69	16	0	-	304.517	234.493	234.595	194.282	1.29806	1.20697	1.29862	1.20749
4.3.1.17	120	103	15	2	Glycine, serine and threonine metabolism,Cysteine and methionine metabolism	534.905	353.385	535.317	367.9	-1.00077	-1.04107	1.51366	1.45506
4.3.1.19	73	68	16	2	Valine, leucine and isoleucine biosynthesis,Glycine, serine and threonine metabolism	150.15	222.738	168.615	92.6175	-1.12298	2.40492	-1.48343	1.82055
4.3.1.7	26	19	7	1	Glycerophospholipid metabolism	152.345	119.4	221.308	81.475	-1.45267	1.46548	1.27592	2.71626
4.3.2.1	92	91	16	2	Alanine, aspartate and glutamate metabolism,Arginine and proline metabolism	209.51	210.442	189.812	589.008	1.10377	-2.7989	-1.00445	-3.1031
4.3.3.7	33	33	14	1	Lysine biosynthesis	289.053	155.062	109.183	102.412	2.64743	1.5141	1.8641	1.06611
4.4.1.8	87	79	15	2	Selenocompound metabolism,Cysteine and methionine metabolism	286.94	329.327	318.137	607.89	-1.10872	-1.84585	-1.14772	-1.91078
4.6.1.12	50	48	14	1	Terpenoid backbone biosynthesis	569.058	403.723	333.058	1088.59	1.70859	-2.69637	1.40953	-3.26846
5.1.1.1	117	98	14	1	D-Alanine metabolism	542.367	387.565	397.255	1606.09	1.36529	-4.14405	1.39942	-4.04297
5.1.1.3	68	62	14	1	D-Glutamine and D-glutamate metabolism	191.66	300.793	146.727	114.942	1.30623	2.6169	-1.56941	1.27653
5.1.1.n1	22	21	9	0	-	49.0225	29.07	51.6175	33.0975	-1.05293	-1.13854	1.68636	1.55956
5.1.3.1	96	88	16	3	Carbon fixation in photosynthetic organisms,Pentose phosphate pathway,Pentose and glucuronate interconversions	337.618	256.342	305.605	246.477	1.10475	1.04002	1.31706	1.23989
5.1.3.11	14	14	6	0	-	34.3	70.6325	10.0675	8.055	3.407	8.76878	-2.05926	1.24984
5.1.3.13	43	41	15	2	Polyketide sugar unit biosynthesis,Streptomycin biosynthesis	181.567	659.798	166.48	94.4275	1.09063	6.98734	-3.6339	1.76305
5.1.3.14	82	78	15	1	Amino sugar and nucleotide sugar metabolism	246.985	173.732	225.675	381.555	1.09443	-2.19622	1.42164	-1.69073
5.1.3.2	164	146	17	2	Galactose metabolism,Amino sugar and nucleotide sugar metabolism	837.125	1175.84	875.587	1110.54	-1.04595	1.0588	-1.40462	-1.26834
5.1.3.20	4	4	1	1	Lipopolysaccharide biosynthesis	2.645	0.695	14.3675	2.1375	-5.43195	-3.07554	3.80576	6.72164
5.1.3.22	7	7	3	1	Ascorbate and aldarate metabolism	21.9725	20.395	11.8775	12.255	1.84993	1.66422	1.07735	-1.03178
5.1.3.3	95	85	17	2	Glycolysis / Gluconeogenesis,Galactose metabolism	927.173	412.62	392.14	259.887	2.36439	1.58769	2.24704	1.50888
5.1.3.4	61	60	11	2	Ascorbate and aldarate metabolism,Pentose and glucuronate interconversions	131.412	604.35	138.493	191.565	-1.05388	3.1548	-4.59888	-1.38322
5.1.3.n2	16	16	6	0	-	92.2525	61.56	113.698	64.5575	-1.23246	-1.04869	1.49858	1.76118
5.2.1.8	545	340	17	0	-	4896.76	5164.66	6389.51	6202.78	-1.30484	-1.201	-1.05471	1.0301
5.3.1.1	179	170	17	4	Carbon fixation in photosynthetic organisms,Glycolysis / Gluconeogenesis,Inositol phosphate metabolism,Fructose and mannose metabolism	1173.77	1914.12	1629.33	1110.67	-1.38812	1.72339	-1.63075	1.46698
5.3.1.12	63	61	11	1	Pentose and glucuronate interconversions	158.877	316.305	141.192	371.62	1.12525	-1.17488	-1.99087	-2.63201
5.3.1.16	54	45	13	1	Histidine metabolism	159.495	78.0775	217.368	134.885	-1.36285	-1.72758	2.04278	1.6115
5.3.1.17	26	24	11	1	Pentose and glucuronate interconversions	68.4625	103.498	60.45	778.08	1.13255	-7.51786	-1.51174	-12.8715
5.3.1.4	45	44	11	1	Pentose and glucuronate interconversions	194.235	117.703	147.41	95.625	1.31765	1.23088	1.65022	1.54154
5.3.1.5	17	17	8	2	Pentose and glucuronate interconversions,Fructose and mannose metabolism	78.6725	452.52	84.5175	69.1325	-1.0743	6.54569	-5.75195	1.22254
5.3.1.8	63	59	14	2	Fructose and mannose metabolism,Amino sugar and nucleotide sugar metabolism	265.995	235.243	258.81	166.618	1.02776	1.41187	1.13073	1.55332
5.3.1.9	216	204	16	4	Glycolysis / Gluconeogenesis,Pentose phosphate pathway,Starch and sucrose metabolism,Amino sugar and nucleotide sugar metabolism	1039.21	1126.04	860.165	1329.39	1.20815	-1.1806	-1.08355	-1.54551
5.4.2.10	163	144	17	1	Amino sugar and nucleotide sugar metabolism	315.998	628.615	539.697	535.442	-1.70792	1.17401	-1.9893	1.00795
5.4.2.12	146	137	17	3	Glycolysis / Gluconeogenesis,Glycine, serine and threonine metabolism,Methane metabolism	414.837	811	529.335	670.585	-1.27601	1.20939	-1.95498	-1.26684
5.4.2.2	243	217	17	7	Streptomycin biosynthesis,Glycolysis / Gluconeogenesis,Galactose metabolism,Pentose phosphate pathway,Starch and sucrose metabolism,Purine metabolism,Amino sugar and nucleotide sugar metabolism	1334.81	1778.96	1329.56	1050.32	1.00395	1.69373	-1.33274	1.26585
5.4.2.7	59	56	10	2	Pentose phosphate pathway,Purine metabolism	102.05	304.365	176.64	105.74	-1.73092	2.87843	-2.98251	1.67051
5.4.99.-	183	112	16	0	-	609.942	1100.24	662.24	2756.91	-1.08574	-2.50573	-1.80385	-4.163
5.4.99.12	58	51	13	0	-	204.752	181.295	214.018	155.077	-1.04525	1.16906	1.12939	1.38007
5.4.99.18	25	25	11	1	Purine metabolism	61.9675	362.965	68.3375	60.6075	-1.1028	5.98878	-5.85734	1.12754
5.4.99.19	4	3	2	0	-	32.6225	7.4225	17.8075	30.0575	1.83195	-4.04951	4.39508	-1.68791
5.4.99.2	59	38	7	4	Valine, leucine and isoleucine degradation,Propanoate metabolism,Carbon fixation pathways in prokaryotes,Glyoxylate and dicarboxylate metabolism	570.048	485.707	502.033	418.135	1.13548	1.1616	1.17364	1.20065
5.4.99.22	30	30	8	0	-	175.115	158.655	87.6475	90.4	1.99795	1.75503	1.10375	-1.0314
5.4.99.23	14	14	6	0	-	20.655	29.1	40.465	16.0175	-1.95909	1.81676	-1.40886	2.5263
5.4.99.5	50	46	11	1	Phenylalanine, tyrosine and tryptophan biosynthesis	138.62	94.4525	141.385	277.865	-1.01995	-2.94185	1.46762	-1.96531
5.4.99.9	70	66	13	1	Galactose metabolism	179.393	94.755	354.298	775.645	-1.97499	-8.18579	1.89322	-2.18925
5.5.1.4	26	25	5	2	Streptomycin biosynthesis,Inositol phosphate metabolism	37.07	196.77	77.2325	49.545	-2.08342	3.97154	-5.30807	1.55884
5.99.1.2	283	220	17	0	-	457.158	512.295	527.38	364.91	-1.15361	1.40389	-1.12061	1.44523
5.99.1.3	686	384	17	0	-	1252.93	1478.72	1468.44	2508	-1.172	-1.69606	-1.18021	-1.70793
6.-.-.-	4	4	2	0	-	224.222	168.06	35.325	58.1075	6.34742	2.89223	1.33418	-1.64494
6.1.-.-	39	39	12	0	-	211.585	181.417	279.98	188.463	-1.32325	-1.03883	1.16629	1.4856
6.1.1.-	6	6	5	0	-	2.8275	0.5	7.0325	5.4425	-2.48718	-10.885	5.655	1.29215
6.1.1.1	95	94	16	1	Aminoacyl-tRNA biosynthesis	277.683	488.017	368.267	197.54	-1.32622	2.47047	-1.75747	1.86427
6.1.1.10	179	171	15	2	Selenocompound metabolism,Aminoacyl-tRNA biosynthesis	458.85	487.988	470.245	560.185	-1.02483	-1.14795	-1.0635	-1.19126
6.1.1.11	130	126	17	1	Aminoacyl-tRNA biosynthesis	458.91	897.153	495.695	1345.37	-1.08016	-1.4996	-1.95496	-2.71411
6.1.1.12	217	206	17	1	Aminoacyl-tRNA biosynthesis	356.705	1102.82	675.263	872.92	-1.89306	1.26337	-3.09169	-1.29271
6.1.1.13	45	42	8	1	D-Alanine metabolism	93.8625	104.575	118.66	89.465	-1.26419	1.16889	-1.11413	1.32633
6.1.1.14	151	149	15	1	Aminoacyl-tRNA biosynthesis	633.737	709.835	819.638	2941.28	-1.29334	-4.1436	-1.12008	-3.58851
6.1.1.15	169	163	17	1	Aminoacyl-tRNA biosynthesis	820.967	1325.49	673.605	647.2	1.21877	2.04804	-1.61455	1.0408
6.1.1.16	130	130	17	1	Aminoacyl-tRNA biosynthesis	364.033	314.845	303.892	243.387	1.1979	1.2936	1.15623	1.2486
6.1.1.17	194	161	17	2	Aminoacyl-tRNA biosynthesis,Porphyrin and chlorophyll metabolism	491.192	654.595	496.803	652.803	-1.01142	1.00275	-1.33266	-1.31401
6.1.1.18	154	150	17	1	Aminoacyl-tRNA biosynthesis	370.715	292.62	362.692	251.537	1.02212	1.16333	1.26688	1.4419
6.1.1.19	164	160	17	1	Aminoacyl-tRNA biosynthesis	412.12	631.68	331.137	627.71	1.24456	1.00632	-1.53276	-1.89562
6.1.1.2	132	131	17	1	Aminoacyl-tRNA biosynthesis	434.875	810.945	545.438	428.108	-1.25424	1.89426	-1.86478	1.27407
6.1.1.20	217	166	16	1	Aminoacyl-tRNA biosynthesis	525.605	788.76	755.925	747.438	-1.4382	1.05529	-1.50067	1.01136
6.1.1.21	139	123	17	1	Aminoacyl-tRNA biosynthesis	405.59	949.138	341.075	300.413	1.18915	3.15945	-2.34014	1.13536
6.1.1.22	162	160	16	1	Aminoacyl-tRNA biosynthesis	524.795	1213.77	515.717	636.97	1.0176	1.90554	-2.31285	-1.23511
6.1.1.3	222	180	17	1	Aminoacyl-tRNA biosynthesis	704.317	1277.18	696.572	693.555	1.01112	1.8415	-1.81337	1.00435
6.1.1.4	181	179	16	1	Aminoacyl-tRNA biosynthesis	344.553	516.525	573.605	450.538	-1.66478	1.14646	-1.49912	1.27316
6.1.1.5	293	241	17	1	Aminoacyl-tRNA biosynthesis	475.507	518.29	447.61	574.237	1.06233	-1.10795	-1.08997	-1.2829
6.1.1.6	206	199	17	1	Aminoacyl-tRNA biosynthesis	464.03	611.39	522.337	364.01	-1.12565	1.6796	-1.31757	1.43495
6.1.1.7	244	220	16	1	Aminoacyl-tRNA biosynthesis	440.145	816.815	462.233	1339.67	-1.05018	-1.64011	-1.85579	-2.89825
6.1.1.9	192	190	16	1	Aminoacyl-tRNA biosynthesis	227.127	291.923	221.773	833.482	1.02415	-2.85515	-1.28528	-3.75828
6.2.1.2	49	40	11	1	Butanoate metabolism	56.38	113.295	55.22	93.195	1.02101	1.21568	-2.00949	-1.6877
6.2.1.20	4	4	3	1	Fatty acid degradation	2.6825	5.2725	16.975	8.11	-6.32805	-1.53817	-1.96552	2.09309
6.2.1.3	170	125	15	2	Fatty acid biosynthesis,Fatty acid degradation	1074.17	1910.81	1115.97	1135.71	-1.03892	1.68247	-1.77887	-1.01769
6.2.1.30	89	66	15	1	Phenylalanine metabolism	265.545	210.243	234.373	143.675	1.133	1.46332	1.26304	1.63127
6.3.1.2	284	211	16	4	Nitrogen metabolism,Alanine, aspartate and glutamate metabolism,Glyoxylate and dicarboxylate metabolism,Arginine and proline metabolism	488.908	1040.85	490.27	542.722	-1.00279	1.91784	-2.12894	-1.10699
6.3.2.-	25	24	10	0	-	59.7825	46.4475	56.9425	33.8525	1.04987	1.37206	1.2871	1.68208
6.3.2.13	103	99	16	2	Peptidoglycan biosynthesis,Lysine biosynthesis	230.71	153.537	246.415	759.5	-1.06807	-4.94667	1.50263	-3.0822
6.3.2.5	32	31	11	1	Pantothenate and CoA biosynthesis	65.1775	85.1425	93.895	51.73	-1.4406	1.6459	-1.30632	1.8151
6.3.2.6	119	118	17	1	Purine metabolism	396.762	780.727	465.678	540.405	-1.17369	1.44471	-1.96775	-1.16047
6.3.2.8	110	105	15	2	D-Glutamine and D-glutamate metabolism,Peptidoglycan biosynthesis	251.175	227.735	272.988	253.257	-1.08684	-1.11207	1.10293	1.0779
6.3.2.9	99	98	16	2	D-Glutamine and D-glutamate metabolism,Peptidoglycan biosynthesis	205.222	132.21	218.282	209.143	-1.06364	-1.5819	1.55225	1.0437
6.3.3.3	12	12	7	1	Biotin metabolism	10.31	10.49	23.225	11.945	-2.25267	-1.1387	-1.01746	1.94433
6.3.4.15	43	41	10	1	Biotin metabolism	157.845	107.722	182.868	123.192	-1.15853	-1.14361	1.46529	1.4844
6.3.4.21	114	110	16	1	Nicotinate and nicotinamide metabolism	341.642	579.952	322.717	318.923	1.05864	1.81847	-1.69754	1.0119
6.3.4.3	204	184	16	2	One carbon pool by folate,Carbon fixation pathways in prokaryotes	1251.63	517.79	1075.72	729.668	1.16352	-1.4092	2.41725	1.47426
6.3.4.4	154	150	17	2	Alanine, aspartate and glutamate metabolism,Purine metabolism	465.348	442.002	410.077	326.548	1.13478	1.35356	1.05282	1.2558
6.3.4.5	104	103	16	2	Alanine, aspartate and glutamate metabolism,Arginine and proline metabolism	348.28	587.367	281.82	236.718	1.23582	2.4813	-1.68648	1.19053
6.3.5.-	68	63	12	0	-	78.0025	337.7	214.04	581.117	-2.74401	-1.72081	-4.32935	-2.71499
6.3.5.1	123	118	15	1	Nicotinate and nicotinamide metabolism	278.735	279.387	225.833	195.123	1.23426	1.43186	-1.00234	1.15739
6.3.5.2	233	192	17	2	Drug metabolism - other enzymes,Purine metabolism	585.082	552.548	522.895	1011.51	1.11893	-1.83063	1.05888	-1.93444
6.3.5.3	251	242	15	1	Purine metabolism	325.772	393.795	455.6	220.585	-1.39852	1.78523	-1.2088	2.06542
6.3.5.4	96	80	12	1	Alanine, aspartate and glutamate metabolism	133.535	218.292	136.425	135.308	-1.02164	1.61331	-1.63472	1.00826
6.3.5.5	323	235	17	2	Alanine, aspartate and glutamate metabolism,Pyrimidine metabolism	379.988	476.465	400.108	644.255	-1.05295	-1.35216	-1.2539	-1.6102
6.4.1.1	218	206	17	3	Citrate cycle (TCA cycle),Carbon fixation pathways in prokaryotes,Pyruvate metabolism	1346.47	1163.71	1215.44	682.895	1.1078	1.70409	1.15705	1.77984
6.4.1.2	103	77	15	6	Tetracycline biosynthesis,Aflatoxin biosynthesis,Fatty acid biosynthesis,Propanoate metabolism,Carbon fixation pathways in prokaryotes,Pyruvate metabolism	216.268	101.655	150.868	105.825	1.43349	-1.04102	2.12747	1.42563
6.4.1.3	129	107	13	4	Valine, leucine and isoleucine degradation,Propanoate metabolism,Carbon fixation pathways in prokaryotes,Glyoxylate and dicarboxylate metabolism	899.153	845.538	873.533	515.56	1.02933	1.64004	1.06341	1.69434
6.5.1.-	31	27	9	0	-	120.28	53.4675	83.045	52.1325	1.44837	1.02561	2.24959	1.59296
6.5.1.2	124	114	16	0	-	193.51	262.738	214.912	206.725	-1.1106	1.27095	-1.35775	1.03961
